# Supplementary material for: Cysteine, methionine, and pantothenic acid remodel the Saccharomyces cerevisiae transcriptome and volatile sulfur compound metabolome during alcoholic fermentation
Source: FEMS Yeast Res. 2026 Jul 7;26:foag022. doi: 10.1093/femsyr/foag022 (PMC13348253; doi:10.1093/femsyr/foag022)
Supplement: foag022_Supplemental_Files [file foag022_supplemental_files.zip]

Archive with 12 entries (12 files):
- DGE_SM200_vs_B5Def_45g.xlsx
- DGE_SM200_vs_B5Def_5g.xlsx
- DGE_SM200_vs_CYS_45g.xlsx
- DGE_SM200_vs_CYS_5g.xlsx
- DGE_SM200_vs_MET_45g.xlsx
- DGE_SM200_vs_MET_5g.xlsx
- Figure and supplementary figure captions Jimenez et al 2026.docx
- Figure S1.tif
- Figure S2.tif
- Figure S3.1.tif
- Figure S3.2.tif
- Figure S3.3.tif
