# Supplementary material for: Cysteine, methionine, and pantothenic acid remodel the Saccharomyces cerevisiae transcriptome and volatile sulfur compound metabolome during alcoholic fermentation
Source: FEMS Yeast Res. 2026 Jul 7;26:foag022. doi: 10.1093/femsyr/foag022 (PMC13348253; doi:10.1093/femsyr/foag022)
Supplement: foag022_Supplemental_Files [file foag022_supplemental_files.zip › DGE_SM200_vs_B5Def_45g.xlsx]

## Sheet: Comparison 45g_GeneReg_CtrlB5De
Name	funcname	log2FC	adj.P.Val	SGDAnnotation
YMR317W	YMR317W	5.44923	9.24473e-19	Putative protein of unknown function; has some similarity to sialidase from Trypanosoma; YMR317W is not an essential gene
YMR305C	SCW10	4.87763	2.48347e-08	Cell wall protein with similarity to glucanases; may play a role in conjugation during mating based on mutant phenotype and its regulation by Ste12p; SWC10 has a paralog, SCW4, that arose from the whole genome duplication
YCL025C	AGP1	4.5679	1.78228e-09	Low-affinity amino acid permease with broad substrate range; involved in uptake of asparagine, glutamine, and other amino acids; expression regulated by SPS plasma membrane amino acid sensor system (Ssy1p-Ptr3p-Ssy5p); AGP1 has a paralog, GNP1, that arose from the whole genome duplication
YJL158C	CIS3	4.38567	5.98631e-08	Mannose-containing glycoprotein constituent of the cell wall; member of the PIR (proteins with internal repeats) family
YMR304C-A	YMR304C-A	4.31516	1.70158e-09	Dubious open reading frame; unlikely to encode a functional protein, based on available experimental and comparative sequence data; partially overlaps 3' end of verified ORF SCW10/YMR305C
YAR035W	YAT1	4.17115	1.70158e-09	Outer mitochondrial carnitine acetyltransferase; minor ethanol-inducible enzyme involved in transport of activated acyl groups from the cytoplasm into the mitochondrial matrix; phosphorylated
YJL116C	NCA3	4.05773	7.55444e-12	Protein involved in mitochondrion organization; functions with Nca2p to regulate mitochondrial expression of subunits 6 (Atp6p) and 8 (Atp8p) of the Fo-F1 ATP synthase; member of the SUN family; expression induced in cells treated with the mycotoxin patulin; NCA3 has a paralog, UTH1, that arose from the whole genome duplication
YLR194C	YLR194C	4.03422	2.48662e-13	Structural constituent of the cell wall; attached to the plasma membrane by a GPI-anchor; expression is upregulated in response to cell wall stress
YNR057C	BIO4	3.94769	1.93206e-09	Dethiobiotin synthetase; catalyzes the third step in the biotin biosynthesis pathway; BIO4 is in a cluster of 3 genes (BIO3, BIO4, and BIO5) that mediate biotin synthesis; BIO3 and BIO4 were acquired by horizontal gene transfer (HGT) from bacteria; expression appears to be repressed at low iron levels
YPL250C	ICY2	3.86777	0.00140113	Protein of unknown function; mobilized into polysomes upon a shift from a fermentable to nonfermentable carbon source; potential Cdc28p substrate; ICY2 has a paralog, ICY1, that arose from the whole genome duplication
YDR222W	YDR222W	3.72661	9.73265e-12	Protein of unknown function; green fluorescent protein (GFP)-fusion protein localizes to the cytoplasm in a punctate pattern; YDR222W has a paralog, YLR225C, that arose from the whole genome duplication
YLR372W	ELO3	3.64642	6.12594e-06	Elongase; involved in fatty acid and sphingolipid biosynthesis; synthesizes very long chain 20-26-carbon fatty acids from C18-CoA primers; involved in regulation of sphingolipid biosynthesis
YHR092C	HXT4	3.56547	1.20971e-08	High-affinity glucose transporter; member of the major facilitator superfamily, expression is induced by low levels of glucose and repressed by high levels of glucose; HXT4 has a paralog, HXT7, that arose from the whole genome duplication
YMR199W	CLN1	3.55029	7.88195e-11	G1 cyclin involved in regulation of the cell cycle; activates Cdc28p kinase to promote the G1 to S phase transition; late G1 specific expression depends on transcription factor complexes, MBF (Swi6p-Mbp1p) and SBF (Swi6p-Swi4p); CLN1 has a paralog, CLN2, that arose from the whole genome duplication
YBR162C	TOS1	3.54092	1.64712e-09	Covalently-bound cell wall protein of unknown function; identified as a cell cycle regulated SBF target gene; deletion mutants are highly resistant to treatment with beta-1,3-glucanase; has sequence similarity to YJL171C
YMR244W	YMR244W	3.53724	0.00137975	Putative protein of unknown function
YIL123W	SIM1	3.52211	1.73294e-07	Protein of the SUN family (Sim1p, Uth1p, Nca3p, Sun4p); may participate in DNA replication; promoter contains SCB regulation box at -300 bp indicating that expression may be cell cycle-regulated; SIM1 has a paralog, SUN4, that arose from the whole genome duplication
YOR248W	YOR248W	3.49044	8.31049e-08	Dubious open reading frame; unlikely to encode a functional protein, based on available experimental and comparative sequence data
YNL289W	PCL1	3.46714	3.58271e-10	Cyclin, interacts with cyclin-dependent kinase Pho85p; member of the Pcl1,2-like subfamily, involved in the regulation of polarized growth and morphogenesis and progression through the cell cycle; is ubiquitinated by Dma1p; phosphorylation by Pho85p targets it for degradation; localizes to sites of polarized cell growth
YNL283C	WSC2	3.45171	6.94409e-09	Sensor-transducer of the stress-activated PKC1-MPK1 signaling pathway; involved in maintenance of cell wall integrity and recovery from heat shock; required for the arrest of secretion response; WSC2 has a paralog, WSC3, that arose from the whole genome duplication
YGR213C	RTA1	3.44703	3.2463e-12	Protein involved in 7-aminocholesterol resistance; has seven potential membrane-spanning regions; expression is induced under both low-heme and low-oxygen conditions; member of the fungal lipid-translocating exporter (LTE) family of protein; RTA1 has a paralog, YLR046C, that arose from the whole genome duplication
YLR414C	PUN1	3.43588	4.0943e-11	Plasma membrane protein with a role in cell wall integrity; co-localizes with Sur7p in punctate membrane patches; null mutant displays decreased thermotolerance; transcription induced upon cell wall damage and metal ion stress
YEL040W	UTR2	3.37849	4.7795e-05	Chitin transglycosylase; functions in the transfer of chitin to beta(1-6) and beta(1-3) glucans in the cell wall; similar to and functionally redundant with Crh1; glycosylphosphatidylinositol (GPI)-anchored protein localized to bud neck
YOL019W	YOL019W	3.3025	5.54593e-08	Protein of unknown function; green fluorescent protein (GFP)-fusion protein localizes to the cell periphery and vacuole; YOL019W has a paralog, DCV1, that arose from the whole genome duplication
YAL012W	CYS3	3.24463	3.18504e-07	Cystathionine gamma-lyase; catalyzes one of the two reactions involved in the transsulfuration pathway that yields cysteine from homocysteine with the intermediary formation of cystathionine; protein abundance increases in response to DNA replication stress
YGL253W	HXK2	3.22686	8.54635e-06	Hexokinase isoenzyme 2; catalyzes phosphorylation of glucose in the cytosol; predominant hexokinase during growth on glucose; functions in the nucleus to repress expression of HXK1 and GLK1 and to induce expression of its own gene; antiapoptotic; phosphorylation/dephosphorylation at serine-14 by protein kinase Snf1p and protein phosphatase Glc7p-Reg1p regulates nucleocytoplasmic shuttling of Hxk2…
YKL001C	MET14	3.20809	5.29278e-08	Adenylylsulfate kinase; required for sulfate assimilation and involved in methionine metabolism; human homolog PAPSS2 complements yeast null mutant
YJR095W	SFC1	3.17141	4.22833e-09	Mitochondrial succinate-fumarate transporter; transports succinate into and fumarate out of the mitochondrion; required for ethanol and acetate utilization
YOL014W	YOL014W	3.15105	2.39659e-09	Putative protein of unknown function
YHR163W	SOL3	3.12889	1.39581e-11	6-phosphogluconolactonase; catalyzes the second step of the pentose phosphate pathway; weak multicopy suppressor of los1-1 mutation; homologous to Sol2p and Sol1p; SOL3 has a paralog, SOL4, that arose from the whole genome duplication
YDR046C	BAP3	3.10265	7.55444e-12	Amino acid permease; involved in uptake of cysteine, leucine, isoleucine and valine; BAP3 has a paralog, BAP2, that arose from the whole genome duplication
YGR234W	YHB1	3.06166	2.37657e-07	Nitric oxide oxidoreductase; flavohemoglobin involved in nitric oxide detoxification; plays a role in the oxidative and nitrosative stress responses; protein increases in abundance and relocalizes from nucleus to cytoplasmic foci upon DNA replication stress
YJR010W	MET3	2.98183	7.12999e-08	ATP sulfurylase; catalyzes the primary step of intracellular sulfate activation, essential for assimilatory reduction of sulfate to sulfide, involved in methionine metabolism; human homolog PAPSS2 complements yeast null mutant
YIL145C	PAN6	2.97605	4.97768e-08	Pantothenate synthase; also known as pantoate-beta-alanine ligase, required for pantothenic acid biosynthesis, deletion causes pantothenic acid auxotrophy, homologous to E. coli panC
YDR034W-B	YDR034W-B	2.95988	6.94409e-09	Predicted tail-anchored plasma membrane protein; contains conserved CYSTM module; related proteins in other organisms may be involved in response to stress; green fluorescent protein (GFP)-fusion protein localizes to the cell periphery; YDR034W-B has a paralog, YBR056W-A, that arose from the whole genome duplication
YLR303W	MET17	2.9523	1.19303e-05	O-acetyl homoserine-O-acetyl serine sulfhydrylase; required for Methionine and cysteine biosynthesis
YOL020W	TAT2	2.94403	4.22833e-09	High affinity tryptophan and tyrosine permease; overexpression confers FK506 and FTY720 resistance
YGR189C	CRH1	2.9409	1.38758e-05	Chitin transglycosylase; functions in the transfer of chitin to beta(1-6) and beta(1-3) glucans in the cell wall; similar and functionally redundant to Utr2; localizes to sites of polarized growth; expression induced by cell wall stress
YOR315W	SFG1	2.93625	7.12999e-08	Nuclear protein putative transcription factor; required for growth of superficial pseudohyphae (which do not invade the agar substrate) but not for invasive pseudohyphal growth; may act together with Phd1p; potential Cdc28p substrate
YGR142W	BTN2	2.92561	1.55167e-08	v-SNARE binding protein; facilitates specific protein retrieval from a late endosome to the Golgi; modulates arginine uptake, possible role in mediating pH homeostasis between the vacuole and plasma membrane H(+)-ATPase; contributes to prion curing; BTN2 has a paralog, CUR1, that arose from the whole genome duplication
YOL120C	RPL18A	2.90922	3.91629e-05	Ribosomal 60S subunit protein L18A; intron of RPL18A pre-mRNA forms stem-loop structures that are a target for Rnt1p cleavage leading to degradation; homologous to mammalian ribosomal protein L18, no bacterial homolog; RPL18A has a paralog, RPL18B, that arose from the whole genome duplication
YFR030W	MET10	2.85191	3.49968e-11	Subunit alpha of assimilatory sulfite reductase; complex converts sulfite into sulfide
YOR203W	YOR203W	2.84904	5.34431e-07	Dubious open reading frame; unlikely to encode a functional protein, based on available experimental and comparative sequence data; overlaps 5' end of essential DED1 gene required for translation initiation
YDR536W	STL1	2.83001	1.48526e-07	Glycerol proton symporter of the plasma membrane; subject to glucose-induced inactivation, strongly but transiently induced when cells are subjected to osmotic shock
YLR121C	YPS3	2.81741	3.01941e-07	Aspartic protease; member of the yapsin family of proteases involved in cell wall growth and maintenance; attached to the plasma membrane via a glycosylphosphatidylinositol (GPI) anchor
YPR167C	MET16	2.78707	8.37535e-06	3'-phosphoadenylsulfate reductase; reduces 3'-phosphoadenylyl sulfate to adenosine-3',5'-bisphosphate and free sulfite using reduced thioredoxin as cosubstrate, involved in sulfate assimilation and methionine metabolism
YMR321C	YMR321C	2.787	1.18106e-08	Putative protein of unknown function; proposed to be a palmitoylated membrane protein; YMR321C has a paralog, SAM4, that arose from a single-locus duplication
YER052C	HOM3	2.77118	9.44504e-06	Aspartate kinase (L-aspartate 4-P-transferase); cytoplasmic enzyme that catalyzes the first step in the common pathway for methionine and threonine biosynthesis; expression regulated by Gcn4p and the general control of amino acid synthesis
YNL300W	TOS6	2.76019	1.68006e-08	Glycosylphosphatidylinositol-dependent cell wall protein; expression is periodic and decreases in respone to ergosterol perturbation or upon entry into stationary phase; depletion increases resistance to lactic acid
YER053C-A	YER053C-A	2.75426	7.34937e-06	Protein of unknown function; green fluorescent protein (GFP)-fusion protein localizes to the endoplasmic reticulum; protein abundance increases in response to DNA replication stress
YJL088W	ARG3	2.75358	0.000110571	Ornithine carbamoyltransferase; also known as carbamoylphosphate:L-ornithine carbamoyltransferase; catalyzes the biosynthesis of the arginine precursor citrulline
YOR382W	FIT2	2.72999	1.16357e-08	Mannoprotein that is incorporated into the cell wall; incorporated via a glycosylphosphatidylinositol (GPI) anchor; involved in the retention of siderophore-iron in the cell wall
YPR183W	DPM1	2.72377	1.17353e-09	Dolichol phosphate mannose (Dol-P-Man) synthase of the ER membrane; catalyzes the formation of Dol-P-Man from Dol-P and GDP-Man; required for glycosyl phosphatidylinositol membrane anchoring, O mannosylation, and protein glycosylation
YNR058W	BIO3	2.6956	4.0534e-08	7,8-diamino-pelargonic acid aminotransferase (DAPA); catalyzes the second step in the biotin biosynthesis pathway; BIO3 is in a cluster of 3 genes (BIO3, BIO4, and BIO5) that mediate biotin synthesis; BIO3 and BIO4 were acquired by horizontal gene transfer (HGT) from bacteria
YIL074C	SER33	2.68428	6.3396e-11	3-phosphoglycerate dehydrogenase; catalyzes the first step in serine and glycine biosynthesis; SER33 has a paralog, SER3, that arose from the whole genome duplication
YKL096W-A	CWP2	2.67918	9.39736e-09	Covalently linked cell wall mannoprotein; major constituent of the cell wall; plays a role in stabilizing the cell wall; involved in low pH resistance; precursor is GPI-anchored
YOL058W	ARG1	2.66556	3.31962e-10	Arginosuccinate synthetase; catalyzes the formation of L-argininosuccinate from citrulline and L-aspartate in the arginine biosynthesis pathway; potential Cdc28p substrate
YPR074C	TKL1	2.66536	0.000315807	Transketolase; catalyzes conversion of xylulose-5-phosphate and ribose-5-phosphate to sedoheptulose-7-phosphate and glyceraldehyde-3-phosphate in the pentose phosphate pathway; needed for synthesis of aromatic amino acids; TKL1 has a paralog, TKL2, that arose from the whole genome duplication
YOR198C	BFR1	2.66401	9.99188e-07	Component of mRNP complexes associated with polyribosomes; involved in localization of mRNAs to P bodies; implicated in secretion and nuclear segregation; multicopy suppressor of BFA (Brefeldin A) sensitivity
YOL039W	RPP2A	2.66119	0.000343993	Ribosomal protein P2 alpha; a component of the ribosomal stalk, which is involved in the interaction between translational elongation factors and the ribosome; free (non-ribosomal) P2 stimulates the phosphorylation of the eIF2 alpha subunit (Sui2p) by Gcn2p; regulates the accumulation of P1 (Rpp1Ap and Rpp1Bp) in the cytoplasm
YMR279C	YMR279C	2.66029	0.000147204	Putative boron transporter involved in boron efflux and resistance; overexpression mutant but not null mutant displays boron tolerance phenotype; identified as a heat-induced gene in a high-throughout screen; YMR279C is not an essential gene; YMR279C has a paralog, ATR1, that arose from the whole genome duplication
YBR162W-A	YSY6	2.64939	3.30195e-10	Protein of unknown function; expression suppresses a secretory pathway mutation in E. coli; has similarity to the mammalian RAMP4 protein involved in secretion
YDL059C	RAD59	2.60547	2.65036e-11	Protein involved DNA double-strand break repair; repairs breaks in DNA during vegetative growth via recombination and single-strand annealing; anneals complementary single-stranded DNA; forms nuclear foci upon DNA replication stress; required for loading of Rad52p to DSBs; paralog of Rad52p
YKR013W	PRY2	2.59771	5.86663e-11	Sterol binding protein involved in the export of acetylated sterols; secreted glycoprotein and member of the CAP protein superfamily (cysteine-rich secretory proteins (CRISP), antigen 5, and pathogenesis related 1 proteins); sterol export function is redundant with that of PRY1; may be involved in detoxification of hydrophobic compounds; PRY2 has a paralog, PRY1, that arose from the whole genome …
YDL055C	PSA1	2.57033	0.00133901	GDP-mannose pyrophosphorylase (mannose-1-phosphate guanyltransferase); synthesizes GDP-mannose from GTP and mannose-1-phosphate in cell wall biosynthesis; required for normal cell wall structure
YGL202W	ARO8	2.55929	1.78218e-09	Aromatic aminotransferase I; expression is regulated by general control of amino acid biosynthesis
YJL213W	YJL213W	2.55041	1.62109e-08	Protein of unknown function that may interact with ribosomes; periodically expressed during the yeast metabolic cycle; phosphorylated in vitro by the mitotic exit network (MEN) kinase complex, Dbf2p/Mob1p
YKL006W	RPL14A	2.5438	0.000193409	Ribosomal 60S subunit protein L14A; N-terminally acetylated; homologous to mammalian ribosomal protein L14, no bacterial homolog; RPL14A has a paralog, RPL14B, that arose from the whole genome duplication
YDL130W	RPP1B	2.53657	1.94452e-05	Ribosomal protein P1 beta; component of the ribosomal stalk, which is involved in interaction of translational elongation factors with ribosome; free (non-ribosomal) P1 stimulates the phosphorylation of the eIF2 alpha subunit (Sui2p) by Gcn2p; accumulation is regulated by phosphorylation and interaction with the P2 stalk component
YBR294W	SUL1	2.53514	2.49104e-08	High affinity sulfate permease of the SulP anion transporter family; sulfate uptake is mediated by specific sulfate transporters Sul1p and Sul2p, which control the concentration of endogenous activated sulfate intermediates
YPR102C	RPL11A	2.51053	7.97256e-05	Ribosomal 60S subunit protein L11A; expressed at twice the level of Rpl11Bp; involved in ribosomal assembly; depletion causes degradation of 60S proteins and RNA; homologous to mammalian ribosomal protein L11 and bacterial L5; RPL11A has a paralog, RPL11B, that arose from the whole genome duplication
YIL158W	AIM20	2.50603	0.000144583	Putative protein of unknown function; overexpression causes cell cycle delay or arrest; green fluorescent protein (GFP)-fusion protein localizes to vacuole; null mutant displays elevated frequency of mitochondrial genome loss; relocalizes from nucleus to cytoplasm upon DNA replication stress; AIM20 has a paralog, SKG1, that arose from the whole genome duplication
YGR055W	MUP1	2.49112	0.0249533	High affinity methionine permease; integral membrane protein with 13 putative membrane-spanning regions; also involved in cysteine uptake
YML075C	HMG1	2.47963	7.28727e-07	HMG-CoA reductase; catalyzes the conversion of HMG-CoA to mevalonate, which is a rate-limiting step in sterol biosynthesis; one of two isozymes; localizes to the nuclear envelope; overproduction induces the formation of karmellae; forms foci at the nuclear periphery upon DNA replication stress; HMG1 has a paralog, HMG2, that arose from the whole genome duplication
YGL117W	YGL117W	2.47207	3.29058e-08	Putative protein of unknown function
YMR318C	ADH6	2.47004	2.37465e-05	NADPH-dependent medium chain alcohol dehydrogenase; has broad substrate specificity; member of the cinnamyl family of alcohol dehydrogenases; may be involved in fusel alcohol synthesis or in aldehyde tolerance; protein abundance increases in response to DNA replication stress
YDL085C-A	YDL085C-A	2.4683	9.51877e-07	Putative protein of unknown function; green fluorescent protein (GFP)-fusion protein localizes to the cytoplasm and nucleus
YOR167C	RPS28A	2.46713	0.000330211	Protein component of the small (40S) ribosomal subunit; has an extraribosomal function in regulation of RPS28B, in which Rps28Ap binds to a decapping complex via Edc3p, which then binds to RPS28B mRNA leading to its decapping and degradation; homologous to mammalian ribosomal protein S28, no bacterial homolog; RPS28A has a paralog, RPS28B, that arose from the whole genome duplication
YML089C	YML089C	2.44363	8.98444e-09	Dubious open reading frame; unlikely to encode a functional protein, based on available experimental and comparative sequence data; expression induced by calcium shortage
YLR120C	YPS1	2.41669	0.000159735	Aspartic protease; hyperglycosylated member of the yapsin family of proteases, attached to the plasma membrane via a glycosylphosphatidylinositol (GPI) anchor; involved in nutrient limitation-induced cleavage of the extracellular inhibitory domain of signaling mucin Msb2p, resulting in activation of the filamentous growth MAPK pathway; involved with other yapsins in the cell wall integrity respon…
YJR094W-A	RPL43B	2.40657	0.000456438	Ribosomal 60S subunit protein L43B; homologous to mammalian ribosomal protein L37A, no bacterial homolog; RPL43B has a paralog, RPL43A, that arose from the whole genome duplication; protein abundance increases in response to DNA replication stress
YPL273W	SAM4	2.40548	1.01043e-06	S-adenosylmethionine-homocysteine methyltransferase; functions along with Mht1p in the conversion of S-adenosylmethionine (AdoMet) to methionine to control the methionine/AdoMet ratio; SAM4 has a paralog, YMR321C, that arose from a single-locus duplication
YLL062C	MHT1	2.40195	1.86283e-07	S-methylmethionine-homocysteine methyltransferase; functions along with Sam4p in the conversion of S-adenosylmethionine (AdoMet) to methionine to control the methionine/AdoMet ratio
YOR222W	ODC2	2.39468	3.16467e-07	Mitochondrial inner membrane transporter; 2-oxodicarboxylate transporter, exports 2-oxoadipate and 2-oxoglutarate from the mitochondrial matrix to the cytosol for use in lysine and glutamate biosynthesis and in lysine catabolism; ODC2 has a paralog, ODC1, that arose from the whole genome duplication
YDR508C	GNP1	2.39441	0.0286799	High-affinity glutamine permease; also transports Leu, Ser, Thr, Cys, Met and Asn; expression is fully dependent on Grr1p and modulated by the Ssy1p-Ptr3p-Ssy5p (SPS) sensor of extracellular amino acids; GNP1 has a paralog, AGP1, that arose from the whole genome duplication
YLR179C	YLR179C	2.3892	4.56175e-08	Protein of unknown function with similarity to Tfs1p; transcription is activated by paralogous proteins Yrm1p and Yrr1p along with proteins involved in multidrug resistance; GFP-tagged protein localizes to the cytoplasm and nucleus
YDL081C	RPP1A	2.37791	3.63282e-05	Ribosomal stalk protein P1 alpha; involved in the interaction between translational elongation factors and the ribosome; free (non-ribosomal) P1 stimulates the phosphorylation of the eIF2 alpha subunit (Sui2p) by Gcn2p; accumulation of P1 in the cytoplasm is regulated by phosphorylation and interaction with the P2 stalk component
YLR409C	UTP21	2.37771	1.45533e-08	Subunit of U3-containing 90S preribosome and SSU processome complexes; involved in production of 18S rRNA and assembly of small ribosomal subunit; synthetic defect with STI1 Hsp90 cochaperone; human homolog linked to glaucoma; Small Subunit processome is also known as SSU processome
YLR364W	GRX8	2.36662	5.87525e-10	Glutaredoxin that employs a dithiol mechanism of catalysis; monomeric; activity is low and null mutation does not affect sensitivity to oxidative stress; GFP-fusion protein localizes to the cytoplasm; expression strongly induced by arsenic
YOR378W	AMF1	2.36397	1.45533e-08	Low affinity NH4+ transporter; member of the DHA2 family of drug:H+ anti porters; putative paralog of ATR1; but not required for boron tolerance; non-essential gene
YNR067C	DSE4	2.35912	0.000270005	Daughter cell-specific secreted protein with similarity to glucanases; degrades cell wall from the daughter side causing daughter to separate from mother
YHR143W	DSE2	2.34212	1.76479e-05	Daughter cell-specific secreted protein with similarity to glucanases; degrades cell wall from the daughter side causing daughter to separate from mother; expression is repressed by cAMP
YGL184C	STR3	2.33977	5.86663e-11	Peroxisomal cystathionine beta-lyase; converts cystathionine into homocysteine; may be redox regulated by Gto1p; involved in the release of the aromatic thiol 3-mercaptohexanol during wine fermentation
YJR063W	RPA12	2.32826	0.000245056	RNA polymerase I subunit A12.2; contains two zinc binding domains, and the N terminal domain is responsible for anchoring to the RNA pol I complex
YCR087C-A	YCR087C-A	2.32513	7.46928e-08	Putative protein of unknown function; green fluorescent protein (GFP)-fusion protein localizes to the nucleolus; YCR087C-A is not an essential gene
YNR056C	BIO5	2.31942	0.000899789	Putative transmembrane protein involved in the biotin biosynthesis; responsible for uptake of 7-keto 8-aminopelargonic acid; BIO5 is in a cluster of 3 genes (BIO3, BIO4, and BIO5) that mediate biotin synthesis
YLR089C	ALT1	2.31745	1.45753e-06	Alanine transaminase (glutamic pyruvic transaminase); involved in alanine biosynthesis and catabolism; TOR1-independent role in determining chronological lifespan; expression is induced in the presence of alanine; repression is mediated by Nrg1p; ALT1 has a paralog, ALT2, that arose from the whole genome duplication; Alt2p is catalytically inactive
YHR094C	HXT1	2.31602	0.000554061	Low-affinity glucose transporter of the major facilitator superfamily; expression is induced by Hxk2p in the presence of glucose and repressed by Rgt1p when glucose is limiting; HXT1 has a paralog, HXT6, what arose from the whole genome duplication
YJR048W	CYC1	2.31097	5.845e-06	Cytochrome c, isoform 1; also known as iso-1-cytochrome c; electron carrier of the mitochondrial intermembrane space that transfers electrons from ubiquinone-cytochrome c oxidoreductase to cytochrome c oxidase during cellular respiration; mutations in human homolog cause insulin-responsive hyperglycemia; CYC1 has a paralog, CYC7, that arose from the whole genome duplication
YGR124W	ASN2	2.29424	0.00179628	Asparagine synthetase; catalyzes the synthesis of L-asparagine from L-aspartate in the asparagine biosynthetic pathway; ASN2 has a paralog, ASN1, that arose from the whole genome duplication
YBR082C	UBC4	2.291	1.09091e-07	Ubiquitin-conjugating enzyme (E2); key E2 partner with Ubc1p for the anaphase-promoting complex (APC); mediates degradation of abnormal or excess proteins, including calmodulin and histone H3; regulates levels of DNA Polymerase-{alpha} to promote efficient and accurate DNA replication; interacts with many SCF ubiquitin protein ligases; component of the cellular stress response; UBC4 has a paralog…
YGL076C	RPL7A	2.28844	6.98473e-05	Ribosomal 60S subunit protein L7A; required for processing of 27SA3 pre-rRNA to 27SB pre-rRNA during assembly of large ribosomal subunit; depletion leads to a turnover of pre-rRNA; contains a conserved C-terminal Nucleic acid Binding Domain (NDB2); binds to Domain II of 25S and 5.8S rRNAs; homologous to mammalian ribosomal protein L7 and bacterial L30; RPL7A has a paralog, RPL7B, that arose from …
YOR369C	RPS12	2.2794	0.000285923	Protein component of the small (40S) ribosomal subunit; homologous to mammalian ribosomal protein S12, no bacterial homolog
YOR355W	GDS1	2.27422	5.58474e-06	Protein of unknown function; required for growth on glycerol as a carbon source; the authentic, non-tagged protein is detected in highly purified mitochondria in high-throughput studies
YOR293W	RPS10A	2.26747	0.00308858	Protein component of the small (40S) ribosomal subunit; homologous to mammalian ribosomal protein S10, no bacterial homolog; RPS10A has a paralog, RPS10B, that arose from the whole genome duplication
YOR108W	LEU9	2.25756	4.68987e-06	Alpha-isopropylmalate synthase II (2-isopropylmalate synthase); catalyzes the first step in the leucine biosynthesis pathway; the minor isozyme, responsible for the residual alpha-IPMS activity detected in a leu4 null mutant; LEU9 has a paralog, LEU4, that arose from the whole genome duplication
YGR138C	TPO2	2.25674	9.10634e-09	Polyamine transporter of the major facilitator superfamily; member of the 12-spanner drug:H(+) antiporter DHA1 family; specific for spermine; localizes to the plasma membrane; transcription of TPO2 is regulated by Haa1p; TPO2 has a paralog, TPO3, that arose from the whole genome duplication
YEL071W	DLD3	2.2447	0.00180817	D-lactate dehydrogenase; part of the retrograde regulon which consists of genes whose expression is stimulated by damage to mitochondria and reduced in cells grown with glutamate as the sole nitrogen source, located in the cytoplasm
YBR249C	ARO4	2.24056	0.000119654	3-deoxy-D-arabino-heptulosonate-7-phosphate (DAHP) synthase; catalyzes the first step in aromatic amino acid biosynthesis and is feedback-inhibited by tyrosine or high concentrations of phenylalanine or tryptophan; relative distribution to the nucleus increases upon DNA replication stress
YCR034W	ELO2	2.23924	9.84354e-07	Fatty acid elongase, involved in sphingolipid biosynthesis; acts on fatty acids of up to 24 carbons in length; mutations have regulatory effects on 1,3-beta-glucan synthase, vacuolar ATPase, and the secretory pathway; ELO2 has a paralog, ELO1, that arose from the whole genome duplication
YKL096W	CWP1	2.23447	1.97946e-07	Cell wall mannoprotein that localizes to birth scars of daughter cells; linked to a beta-1,3- and beta-1,6-glucan heteropolymer through a phosphodiester bond; required for propionic acid resistance
YBL039C	URA7	2.22826	9.39736e-09	Major CTP synthase isozyme (see also URA8); catalyzes the ATP-dependent transfer of the amide nitrogen from glutamine to UTP, forming CTP, the final step in de novo biosynthesis of pyrimidines; involved in phospholipid biosynthesis; capable of forming cytoplasmic filaments termed cytoophidium, especially during conditions of glucose depletion; URA7 has a paralog, URA8, that arose from the whole g…
YDL131W	LYS21	2.22802	3.65652e-09	Homocitrate synthase isozyme; catalyzes the condensation of acetyl-CoA and alpha-ketoglutarate to form homocitrate, which is the first step in the lysine biosynthesis pathway; LYS21 has a paralog, LYS20, that arose from the whole genome duplication
YPL256C	CLN2	2.2265	6.18793e-06	G1 cyclin involved in regulation of the cell cycle; activates Cdc28p kinase to promote the G1 to S phase transition; late G1 specific expression depends on transcription factor complexes, MBF (Swi6p-Mbp1p) and SBF (Swi6p-Swi4p); CLN2 has a paralog, CLN1, that arose from the whole genome duplication
YJL189W	RPL39	2.22431	0.000115511	Ribosomal 60S subunit protein L39; required for ribosome biogenesis; loss of both Rpl31p and Rpl39p confers lethality; also exhibits genetic interactions with SIS1 and PAB1; homologous to mammalian ribosomal protein L39, no bacterial homolog
YPL249C-A	RPL36B	2.22183	2.07663e-05	Ribosomal 60S subunit protein L36B; binds to 5.8 S rRNA; homologous to mammalian ribosomal protein L36, no bacterial homolog; RPL36B has a paralog, RPL36A, that arose from the whole genome duplication
YGR034W	RPL26B	2.20502	9.29462e-05	Ribosomal 60S subunit protein L26B; binds to 5.8S rRNA; non-essential even when paralog is also deleted; deletion has minimal affections on ribosome biosynthesis; homologous to mammalian ribosomal protein L26 and bacterial L24; RPL26B has a paralog, RPL26A, that arose from the whole genome duplication
YBR096W	YBR096W	2.20348	0.000281948	Putative protein of unknown function; green fluorescent protein (GFP)-fusion protein localizes to the ER
YLL046C	RNP1	2.20247	1.16575e-05	Ribonucleoprotein that contains two RNA recognition motifs (RRM); RNP1 has a paralog, SBP1, that arose from the whole genome duplication
YFL024C	EPL1	2.19906	3.26556e-07	Subunit of NuA4, an essential histone H4/H2A acetyltransferase complex; conserved region at N-terminus is essential for interaction with the NPC (nucleosome core particle); required for autophagy; homologous to Drosophila Enhancer of Polycomb; coding sequence contains length polymorphisms in different strains
YLR406C	RPL31B	2.18911	0.00203532	Ribosomal 60S subunit protein L31B; associates with karyopherin Sxm1p; loss of both Rpl31p and Rpl39p confers lethality; homologous to mammalian ribosomal protein L31, no bacterial homolog; RPL31B has a paralog, RPL31A, that arose from the whole genome duplication
YBR104W	YMC2	2.18153	6.73968e-05	Putative mitochondrial inner membrane transporter; proposed role in oleate metabolism and glutamate biosynthesis; member of the mitochondrial carrier (MCF) family; YMC2 has a paralog, YMC1, that arose from the whole genome duplication
YFR032C-A	RPL29	2.1801	0.00647872	Ribosomal 60S subunit protein L29; not essential for translation, but required for proper joining of large and small ribosomal subunits and for normal translation rate; homologous to mammalian ribosomal protein L29, no bacterial homolog
YHR010W	RPL27A	2.17804	0.00032868	Ribosomal 60S subunit protein L27A; homologous to mammalian ribosomal protein L27, no bacterial homolog; RPL27A has a paralog, RPL27B, that arose from the whole genome duplication
YMR143W	RPS16A	2.16857	0.000306248	Protein component of the small (40S) ribosomal subunit; homologous to mammalian ribosomal protein S16 and bacterial S9; RPS16A has a paralog, RPS16B, that arose from the whole genome duplication
YOR361C	PRT1	2.15121	1.75347e-08	eIF3b subunit of the eukaryotic translation initiation factor 3 (eIF3); subunit of the core complex of eIF3; essential for translation; part of a subcomplex (Prt1p-Rpg1p-Nip1p) that stimulates binding of mRNA and tRNA(i)Met to ribosomes
YHL015W	RPS20	2.15046	0.00228047	Protein component of the small (40S) ribosomal subunit; overproduction suppresses mutations affecting RNA polymerase III-dependent transcription; homologous to mammalian ribosomal protein S20 and bacterial S10
YGR180C	RNR4	2.14592	2.04211e-06	Ribonucleotide-diphosphate reductase (RNR) small subunit; the RNR complex catalyzes the rate-limiting step in dNTP synthesis and is regulated by DNA replication and DNA damage checkpoint pathways via localization of the small subunits; relocalizes from nucleus to cytoplasm upon DNA replication stress; RNR4 has a paralog, RNR2, that arose from the whole genome duplication
YER069W	ARG5,6	2.14395	0.00017487	Acetylglutamate kinase and N-acetyl-gamma-glutamyl-phosphate reductase; N-acetyl-L-glutamate kinase (NAGK) catalyzes the 2nd and N-acetyl-gamma-glutamyl-phosphate reductase (NAGSA), the 3rd step in arginine biosynthesis; synthesized as a precursor which is processed in the mitochondrion to yield mature NAGK and NAGSA; enzymes form a metabolon complex with Arg2p; NAGK C-terminal domain stabilizes …
YDL012C	YDL012C	2.13025	0.000658909	Tail-anchored plasma membrane protein with a conserved CYSTM module; possibly involved in response to stress; may contribute to non-homologous end-joining (NHEJ) based on ydl012c htz1 double null phenotype; YDL012C has a paralog, YBR016W, that arose from the whole genome duplication
YLR167W	RPS31	2.12932	0.00308709	Fusion protein cleaved to yield ribosomal protein S31 and ubiquitin; ubiquitin may facilitate assembly of the ribosomal protein into ribosomes; interacts genetically with translation factor eIF2B; homologous to mammalian ribosomal protein S27A, no bacterial homolog
YMR116C	ASC1	2.12611	0.000617681	G-protein beta subunit and guanine dissociation inhibitor for Gpa2p; ortholog of RACK1 that inhibits translation; core component of the small (40S) ribosomal subunit; required to prevent frameshifting at ribosomes stalled at repeated CGA codons; regulates P-body formation induced by replication stress; represses Gcn4p in the absence of amino acid starvation
YHR049W	FSH1	2.12504	1.65697e-05	Putative serine hydrolase; localizes to both the nucleus and cytoplasm; sequence is similar to S. cerevisiae Fsh2p and Fsh3p and the human candidate tumor suppressor OVCA2
YDR382W	RPP2B	2.10443	0.000599809	Ribosomal protein P2 beta; a component of the ribosomal stalk, which is involved in the interaction between translational elongation factors and the ribosome; free (non-ribosomal) P2 stimulates the phosphorylation of the eIF2 alpha subunit (Sui2p) by Gcn2p; regulates the accumulation of P1 (Rpp1Ap and Rpp1Bp) in the cytoplasm
YGR085C	RPL11B	2.10411	4.35352e-05	Ribosomal 60S subunit protein L11B; expressed at half the level of Rpl11Ap; involved in ribosomal assembly; depletion causes degradation of 60S proteins and RNA; homologous to mammalian ribosomal protein L11 and bacterial L5; RPL11B has a paralog, RPL11A, that arose from the whole genome duplication
YMR123W	PKR1	2.09476	2.0124e-06	V-ATPase assembly factor; functions with other V-ATPase assembly factors in the ER to efficiently assemble the V-ATPase membrane sector (V0); protein abundance increases in response to DNA replication stress
YGL030W	RPL30	2.09414	0.0114262	Ribosomal 60S subunit protein L30; involved in pre-rRNA processing in the nucleolus; autoregulates splicing of its transcript; homologous to mammalian ribosomal protein L30, no bacterial homolog
YDR158W	HOM2	2.08961	4.36537e-06	Aspartic beta semi-aldehyde dehydrogenase; catalyzes the second step in the common pathway for methionine and threonine biosynthesis; expression regulated by Gcn4p and the general control of amino acid synthesis
YML027W	YOX1	2.08699	5.59113e-09	Homeobox transcriptional repressor; binds to Mcm1p and to early cell cycle boxes (ECBs) in the promoters of cell cycle-regulated genes expressed in M/G1 phase; expression is cell cycle-regulated; phosphorylated by Cdc28p; relocalizes from nucleus to cytoplasm upon DNA replication stress; YOX1 has a paralog, YHP1, that arose from the whole genome duplication
YKL165C	MCD4	2.08565	8.07403e-09	Protein involved in GPI anchor synthesis; multimembrane-spanning protein that localizes to the endoplasmic reticulum; highly conserved among eukaryotes; GPI stands for glycosylphosphatidylinositol
YER126C	NSA2	2.08235	9.11045e-07	Protein constituent of 66S pre-ribosomal particles; contributes to processing of the 27S pre-rRNA
YPL163C	SVS1	2.07833	0.00158264	Cell wall and vacuolar protein; required for wild-type resistance to vanadate; SVS1 has a paralog, SRL1, that arose from the whole genome duplication
YDR259C	YAP6	2.07824	1.53169e-07	Basic leucine zipper (bZIP) transcription factor; physically interacts with the Tup1-Cyc8 complex and recruits Tup1p to its targets; overexpression increases sodium and lithium tolerance; computational analysis suggests a role in regulation of expression of genes involved in carbohydrate metabolism; YAP6 has a paralog, CIN5, that arose from the whole genome duplication
YDR037W	KRS1	2.06993	0.00127521	Lysyl-tRNA synthetase
YOR096W	RPS7A	2.06202	1.69606e-05	Protein component of the small (40S) ribosomal subunit; interacts with Kti11p; deletion causes hypersensitivity to zymocin; homologous to mammalian ribosomal protein S7, no bacterial homolog; RPS7A has a paralog, RPS7B, that arose from the whole genome duplication
YMR095C	SNO1	2.05954	1.33596e-07	Protein of unconfirmed function; involved in pyridoxine metabolism; expression is induced during stationary phase; forms a putative glutamine amidotransferase complex with Snz1p, with Sno1p serving as the glutaminase
YPL265W	DIP5	2.05601	0.000172623	Dicarboxylic amino acid permease; mediates high-affinity and high-capacity transport of L-glutamate and L-aspartate; also a transporter for Gln, Asn, Ser, Ala, and Gly; relocalizes from plasma membrane to vacuole upon DNA replication stress
YLR388W	RPS29A	2.05562	0.0014838	Protein component of the small (40S) ribosomal subunit; homologous to mammalian ribosomal protein S29 and bacterial S14; RPS29A has a paralog, RPS29B, that arose from the whole genome duplication
YBR160W	CDC28	2.05231	7.78158e-09	Cyclin-dependent kinase (CDK) catalytic subunit; master regulator of mitotic and meiotic cell cycles; alternately associates with G1 (CLNs), S and G2/M (CLBs) phase cyclins, which provide substrate specificity; regulates cell cycle and basal transcription, chromosome duplication and segregation, lipid biosynthesis, membrane trafficking, polarized growth, and morphogenesis; abundance increases in …
YBR248C	HIS7	2.05007	0.00032868	Imidazole glycerol phosphate synthase; glutamine amidotransferase:cyclase that catalyzes the fifth step of histidine biosynthesis and also produces 5-aminoimidazole-4-carboxamide ribotide (AICAR), a purine precursor
YLR264W	RPS28B	2.04748	0.00112433	Protein component of the small (40S) ribosomal subunit; homologous to mammalian ribosomal protein S28, no bacterial homolog; has an extraribosomal function in autoregulation, in which Rps28Bp binds to a decapping complex via Edc3p, which then binds to RPS28B mRNA leading to its decapping and degradation; RPS28B has a paralog, RPS28A, that arose from the whole genome duplication
YNL192W	CHS1	2.04378	2.97007e-09	Chitin synthase I; requires activation from zymogenic form in order to catalyze the transfer of N-acetylglucosamine (GlcNAc) to chitin; required for repairing the chitin septum during cytokinesis; transcription activated by mating factor
YMR049C	ERB1	2.03732	2.97007e-09	Constituent of 66S pre-ribosomal particles; forms a complex with Nop7p and Ytm1p that is required for maturation of the large ribosomal subunit; required for maturation of the 25S and 5.8S ribosomal RNAs; homologous to mammalian Bop1
YDR064W	RPS13	2.03272	0.000412756	Protein component of the small (40S) ribosomal subunit; homologous to mammalian ribosomal protein S13 and bacterial S15
YJL177W	RPL17B	2.03046	1.15924e-05	Ribosomal 60S subunit protein L17B; homologous to mammalian ribosomal protein L17 and bacterial L22; RPL17B has a paralog, RPL17A, that arose from the whole genome duplication
YMR296C	LCB1	2.0295	4.6614e-07	Component of serine palmitoyltransferase; responsible along with Lcb2p for the first committed step in sphingolipid synthesis, which is the condensation of serine with palmitoyl-CoA to form 3-ketosphinganine
YPL037C	EGD1	2.02815	7.12999e-08	Subunit beta1 of the nascent polypeptide-associated complex (NAC); involved in protein targeting, associated with cytoplasmic ribosomes; enhances DNA binding of the Gal4p activator; homolog of human BTF3b; EGD1 has a paralog, BTT1, that arose from the whole genome duplication
YGL031C	RPL24A	2.02461	4.46431e-05	Ribosomal 60S subunit protein L24A; not essential for translation but may be required for normal translation rate; homologous to mammalian ribosomal protein L24, no bacterial homolog; RPL24A has a paralog, RPL24B, that arose from the whole genome duplication
YFR032C	RRT5	2.02376	2.37657e-07	Putative protein of unknown function; non-essential gene identified in a screen for mutants with increased levels of rDNA transcription; expressed at high levels during sporulation
YLR338W	OPI9	2.02333	1.25895e-08	Dubious open reading frame; unlikely to encode a functional protein, based on available experimental and comparative sequence data; partially overlaps the verified ORF VRP1/YLR337C
YPR145W	ASN1	2.0203	2.38766e-05	Asparagine synthetase; catalyzes the synthesis of L-asparagine from L-aspartate in the asparagine biosynthetic pathway; ASN1 has a paralog, ASN2, that arose from the whole genome duplication
YBR048W	RPS11B	2.01965	1.28757e-05	Protein component of the small (40S) ribosomal subunit; homologous to mammalian ribosomal protein S11 and bacterial S17; RPS11B has a paralog, RPS11A, that arose from the whole genome duplication
YGR185C	TYS1	2.01821	1.97946e-07	Cytoplasmic tyrosyl-tRNA synthetase; required for cytoplasmic protein synthesis; interacts with positions 34 and 35 of the tRNATyr anticodon; mutations in human ortholog YARS are associated with Charcot-Marie-Tooth (CMT) neuropathies; protein abundance increases in response to DNA replication stress
YLR222C	UTP13	2.01408	1.18471e-06	Nucleolar protein; component of the small subunit (SSU) processome containing the U3 snoRNA that is involved in processing of pre-18S rRNA
YLL061W	MMP1	2.01014	8.11554e-09	High-affinity S-methylmethionine permease; required for utilization of S-methylmethionine as a sulfur source; has similarity to S-adenosylmethionine permease Sam3p
YJR025C	BNA1	1.99716	0.00184093	3-hydroxyanthranilic acid dioxygenase; required for the de novo biosynthesis of NAD from tryptophan via kynurenine; expression regulated by Hst1p
YJL190C	RPS22A	1.9956	0.00576633	Protein component of the small (40S) ribosomal subunit; homologous to mammalian ribosomal protein S15A and bacterial S8; RPS22A has a paralog, RPS22B, that arose from the whole genome duplication
YMR316W	DIA1	1.9856	1.82398e-06	Protein of unknown function; involved in invasive and pseudohyphal growth; green fluorescent protein (GFP)-fusion protein localizes to the cytoplasm in a punctate pattern
YOR375C	GDH1	1.98117	0.000564041	NADP(+)-dependent glutamate dehydrogenase; synthesizes glutamate from ammonia and alpha-ketoglutarate; rate of alpha-ketoglutarate utilization differs from Gdh3p; expression regulated by nitrogen and carbon sources; GDH1 has a paralog, GDH3, that arose from the whole genome duplication
YKL081W	TEF4	1.97816	0.000739211	Gamma subunit of translational elongation factor eEF1B; stimulates the binding of aminoacyl-tRNA (AA-tRNA) to ribosomes by releasing eEF1A (Tef1p/Tef2p) from the ribosomal complex
YER055C	HIS1	1.97671	5.25545e-05	ATP phosphoribosyltransferase; a hexameric enzyme, catalyzes the first step in histidine biosynthesis; mutations cause histidine auxotrophy and sensitivity to Cu, Co, and Ni salts; transcription is regulated by general amino acid control
YLR029C	RPL15A	1.97389	0.0239147	Ribosomal 60S subunit protein L15A; binds to 5.8 S rRNA; homologous to mammalian ribosomal protein L15, no bacterial homolog; RPL15A has a paralog, RPL15B, that arose from the whole genome duplication
YJL200C	ACO2	1.9634	0.000360929	Putative mitochondrial aconitase isozyme; similarity to Aco1p, an aconitase required for the TCA cycle; expression induced during growth on glucose, by amino acid starvation via Gcn4p, and repressed on ethanol
YNL248C	RPA49	1.95953	1.79303e-08	RNA polymerase I subunit A49; essential for nucleolar assembly and for high polymerase loading rate; required for nucleolar localization of Rpa34p
YPL025C	YPL025C	1.95229	2.43708e-07	Dubious open reading frame; unlikely to encode a functional protein, based on available experimental and comparative sequence data
YLR045C	STU2	1.94908	8.29964e-05	Microtubule-associated protein (MAP) of the XMAP215/Dis1 family; regulates microtubule dynamics during spindle orientation and metaphase chromosome alignment; interacts with spindle pole body component Spc72p
YBR252W	DUT1	1.94404	2.07039e-05	deoxyuridine triphosphate diphosphatase (dUTPase); catalyzes hydrolysis of dUTP to dUMP and PPi, thereby preventing incorporation of uracil into DNA during replication; critical for the maintenance of genetic stability; also has diphosphatase activity on deoxyinosine triphosphate
YBR084W	MIS1	1.93162	4.22815e-05	Mitochondrial C1-tetrahydrofolate synthase; involved in interconversion between different oxidation states of tetrahydrofolate (THF); provides activities of formyl-THF synthetase, methenyl-THF cyclohydrolase, and methylene-THF dehydrogenase
YIL040W	APQ12	1.92787	8.25331e-09	Protein required for nuclear envelope morphology; nuclear pore complex localization, mRNA export from the nucleus; exhibits synthetic lethal genetic interactions with genes involved in lipid metabolism
YPL062W	YPL062W	1.92764	5.1324e-05	Dubious open reading frame; unlikely to encode a functional protein, based on available experimental and comparative sequence data; YPL062W is not an essential gene; homozygous diploid mutant shows a decrease in glycogen accumulation
YMR230W	RPS10B	1.92181	1.74872e-05	Protein component of the small (40S) ribosomal subunit; homologous to mammalian ribosomal protein S10, no bacterial homolog; RPS10B has a paralog, RPS10A, that arose from the whole genome duplication
YJR137C	MET5	1.9165	8.526e-06	Sulfite reductase beta subunit; involved in amino acid biosynthesis, transcription repressed by methionine
YDR309C	GIC2	1.91495	2.65036e-11	Redundant rho-like GTPase Cdc42p effector; involved in initiation of budding and cellular polarization; interacts with Cdc42p via the Cdc42/Rac-interactive binding (CRIB) domain and with PI(4,5)P2 via a polybasic region; GIC2 has a paralog, GIC1, that arose from the whole genome duplication
YER117W	RPL23B	1.91363	0.00342025	Ribosomal 60S subunit protein L23B; homologous to mammalian ribosomal protein L23 and bacterial L14; RPL23B has a paralog, RPL23A, that arose from the whole genome duplication
YMR194C-A	YMR194C-A	1.91205	9.45062e-06	Dubious open reading frame; unlikely to encode a functional protein, based on available experimental and comparative sequence data
YMR032W	HOF1	1.91193	1.33059e-05	Protein that regulates actin cytoskeleton organiation; required for cytokinesis, actin cable organization, and secretory vesicle trafficking; localized to bud neck; phosphorylated by Dbf2p; regulates actomyosin ring dynamics and septin localization; contains an SH3 domain; N terminus controls cell size and levels of actin cables, while C terminus controls actin cable organization via direct regul…
YPL111W	CAR1	1.90651	0.000189025	Arginase, catabolizes arginine to ornithine and urea; expression responds to both induction by arginine and nitrogen catabolite repression; disruption decreases production of carcinogen ethyl carbamate during wine fermentation and also enhances freeze tolerance
YNR009W	NRM1	1.90263	4.14464e-06	Transcriptional co-repressor of MBF-regulated gene expression; Nrm1p associates stably with promoters via MCB binding factor (MBF) to repress transcription upon exit from G1 phase
YLR325C	RPL38	1.89686	0.00193569	Ribosomal 60S subunit protein L38; homologous to mammalian ribosomal protein L38, no bacterial homolog
YOR317W	FAA1	1.8961	0.000295448	Long chain fatty acyl-CoA synthetase; activates imported fatty acids with a preference for C12:0-C16:0 chain lengths; functions in long chain fatty acid import; accounts for most acyl-CoA synthetase activity; localized to lipid particles; involved in sphingolipid-to-glycerolipid metabolism; forms ER foci upon DNA replication stress; FAA1 has a paralog, FAA4, that arose from the whole genome dupli…
YNR050C	LYS9	1.89018	0.00095116	Saccharopine dehydrogenase (NADP+, L-glutamate-forming); catalyzes the formation of saccharopine from alpha-aminoadipate 6-semialdehyde, the seventh step in lysine biosynthesis pathway; exhibits genetic and physical interactions with TRM112
YDR087C	RRP1	1.88943	2.52729e-06	Essential evolutionarily conserved nucleolar protein; necessary for biogenesis of 60S ribosomal subunits and for processing of pre-rRNAs to mature rRNA; associated with several distinct 66S pre-ribosomal particles
YHR061C	GIC1	1.88638	0.00366645	Protein involved in initiation of budding and cellular polarization; interacts with Cdc42p via the Cdc42/Rac-interactive binding (CRIB) domain; relocalizes from bud neck to nucleus upon DNA replication stress; GIC1 has a paralog, GIC2, that arose from the whole genome duplication
YDR471W	RPL27B	1.88214	0.0064558	Ribosomal 60S subunit protein L27B; homologous to mammalian ribosomal protein L27, no bacterial homolog; RPL27B has a paralog, RPL27A, that arose from the whole genome duplication
YER124C	DSE1	1.88094	1.45235e-07	Daughter cell-specific protein; may regulate cross-talk between the mating and filamentation pathways; deletion affects cell separation after division and sensitivity to alpha-factor and drugs affecting the cell wall; relocalizes from bud neck to cytoplasm upon DNA replication stress
YMR122W-A	YMR122W-A	1.86399	0.00350262	Protein of unknown function; green fluorescent protein (GFP)-fusion protein localizes to the cytoplasm and endoplasmic reticulum
YFL034C-A	RPL22B	1.86322	0.000184867	Ribosomal 60S subunit protein L22B; homologous to mammalian ribosomal protein L22, no bacterial homolog; RPL22B has a paralog, RPL22A, that arose from the whole genome duplication
YNL302C	RPS19B	1.86151	0.000608398	Protein component of the small (40S) ribosomal subunit; required for assembly and maturation of pre-40 S particles; homologous to mammalian ribosomal protein S19, no bacterial homolog; mutations in human RPS19 are associated with Diamond Blackfan anemia; RPS19B has a paralog, RPS19A, that arose from the whole genome duplication
YMR096W	SNZ1	1.85771	0.000208286	Protein involved in vitamin B6 biosynthesis; member of a stationary phase-induced gene family; coregulated with SNO1; interacts with Sno1p and with Yhr198p, perhaps as a multiprotein complex containing other Snz and Sno proteins
YDR025W	RPS11A	1.84947	0.00055934	Protein component of the small (40S) ribosomal subunit; homologous to mammalian ribosomal protein S11 and bacterial S17; N-terminally propionylated in vivo; RPS11A has a paralog, RPS11B, that arose from the whole genome duplication
YEL054C	RPL12A	1.84298	0.00025058	Ribosomal 60S subunit protein L12A; rpl12a rpl12b double mutant exhibits slow growth and slow translation; homologous to mammalian ribosomal protein L12 and bacterial L11; RPL12A has a paralog, RPL12B, that arose from the whole genome duplication
YPL131W	RPL5	1.8418	0.00254861	Ribosomal 60S subunit protein L5; homologous to mammalian ribosomal protein L5 and bacterial L18; binds 5S rRNA and is required for 60S subunit assembly
YLR205C	HMX1	1.84025	1.52653e-06	ER localized heme oxygenase; involved in heme degradation during iron starvation and in the oxidative stress response; expression is regulated by AFT1 and oxidative stress; relocates to the perinuclear region in the presence of oxidants
YER090W	TRP2	1.83823	1.14375e-05	Anthranilate synthase; catalyzes the initial step of tryptophan biosynthesis, forms multifunctional hetero-oligomeric anthranilate synthase:indole-3-glycerol phosphate synthase enzyme complex with Trp3p
YLR185W	RPL37A	1.83659	0.00031536	Ribosomal 60S subunit protein L37A; homologous to mammalian ribosomal protein L37, no bacterial homolog; RPL37A has a paralog, RPL37B, that arose from the whole genome duplication
YNR021W	YNR021W	1.82155	6.2915e-07	Putative protein of unknown function; green fluorescent protein (GFP)-fusion protein localizes to the endoplasmic reticulum; YNR021W is not an essential gene
YCL037C	SRO9	1.82089	0.000326142	Cytoplasmic RNA-binding protein; shuttles between nucleus and cytoplasm and is exported from the nucleus in an mRNA export-dependent manner; associates with translating ribosomes; involved in heme regulation of Hap1p as a component of the HMC complex, also involved in the organization of actin filaments; contains a La motif; SRO9 has a paralog, SLF1, that arose from the whole genome duplication
YOL007C	CSI2	1.81928	8.995e-09	Protein of unknown function; green fluorescent protein (GFP)- fusion protein localizes to the mother side of the bud neck and the vacuole; YOL007C is not an essential gene
YDR261C	EXG2	1.8191	2.42379e-05	Exo-1,3-beta-glucanase; involved in cell wall beta-glucan assembly; may be anchored to the plasma membrane via a glycosylphosphatidylinositol (GPI) anchor
YOL047C	LDS2	1.81831	1.25703e-08	Protein Involved in spore wall assembly; localizes to lipid droplets found on or outside of the prospore membrane; shares similarity with Lds1p and Rrt8p, and a strain mutant for all 3 genes exhibits reduced dityrosine fluorescence relative to the single mutants; green fluorescent protein (GFP)-fusion protein localizes to the cytoplasm in a punctate pattern
YGR148C	RPL24B	1.81677	5.80738e-05	Ribosomal 60S subunit protein L24B; not essential for translation but may be required for normal translation rate; homologous to mammalian ribosomal protein L24, no bacterial homolog; RPL24B has a paralog, RPL24A, that arose from the whole genome duplication
YOR254C	SEC63	1.81375	7.63107e-06	Essential subunit of Sec63 complex; with Sec61 complex, Kar2p/BiP and Lhs1p forms a channel competent for SRP-dependent and post-translational SRP-independent protein targeting and import into the ER; other members are Sec62p, Sec66p, and Sec72p
YPR175W	DPB2	1.81305	0.000100947	Second largest subunit of DNA polymerase II (DNA polymerase epsilon); required for maintenance of fidelity of chromosomal replication; essential motif in C-terminus is required for formation of the four-subunit Pol epsilon; expression peaks at the G1/S phase boundary; Cdc28p substrate
YCR005C	CIT2	1.81252	0.00017938	Citrate synthase; catalyzes the condensation of acetyl coenzyme A and oxaloacetate to form citrate, peroxisomal isozyme involved in glyoxylate cycle; expression is controlled by Rtg1p and Rtg2p transcription factors; CIT2 has a paralog, CIT1, that arose from the whole genome duplication
YOR247W	SRL1	1.81196	1.38122e-06	Mannoprotein that exhibits a tight association with the cell wall; required for cell wall stability in the absence of GPI-anchored mannoproteins; has a high serine-threonine content; expression is induced in cell wall mutants; SRL1 has a paralog, SVS1, that arose from the whole genome duplication
YER131W	RPS26B	1.81081	0.00144622	Protein component of the small (40S) ribosomal subunit; homologous to mammalian ribosomal protein S26, no bacterial homolog; RPS26B has a paralog, RPS26A, that arose from the whole genome duplication
YLR212C	TUB4	1.81043	2.57375e-07	Gamma-tubulin; involved in nucleating microtubules from both the cytoplasmic and nuclear faces of the spindle pole body; protein abundance increases in response to DNA replication stress
YDR451C	YHP1	1.80687	4.46119e-08	Homeobox transcriptional repressor; binds Mcm1p and early cell cycle box (ECB) elements of cell cycle regulated genes, thereby restricting ECB-mediated transcription to the M/G1 interval; YHP1 has a paralog, YOX1, that arose from the whole genome duplication
YNL277W	MET2	1.80412	6.441e-06	L-homoserine-O-acetyltransferase; catalyzes the conversion of homoserine to O-acetyl homoserine which is the first step of the methionine biosynthetic pathway
YFR015C	GSY1	1.79267	0.00149423	Glycogen synthase; expression induced by glucose limitation, nitrogen starvation, environmental stress, and entry into stationary phase; GSY1 has a paralog, GSY2, that arose from the whole genome duplication; relocalizes from nucleus to cytoplasmic foci upon DNA replication stress
YHR065C	RRP3	1.78871	5.64283e-06	Protein involved in rRNA processing; required for maturation of the 35S primary transcript of pre-rRNA and for cleavage leading to mature 18S rRNA; homologous to eIF-4a, which is a DEAD box RNA-dependent ATPase with helicase activity
YLR042C	YLR042C	1.78853	0.000528173	Cell wall protein of unknown function; localizes to the cytoplasm; deletion improves xylose fermentation in industrially engineered strains; YLL042C is not an essential gene
YNL066W	SUN4	1.78473	0.000314254	Cell wall protein related to glucanases; possibly involved in cell wall septation; member of the SUN family; SUN4 has a paralog, SIM1, that arose from the whole genome duplication
YHR033W	YHR033W	1.78118	0.000501445	Putative protein of unknown function; epitope-tagged protein localizes to the cytoplasm; YHR033W has a paralog, PRO1, that arose from the whole genome duplication
YIR034C	LYS1	1.78076	1.11839e-07	Saccharopine dehydrogenase (NAD+, L-lysine-forming); catalyzes the conversion of saccharopine to L-lysine, which is the final step in the lysine biosynthesis pathway; also has mRNA binding activity
YNL327W	EGT2	1.78058	0.0295578	Glycosylphosphatidylinositol (GPI)-anchored cell wall endoglucanase; required for proper cell separation after cytokinesis; expression is activated by Swi5p and tightly regulated in a cell cycle-dependent manner
YDL208W	NHP2	1.77892	5.93982e-05	Protein related to mammalian high mobility group (HMG) proteins; nuclear protein; essential for function of H/ACA-type snoRNPs, which are involved in 18S rRNA processing
YBL087C	RPL23A	1.77642	0.0168436	Ribosomal 60S subunit protein L23A; homologous to mammalian ribosomal protein L23 and bacterial L14; RPL23A has a paralog, RPL23B, that arose from the whole genome duplication
YJL130C	URA2	1.77513	0.000608398	Bifunctional carbamoylphosphate synthetase/aspartate transcarbamylase; catalyzes the first two enzymatic steps in the de novo biosynthesis of pyrimidines; both activities are subject to feedback inhibition by UTP
YJL145W	SFH5	1.77421	1.17624e-06	Non-classical phosphatidylinositol transfer protein (PITP); exhibits PI- but not PC-transfer activity; localizes to the peripheral endoplasmic reticulum, cytosol and microsomes; similar to Sec14p; partially relocalizes to the plasma membrane upon DNA replication stress
YDL219W	DTD1	1.77248	5.88558e-07	D-Tyr-tRNA(Tyr) deacylase; functions in protein translation, may affect nonsense suppression via alteration of the protein synthesis machinery; ubiquitous among eukaryotes
YLR432W	IMD3	1.77247	0.000379834	Inosine monophosphate dehydrogenase; catalyzes the rate-limiting step in the de novo synthesis of GTP; member of a four-gene family in S. cerevisiae, constitutively expressed; IMD3 has a paralog, IMD4, that arose from the whole genome duplication
YGR128C	UTP8	1.76873	7.39669e-05	Nucleolar protein required for export of tRNAs from the nucleus; also copurifies with the small subunit (SSU) processome containing the U3 snoRNA that is involved in processing of pre-18S rRNA
YML064C	TEM1	1.76772	2.6532e-06	GTP-binding protein of the Ras superfamily; involved in termination of M-phase; controls actomyosin and septin dynamics during cytokinesis
YGR108W	CLB1	1.76668	0.000119654	B-type cyclin involved in cell cycle progression; activates Cdc28p to promote the transition from G2 to M phase; accumulates during G2 and M, then targeted via a destruction box motif for ubiquitin-mediated degradation by the proteasome; CLB1 has a paralog, CLB2, that arose from the whole genome duplication
YLR092W	SUL2	1.76597	0.000589562	High affinity sulfate permease; sulfate uptake is mediated by specific sulfate transporters Sul1p and Sul2p, which control the concentration of endogenous activated sulfate intermediates
YDR146C	SWI5	1.76477	0.00576407	Transcription factor that recruits Mediator and Swi/Snf complexes; activates transcription of genes expressed at the M/G1 phase boundary and in G1 phase; required for expression of the HO gene controlling mating type switching; localization to nucleus occurs during G1 and appears to be regulated by phosphorylation by Cdc28p kinase; SWI5 has a paralog, ACE2, that arose from the whole genome duplic…
YGR014W	MSB2	1.76098	9.39736e-09	Mucin family member involved in various signaling pathways; functions as osmosensor in the Sho1p-mediated HOG pathway; functions in Cdc42p- and MAP kinase-dependent filamentous growth signaling pathway; processed into secreted and cell-associated forms by aspartyl protease Yps1p; potential Cdc28p substrate
YKL211C	TRP3	1.75303	2.04029e-06	Indole-3-glycerol-phosphate synthase; forms bifunctional hetero-oligomeric anthranilate synthase:indole-3-glycerol phosphate synthase enzyme complex with Trp2p
YBR038W	CHS2	1.75271	9.28618e-08	Chitin synthase II; catalyzes transfer of N-acetylglucosamine (GlcNAc) to chitin upon activation of zymogenic form; required for chitin synthesis in the primary septum during cytokinesis; localization regulated by Cdk1p during mitosis; phosphorylation by Dbf2p kinase regulates its dynamics and chitin synthesis during cytokinesis
YKR069W	MET1	1.75161	0.0161561	S-adenosyl-L-methionine uroporphyrinogen III transmethylase; involved in the biosynthesis of siroheme, a prosthetic group used by sulfite reductase; required for sulfate assimilation and methionine biosynthesis
YER073W	ALD5	1.75059	0.000147204	Mitochondrial aldehyde dehydrogenase; involved in regulation or biosynthesis of electron transport chain components and acetate formation; activated by K+; utilizes NADP+ as the preferred coenzyme; constitutively expressed
YGL123W	RPS2	1.74939	0.0185592	Protein component of the small (40S) subunit; essential for control of translational accuracy; phosphorylation by C-terminal domain kinase I (CTDK-I) enhances translational accuracy; methylated on one or more arginine residues by Hmt1p; homologous to mammalian ribosomal protein S2 and bacterial S5
YKL122C	SRP21	1.74786	0.000198485	Subunit of the signal recognition particle (SRP); SRP functions in protein targeting to the endoplasmic reticulum membrane; not found in mammalian SRP; forms a pre-SRP structure in the nucleolus that is translocated to the cytoplasm
YHR193C	EGD2	1.74408	0.000190292	Alpha subunit of the nascent polypeptide-associated complex (NAC); involved in protein sorting and translocation; associated with cytoplasmic ribosomes
YLR367W	RPS22B	1.74392	0.000264997	Protein component of the small (40S) ribosomal subunit; homologous to mammalian ribosomal protein S15A and bacterial S8; RPS22B has a paralog, RPS22A, that arose from the whole genome duplication
YKR057W	RPS21A	1.74294	0.00587485	Protein component of the small (40S) ribosomal subunit; homologous to mammalian ribosomal protein S21, no bacterial homolog; RPS21A has a paralog, RPS21B, that arose from the whole genome duplication
YML026C	RPS18B	1.7422	0.000309788	Protein component of the small (40S) ribosomal subunit; homologous to mammalian ribosomal protein S18 and bacterial S13; RPS18B has a paralog, RPS18A, that arose from the whole genome duplication; protein abundance increases in response to DNA replication stress
YCR031C	RPS14A	1.73461	0.0196831	Protein component of the small (40S) ribosomal subunit; required for ribosome assembly and 20S pre-rRNA processing; mutations confer cryptopleurine resistance; homologous to mammalian ribosomal protein S14 and bacterial S11; RPS14A has a paralog, RPS14B, that arose from the whole genome duplication
YDL083C	RPS16B	1.72457	0.042881	Protein component of the small (40S) ribosomal subunit; homologous to mammalian ribosomal protein S16 and bacterial S9; RPS16B has a paralog, RPS16A, that arose from the whole genome duplication
YDL075W	RPL31A	1.72193	0.0280342	Ribosomal 60S subunit protein L31A; associates with karyopherin Sxm1p; loss of both Rpl31p and Rpl39p confers lethality; homologous to mammalian ribosomal protein L31, no bacterial homolog; RPL31A has a paralog, RPL31B, that arose from the whole genome duplication
YDR488C	PAC11	1.72039	2.80092e-05	Dynein intermediate chain, microtubule motor protein; required for intracellular transport and cell division; acts in cytoplasmic dynein pathway; forms complex with dynein light chain Dyn2p that promotes Dyn1p homodimerization and potentiates motor processivity; Dyn2p-Pac11p complex is also important for interaction of dynein motor complex with dynactin complex; forms cortical cytoplasmic microtu…
YNL062C	GCD10	1.71994	1.70122e-07	Subunit of tRNA (1-methyladenosine) methyltransferase with Gcd14p; required for the modification of the adenine at position 58 in tRNAs, especially tRNAi-Met; first identified as a negative regulator of GCN4 expression
YAL007C	ERP2	1.71406	0.000373093	Member of the p24 family involved in ER to Golgi transport; similar to Emp24p and Erv25p; role in misfolded protein quality control; forms a heterotrimeric complex with Erp1p, Emp24p, and Erv25p; localized to COPII-coated vesicles; ERP2 has a paralog, ERP4, that arose from the whole genome duplication
YPR138C	MEP3	1.71295	4.5837e-06	Ammonium permease of high capacity and low affinity; belongs to a ubiquitous family of cytoplasmic membrane proteins that transport only ammonium (NH4+); expression is under the nitrogen catabolite repression regulation ammonia permease; MEP3 has a paralog, MEP1, that arose from the whole genome duplication
YNL067W	RPL9B	1.71222	0.0169982	Ribosomal 60S subunit protein L9B; homologous to mammalian ribosomal protein L9 and bacterial L6; RPL9B has a paralog, RPL9A, that arose from a single-locus duplication
YMR009W	ADI1	1.70822	3.27081e-06	Acireductone dioxygenease involved in the methionine salvage pathway; ortholog of human MTCBP-1; transcribed as polycistronic mRNA with YMR010W and regulated post-transcriptionally by RNase III (Rnt1p) cleavage; ADI1 mRNA is induced in heat shock conditions
YPR010C	RPA135	1.7052	2.87346e-07	RNA polymerase I second largest subunit A135
YPL227C	ALG5	1.70305	7.75363e-06	UDP-glucose:dolichyl-phosphate glucosyltransferase; involved in asparagine-linked glycosylation in the endoplasmic reticulum
YLL024C	SSA2	1.70167	0.00483293	ATP-binding protein; involved in protein folding and vacuolar import of proteins; member of heat shock protein 70 (HSP70) family; associated with the chaperonin-containing T-complex; present in the cytoplasm, vacuolar membrane and cell wall; 98% identical to paralog Ssa1p, but has distinct functional specificity in propagation of yeast [URE3] prions and vacuolar-mediated degradation of gluconeoge…
YJR139C	HOM6	1.70004	4.7841e-08	Homoserine dehydrogenase (L-homoserine:NADP oxidoreductase); dimeric enzyme that catalyzes the third step in the common pathway for methionine and threonine biosynthesis; enzyme has nucleotide-binding, dimerization and catalytic regions
YNL221C	POP1	1.69932	0.000864967	Subunit of both RNase MRP and nuclear RNase P; RNase MRP cleaves pre-rRNA, while nuclear RNase P cleaves tRNA precursors to generate mature 5' ends and facilitates turnover of nuclear RNAs; binds to the RPR1 RNA subunit in RNase P
YGR027C	RPS25A	1.69898	0.0105328	Protein component of the small (40S) ribosomal subunit; homologous to mammalian ribosomal protein S25, no bacterial homolog; RPS25A has a paralog, RPS25B, that arose from the whole genome duplication
YGR241C	YAP1802	1.69523	1.32349e-06	Protein of the AP180 family, involved in clathrin cage assembly; binds Pan1p and clathrin; YAP1802 has a paralog, YAP1801, that arose from the whole genome duplication
YLL045C	RPL8B	1.68903	0.000815055	Ribosomal 60S subunit protein L8B; required for processing of 27SA3 pre-rRNA to 27SB pre-rRNA during assembly of large ribosomal subunit; depletion leads to a turnover of pre-rRNA; L8 binds to Domain I of 25S and 5.8 S rRNAs; mutation results in decreased amounts of free 60S subunits; homologous to mammalian ribosomal protein L7A, no bacterial homolog; RPL8B has a paralog, RPL8A, that arose from …
YOR312C	RPL20B	1.6878	5.07107e-05	Ribosomal 60S subunit protein L20B; homologous to mammalian ribosomal protein L18A, no bacterial homolog; RPL20B has a paralog, RPL20A, that arose from the whole genome duplication
YML056C	IMD4	1.6874	0.00449527	Inosine monophosphate dehydrogenase; catalyzes the rate-limiting step in the de novo synthesis of GTP; member of a four-gene family in S. cerevisiae, constitutively expressed; IMD4 has a paralog, IMD3, that arose from the whole genome duplication
YPL246C	RBD2	1.68557	0.000492443	Possible rhomboid protease; has similarity to eukaryotic rhomboid proteases including Pcp1p
YER046W	SPO73	1.68306	0.000376723	Meiosis-specific protein of unknown function; required for spore wall formation during sporulation; dispensible for both nuclear divisions during meiosis
YJL108C	PRM10	1.68231	0.00717986	Pheromone-regulated protein; proposed to be involved in mating; predicted to have 5 transmembrane segments; induced by treatment with 8-methoxypsoralen and UVA irradiation
YMR070W	MOT3	1.68183	0.000707716	Transcriptional repressor and activator with two C2-H2 zinc fingers; involved in repression of a subset of hypoxic genes by Rox1p, repression of several DAN/TIR genes during aerobic growth and ergosterol biosynthetic genes in response to hyperosmotic stress; contributes to recruitment of Tup1p-Cyc8p general repressor to promoters; involved in positive transcriptional regulation of CWP2 and other …
YML053C	YML053C	1.68002	1.8247e-05	Putative protein of unknown function; green fluorescent protein (GFP)-fusion protein localizes to the cytoplasm and the nucleus; overexpression causes a cell cycle delay or arrest; YML053C is not an essential gene
YLR037C	PAU23	1.67769	0.00741171	Cell wall mannoprotein; has similarity to Tir1p, Tir2p, Tir3p, and Tir4p; member of the seripauperin multigene family encoded mainly in subtelomeric regions; expressed under anaerobic conditions, completely repressed during aerobic growth
YIL052C	RPL34B	1.67717	0.00886289	Ribosomal 60S subunit protein L34B; homologous to mammalian ribosomal protein L34, no bacterial homolog; RPL34B has a paralog, RPL34A, that arose from the whole genome duplication
YIL099W	SGA1	1.67497	2.20783e-06	Intracellular sporulation-specific glucoamylase; involved in glycogen degradation; induced during starvation of a/a diploids late in sporulation, but dispensable for sporulation
YGR121C	MEP1	1.6735	0.00103119	Ammonium permease; belongs to a ubiquitous family of cytoplasmic membrane proteins that transport only ammonium (NH4+); expression is under the nitrogen catabolite repression regulation; human homolog RHCG complements yeast null mutant; mutations in human homolog RHCG implicated in metabolic acidosis; MEP1 has a paralog, MEP3, that arose from the whole genome duplication
YOR385W	YOR385W	1.67318	0.00119283	Putative protein of unknown function; green fluorescent protein (GFP)-fusion protein localizes to the cytoplasm; YOR385W is not an essential gene
YBR011C	IPP1	1.67097	0.000193409	Cytoplasmic inorganic pyrophosphatase (PPase); homodimer that catalyzes the rapid exchange of oxygens from Pi with water, highly expressed and essential for viability, active-site residues show identity to those from E. coli PPase
YGL116W	CDC20	1.67089	4.6505e-08	Activator of anaphase-promoting complex/cyclosome (APC/C); APC/C is required for metaphase/anaphase transition; directs ubiquitination of mitotic cyclins, Pds1p, and other anaphase inhibitors; cell-cycle regulated; potential Cdc28p substrate; relative distribution to the nucleus increases upon DNA replication stress
YMR290C	HAS1	1.67013	0.00023147	ATP-dependent RNA helicase; involved in the biogenesis of 40S and 60S ribosome subunits; localizes to both the nuclear periphery and nucleolus; highly enriched in nuclear pore complex fractions; constituent of 66S pre-ribosomal particles
YMR078C	CTF18	1.66842	0.0233047	Subunit of a complex with Ctf8p; shares some subunits with Replication Factor C and is required for sister chromatid cohesion; may have overlapping functions with Rad24p in the DNA damage replication checkpoint
YLR060W	FRS1	1.6667	2.64982e-05	Beta subunit of cytoplasmic phenylalanyl-tRNA synthetase; forms a tetramer with Frs2p to generate active enzyme; able to hydrolyze mis-aminoacylated tRNA-Phe, which could contribute to translational quality control
YMR062C	ARG7	1.66276	2.50976e-08	Mitochondrial ornithine acetyltransferase; catalyzes the fifth step in arginine biosynthesis; also possesses acetylglutamate synthase activity, regenerates acetylglutamate while forming ornithine
YKR041W	YKR041W	1.66144	0.00269655	Protein of unknown function; localizes to the mitotic spindle; overexpression of YKR041W affects endocytic protein trafficking
YPR144C	NOC4	1.6572	0.000725383	Nucleolar protein; forms a complex with Nop14p that mediates maturation and nuclear export of 40S ribosomal subunits; relocalizes to the cytosol in response to hypoxia
YJL069C	UTP18	1.65338	6.26356e-05	Small-subunit processome protein involved in pre-18S rRNA maturation; part of a subunit of the 90S preribosomal particle capable of interacting directly with the 5' ETS of the 35S pre-rRNA; contains WD40 repeats
YBL024W	NCL1	1.64986	0.000118091	S-adenosyl-L-methionine-dependent tRNA: m5C-methyltransferase; methylates cytosine to m5C at several positions in tRNAs and intron-containing pre-tRNAs; increases proportion of tRNALeu(CAA) with m5C at wobble position in response to hydrogen peroxide, causing selective translation of mRNA from genes enriched in TTG codon; loss of NCL1 confers hypersensitivity to oxidative stress; similar to Nop2p…
YDR098C	GRX3	1.64727	3.30789e-08	Glutathione-dependent oxidoreductase; hydroperoxide and superoxide-radical responsive; monothiol glutaredoxin subfamily member along with Grx4p and Grx5p; protects cells from oxidative damage; with Grx4p, binds to Aft1p in iron-replete conditions, promoting its dissociation from promoters; evidence exists indicating that the translation start site is not Met1 as currently annotated, but rather Me…
YDL061C	RPS29B	1.64584	0.000334002	Protein component of the small (40S) ribosomal subunit; homologous to mammalian ribosomal protein S29 and bacterial S14; RPS29B has a paralog, RPS29A, that arose from the whole genome duplication
YKL180W	RPL17A	1.64525	0.00190099	Ribosomal 60S subunit protein L17A; copurifies with the Dam1 complex (aka DASH complex); homologous to mammalian ribosomal protein L17 and bacterial L22; RPL17A has a paralog, RPL17B, that arose from the whole genome duplication; protein abundance increases in response to DNA replication stress
YGR131W	FHN1	1.6445	0.00475759	Protein of unknown function; induced by ketoconazole; promoter region contains sterol regulatory element motif, which has been identified as a Upc2p-binding site; overexpression complements function of Nce102p in NCE102 deletion strain; FHN1 has a paralog, NCE102, that arose from the whole genome duplication
YLL053C	YLL053C	1.64348	2.03603e-06	Putative protein; in the Sigma 1278B strain background YLL053C is contiguous with AQY2 which encodes an aquaporin
YJR111C	YJR111C	1.6432	0.000702678	Putative protein of unknown function; green fluorescent protein (GFP)-fusion protein localizes to the mitochondria
YCL063W	VAC17	1.64258	2.12921e-06	Phosphoprotein involved in vacuole inheritance; degraded in late M phase of the cell cycle; acts as a vacuole-specific receptor for myosin Myo2p
YPL081W	RPS9A	1.64048	0.00068423	Protein component of the small (40S) ribosomal subunit; homologous to mammalian ribosomal protein S9 and bacterial S4; RPS9A has a paralog, RPS9B, that arose from the whole genome duplication
YER064C	VHR2	1.63907	2.73383e-07	Non-essential nuclear protein; null mutation has global effects on transcription; VHR2 has a paralog, VHR1, that arose from the whole genome duplication; relative distribution to the nucleus increases upon DNA replication stress
YER074W	RPS24A	1.63714	0.0206349	Protein component of the small (40S) ribosomal subunit; homologous to mammalian ribosomal protein S24, no bacterial homolog; RPS24A has a paralog, RPS24B, that arose from the whole genome duplication
YGR203W	YCH1	1.63529	1.40688e-06	Phosphatase with sequence similarity to Cdc25p; Arr2p and Mih1p; member of the single-domain rhodanese homology superfamily; green fluorescent protein (GFP)-fusion protein localizes to both the cytoplasm and the nucleus
YBL057C	PTH2	1.63327	4.38482e-05	One of two mitochondrially-localized peptidyl-tRNA hydrolases; negatively regulates the ubiquitin-proteasome pathway via interactions with ubiquitin-like ubiquitin-associated proteins; dispensable for cell growth; see also PTH1
YMR241W	YHM2	1.63233	0.000162423	Citrate and oxoglutarate carrier protein; exports citrate from and imports oxoglutarate into the mitochondrion, causing net export of NADPH reducing equivalents; also associates with mt nucleoids and has a role in replication and segregation of the mt genome
YHR013C	ARD1	1.63188	1.67204e-07	Subunit of protein N-terminal acetyltransferase NatA; NatA is comprised of Nat1p, Ard1p, and Nat5p; acetylates many proteins and thus affects telomeric silencing, cell cycle, heat-shock resistance, mating, and sporulation; human Ard1p levels are elevated in cancer cells; protein abundance increases in response to DNA replication stress
YGL126W	SCS3	1.63182	1.20299e-06	Protein required for inositol prototrophy; required for normal ER membrane biosynthesis; ortholog of the FIT family of proteins involved in triglyceride droplet biosynthesis and homologous to human FIT2; disputed role in the synthesis of inositol phospholipids from inositol
YGL026C	TRP5	1.62996	0.00624764	Tryptophan synthase; catalyzes the last step of tryptophan biosynthesis; regulated by the general control system of amino acid biosynthesis
YMR011W	HXT2	1.62995	8.05567e-07	High-affinity glucose transporter of the major facilitator superfamily; expression is induced by low levels of glucose and repressed by high levels of glucose
YBL081W	YBL081W	1.62917	0.000583722	Non-essential protein of unknown function; null mutation results in a decrease in plasma membrane electron transport
YGL147C	RPL9A	1.62896	0.0029501	Ribosomal 60S subunit protein L9A; homologous to mammalian ribosomal protein L9 and bacterial L6; RPL9A has a paralog, RPL9B, that arose from a single-locus duplication
YIL018W	RPL2B	1.62743	9.91471e-06	Ribosomal 60S subunit protein L2B; homologous to mammalian ribosomal protein L2 and bacterial L2; RPL2B has a paralog, RPL2A, that arose from the whole genome duplication; expression is upregulated at low temperatures
YML058W-A	HUG1	1.62591	0.00320941	Protein involved in the Mec1p-mediated checkpoint pathway; transcription is induced by DNA damage; protein abundance increases in response to DNA replication stress
YJL136C	RPS21B	1.62524	0.00216049	Protein component of the small (40S) ribosomal subunit; homologous to mammalian ribosomal protein S21, no bacterial homolog; RPS21B has a paralog, RPS21A, that arose from the whole genome duplication
YDL039C	PRM7	1.61885	0.00723634	Pheromone-regulated protein; predicted to have one transmembrane segment; promoter contains Gcn4p binding elements
YIL069C	RPS24B	1.61465	0.0018988	Protein component of the small (40S) ribosomal subunit; homologous to mammalian ribosomal protein S24, no bacterial homolog; RPS24B has a paralog, RPS24A, that arose from the whole genome duplication
YDR354W	TRP4	1.61166	8.37535e-06	Anthranilate phosphoribosyl transferase; transferase of the tryptophan biosynthetic pathway; catalyzes the phosphoribosylation of anthranilate; subject to the general control system of amino acid biosynthesis
YBL035C	POL12	1.60866	1.58287e-07	B subunit of DNA polymerase alpha-primase complex; required for initiation of DNA replication during mitotic and premeiotic DNA synthesis; also functions in telomere capping and length regulation
YMR307W	GAS1	1.60856	0.00416178	Beta-1,3-glucanosyltransferase; required for cell wall assembly and also has a role in transcriptional silencing; localizes to cell surface via a glycosylphosphatidylinositol (GPI) anchor; also found at nuclear periphery; genetic interactions with histone H3 lysine acetyltransferases GCN5 and SAS3 indicate previously unsuspected functions for Gas1 in DNA damage response and cell cycle regulation
YDR127W	ARO1	1.60721	0.000657272	Pentafunctional arom protein; catalyzes steps 2 through 6 in the biosynthesis of chorismate, which is a precursor to aromatic amino acids
YML055W	SPC2	1.60702	3.98716e-06	Subunit of signal peptidase complex; complex catalyzes cleavage of N-terminal signal sequences of proteins targeted to the secretory pathway; homologous to mammalian SPC25; other members of the complex are Spc1p, Spc1p, and Sec11p
YKL056C	TMA19	1.60625	0.00131683	Protein that associates with ribosomes; homolog of translationally controlled tumor protein; green fluorescent protein (GFP)-fusion protein localizes to the cytoplasm and relocates to the mitochondrial outer surface upon oxidative stress
YBR189W	RPS9B	1.60611	0.0102038	Protein component of the small (40S) ribosomal subunit; homologous to mammalian ribosomal protein S9 and bacterial S4; RPS9B has a paralog, RPS9A, that arose from the whole genome duplication
YOR356W	CIR2	1.60206	0.00961125	Putative ortholog of human ETF-dH; found in a large supramolecular complex with other mitochondrial dehydrogenases; may have a role in oxidative stress response; ETF-dH is also known as electron transfer flavoprotein dehydrogenase
YLR129W	DIP2	1.60175	9.82695e-05	Nucleolar protein; specifically associated with the U3 snoRNA, part of the large ribonucleoprotein complex known as the small subunit (SSU) processome, required for 18S rRNA biogenesis, part of the active pre-rRNA processing complex
YPL061W	ALD6	1.59713	0.000244519	Cytosolic aldehyde dehydrogenase; activated by Mg2+ and utilizes NADP+ as the preferred coenzyme; required for conversion of acetaldehyde to acetate; constitutively expressed; locates to the mitochondrial outer surface upon oxidative stress
YIL066C	RNR3	1.59609	0.00334166	Minor isoform of large subunit of ribonucleotide-diphosphate reductase; the RNR complex catalyzes rate-limiting step in dNTP synthesis, regulated by DNA replication and DNA damage checkpoint pathways via localization of small subunits; RNR3 has a paralog, RNR1, that arose from the whole genome duplication
YLR168C	UPS2	1.58965	1.5302e-06	Mitochondrial intermembrane space protein; involved in phospholipid metabolism; has role in regulation of phospholipid metabolism by inhibiting conversion of phosphatidylethanolamine to phosphatidylcholine; null mutant has defects in mitochondrial morphology; similar to Ups1p, Ups3p and to human PRELI; UPS2 has a paralog, UPS3, that arose from the whole genome duplication
YGR151C	YGR151C	1.58768	3.64197e-06	Dubious open reading frame; unlikely to encode a functional protein, based on available experimental and comparative sequence data; overlaps almost completely with the verified ORF RSR1/BUD1/YGR152C; relative distribution to the nucleus increases upon DNA replication stress
YOR073W	SGO1	1.5849	2.29904e-07	Component of the spindle checkpoint; involved in sensing lack of tension on mitotic chromosomes; protects centromeric Rec8p at meiosis I; required for accurate chromosomal segregation at meiosis II and for mitotic chromosome stability; recruits condensin to the pericentric region of chromosomes during meiosis; dissociates from pericentromeres when sister kinetochores are under tension
YHR046C	INM1	1.5815	0.000158193	Inositol monophosphatase; involved in biosynthesis of inositol and in phosphoinositide second messenger signaling; INM1 expression increases in the presence of inositol and decreases upon exposure to antibipolar drugs lithium and valproate
YOR236W	DFR1	1.57738	4.57444e-07	Dihydrofolate reductase involved in tetrahydrofolate biosynthesis; required for respiratory metabolism
YDR144C	MKC7	1.5767	4.80927e-07	GPI-anchored aspartyl protease; member of the yapsin family of proteases involved in cell wall growth and maintenance; shares functions with Yap3p and Kex2p; MKC7 has a paralog, YPS1, that arose from the whole genome duplication
YBL044W	YBL044W	1.57574	0.00176473	Putative protein of unknown function; YBL044W is not an essential protein
YER145C	FTR1	1.56954	3.91629e-05	High affinity iron permease; involved in the transport of iron across the plasma membrane; forms complex with Fet3p; expression is regulated by iron; protein abundance increases in response to DNA replication stress
YLR154C	RNH203	1.56643	0.000891169	Ribonuclease H2 subunit; required for RNase H2 activity; role in ribonucleotide excision repair; related to human AGS3 that causes Aicardi-Goutieres syndrome
YKL127W	PGM1	1.56469	2.84956e-06	Phosphoglucomutase, minor isoform; catalyzes the conversion from glucose-1-phosphate to glucose-6-phosphate, which is a key step in hexose metabolism; PGM1 has a paralog, PGM2, that arose from the whole genome duplication
YJL051W	IRC8	1.56386	6.98872e-05	Bud tip localized protein of unknown function; mRNA is targeted to the bud by a She2p dependent transport system; mRNA is cell cycle regulated via Fkh2p, peaking in G2/M phase; null mutant displays increased levels of spontaneous Rad52p foc
YDL161W	ENT1	1.5638	7.88125e-09	Epsin-like protein involved in endocytosis and actin patch assembly; functionally redundant with Ent2p; binds clathrin via a clathrin-binding domain motif at C-terminus; relocalizes from bud neck to cytoplasm upon DNA replication stress; ENT1 has a paralog, ENT2, that arose from the whole genome duplication
YNL044W	YIP3	1.56203	1.67018e-06	Protein localized to COPII vesicles; proposed to be involved in ER to Golgi transport; interacts with members of the Rab GTPase family and Yip1p; also interacts with Rtn1p
YML007C-A	YML007C-A	1.56156	6.94484e-07	Putative protein of unknown function; green fluorescent protein (GFP)-fusion protein localizes to mitochondria
YJL034W	KAR2	1.5608	0.0168862	ATPase involved in protein import into the ER; also acts as a chaperone to mediate protein folding in the ER and may play a role in ER export of soluble proteins; regulates the unfolded protein response via interaction with Ire1p
YDL185C-A	YDL185C-A	1.55969	0.000172623	Dubious open reading frame; unlikely to encode a functional protein, based on available experimental and comparative sequence data; partially overlaps the verified gene YDL185W; identified by homology with hemiascomycetous yeast species
YML036W	CGI121	1.5581	1.24969e-08	Component of the EKC/KEOPS complex; EKC/KEOPS complex is required for t6A tRNA modification and telomeric TG1-3 recombination; may have role in transcription; Cgi121p is dispensable for tRNA modification; other complex members are Bud32p, Kae1p, Pcc1p, and Gon7p
YJR092W	BUD4	1.55494	3.19251e-07	Anillin-like protein involved in bud-site selection; required for the axial budding pattern; localizes with septins to the bud neck in mitosis and may constitute an axial landmark for the next round of budding; required for the formation and disassembly of the double septin ring structure, and generally for septin organization; in vivo substrate of Cdc28p/Clb2p
YKL030W	YKL030W	1.55454	0.00266005	Dubious open reading frame; unlikely to encode a functional protein, based on available experimental and comparative sequence data; not conserved in closely related Saccharomyces species; partially overlaps the verified gene MAE1
YDR012W	RPL4B	1.55282	0.000287027	Ribosomal 60S subunit protein L4B; homologous to mammalian ribosomal protein L4 and bacterial L4; RPL4B has a paralog, RPL4A, that arose from the whole genome duplication
YLR293C	GSP1	1.55229	0.000112308	Ran GTPase; GTP binding protein (mammalian Ranp homolog) involved in the maintenance of nuclear organization, RNA processing and transport; regulated by Srm1p, Rna1p, Yrb1p, Yrb2p, Yrp4p, Yrb30p, Cse1p and Kap95p; GSP1 has a paralog, GSP2, that arose from the whole genome duplication
YCL030C	HIS4	1.5521	1.72225e-06	Multifunctional enzyme containing phosphoribosyl-ATP pyrophosphatase; phosphoribosyl-AMP cyclohydrolase, and histidinol dehydrogenase activities; catalyzes the second, third, ninth and tenth steps in histidine biosynthesis
YPL197C	YPL197C	1.55095	0.0296614	Dubious open reading frame; unlikely to encode a functional protein, based on available experimental and comparative sequence data; partially overlaps the ribosomal gene RPB7B
YOR341W	RPA190	1.54557	2.3077e-07	RNA polymerase I largest subunit A190
YLR429W	CRN1	1.54176	1.20293e-07	Coronin; cortical actin cytoskeletal component that associates with the Arp2p/Arp3p complex to regulate its activity; plays a role in regulation of actin patch assembly
YIL117C	PRM5	1.54089	3.19251e-07	Pheromone-regulated protein, predicted to have 1 transmembrane segment; induced during cell integrity signaling; PRM5 has a paralog, YNL058C, that arose from the whole genome duplication
YER081W	SER3	1.54046	0.00169533	3-phosphoglycerate dehydrogenase; catalyzes the first step in serine and glycine biosynthesis; SER3 has a paralog, SER33, that arose from the whole genome duplication
YGR166W	TRS65	1.54021	2.80699e-07	Component of transport protein particle (TRAPP) complex II; TRAPPII is a multimeric guanine nucleotide-exchange factor for the GTPase Ypt1p, regulating intra-Golgi and endosome-Golgi traffic; role in cell wall beta-glucan biosynthesis and the stress response
YJL115W	ASF1	1.53921	4.77179e-05	Nucleosome assembly factor; involved in chromatin assembly and disassembly, anti-silencing protein that causes derepression of silent loci when overexpressed; plays a role in regulating Ty1 transposition; relocalizes to the cytosol in response to hypoxia
YLR150W	STM1	1.53708	0.000160916	Protein required for optimal translation under nutrient stress; perturbs association of Yef3p with ribosomes; involved in TOR signaling; binds G4 quadruplex and purine motif triplex nucleic acid; helps maintain telomere structure; protein abundance increases in response to DNA replication stress; serves as a ribosome preservation factor both during quiescence and recovery
YOL123W	HRP1	1.53682	0.0230309	Subunit of cleavage factor I; cleavage factor I is a five-subunit complex required for the cleavage and polyadenylation of pre-mRNA 3' ends; RRM-containing heteronuclear RNA binding protein and hnRNPA/B family member that binds to poly (A) signal sequences; required for genome stability
YDR210W	YDR210W	1.53584	0.000144583	Predicted tail-anchored plasma membrane protein; contains a conserved CYSTM module; related proteins in other organisms may be involved in response to stress; green fluorescent protein (GFP)-fusion protein localizes to the cell periphery
YNL036W	NCE103	1.5307	7.24967e-06	Carbonic anhydrase; metalloenzyme that catalyzes CO2 hydration to bicarbonate, which is an important metabolic substrate, and protons; not expressed under conditions of high CO2, such as inside a growing colony, but transcription is induced in response to low CO2 levels, such as on the colony surface in ambient air; poorly transcribed under aerobic conditions and at an undetectable level under an…
YHR149C	SKG6	1.52851	2.0509e-05	Integral membrane protein; localizes primarily to growing sites such as the bud tip or the cell periphery; potential Cdc28p substrate; Skg6p interacts with Zds1p and Zds2p; SKG6 has a paralog, TOS2, that arose from the whole genome duplication
YOL127W	RPL25	1.52691	0.00059449	Ribosomal 60S subunit protein L25; primary rRNA-binding ribosomal protein component of large ribosomal subunit; binds to 25S rRNA via a conserved C-terminal motif; homologous to mammalian ribosomal protein L23A and bacterial L23
YLR048W	RPS0B	1.52667	0.00103119	Protein component of the small (40S) ribosomal subunit; RPS0B has a paralog, RPS0A, that arose from the whole genome duplication; required for maturation of 18S rRNA along with Rps0Ap; deletion of either RPS0 gene reduces growth rate, deletion of both genes is lethal; homologous to human ribosomal protein SA and bacterial S2
YDR060W	MAK21	1.52617	0.00233071	Constituent of 66S pre-ribosomal particles; required for large (60S) ribosomal subunit biogenesis; acts as part of a Mak21p-Noc2p-Rrp5p module that associates with nascent pre-rRNA during transcription and has a role in bigenesis of the large ribosomal subunit; involved in nuclear export of pre-ribosomes; required for maintenance of dsRNA virus; homolog of human CAATT-binding protein
YOR309C	YOR309C	1.52534	0.00016417	Dubious open reading frame; unlikely to encode a functional protein, based on available experimental and comparative sequence data; partially overlaps the verified gene NOP58
YDR418W	RPL12B	1.52461	0.00111206	Ribosomal 60S subunit protein L12B; rpl12a rpl12b double mutant exhibits slow growth and slow translation; homologous to mammalian ribosomal protein L12 and bacterial L11; RPL12B has a paralog, RPL12A, that arose from the whole genome duplication
YHL001W	RPL14B	1.52449	1.8247e-05	Ribosomal 60S subunit protein L14B; homologous to mammalian ribosomal protein L14, no bacterial homolog; RPL14B has a paralog, RPL14A, that arose from the whole genome duplication; protein abundance increases in response to DNA replication stress
YOR202W	HIS3	1.52413	0.000325596	Imidazoleglycerol-phosphate dehydratase; catalyzes the sixth step in histidine biosynthesis; mutations cause histidine auxotrophy and sensitivity to Cu, Co, and Ni salts; transcription is regulated by general amino acid control via Gcn4p
YHR021C	RPS27B	1.52402	0.0114079	Protein component of the small (40S) ribosomal subunit; homologous to mammalian ribosomal protein S27, no bacterial homolog; RPS27B has a paralog, RPS27A, that arose from the whole genome duplication
YOL005C	RPB11	1.52305	0.00059186	RNA polymerase II subunit B12.5; part of central core; similar to Rpc19p and bacterial alpha subunit
YMR112C	MED11	1.51562	1.21776e-07	Subunit of the RNA polymerase II mediator complex; associates with core polymerase subunits to form the RNA polymerase II holoenzyme; essential protein
YML054C	CYB2	1.5155	2.98748e-06	Cytochrome b2 (L-lactate cytochrome-c oxidoreductase); component of the mitochondrial intermembrane space, required for lactate utilization; expression is repressed by glucose and anaerobic conditions
YML063W	RPS1B	1.51362	0.00625483	Ribosomal protein 10 (rp10) of the small (40S) subunit; homologous to mammalian ribosomal protein S3A, no bacterial homolog; RPS1B has a paralog, RPS1A, that arose from the whole genome duplication
YMR144W	YMR144W	1.50908	3.75034e-08	Putative protein of unknown function; localized to the nucleus; YMR144W is not an essential gene
YCR072C	RSA4	1.50692	0.000112308	WD-repeat protein involved in ribosome biogenesis; may interact with ribosomes; required for maturation and efficient intra-nuclear transport or pre-60S ribosomal subunits, localizes to the nucleolus
YER056C-A	RPL34A	1.50526	0.0174844	Ribosomal 60S subunit protein L34A; homologous to mammalian ribosomal protein L34, no bacterial homolog; RPL34A has a paralog, RPL34B, that arose from the whole genome duplication
YIL148W	RPL40A	1.50113	8.41119e-06	Ubiquitin-ribosomal 60S subunit protein L40A fusion protein; cleaved to yield ubiquitin and ribosomal protein L40A; ubiquitin may facilitate assembly of the ribosomal protein into ribosomes; homologous to mammalian ribosomal protein L40, no bacterial homolog; RPL40A has a paralog, RPL40B, that arose from the whole genome duplication; relative distribution to the nucleus increases upon DNA replica…
YGL007W	BRP1	1.50081	6.6074e-09	Dubious ORF located in the upstream region of PMA1; deletion leads to polyamine resistance due to downregulation of PMA1
YOL121C	RPS19A	1.49808	0.00324853	Protein component of the small (40S) ribosomal subunit; required for assembly and maturation of pre-40 S particles; homologous to mammalian ribosomal protein S19, no bacterial homolog; mutations in human RPS19 are associated with Diamond Blackfan anemia; RPS19A has a paralog, RPS19B, that arose from the whole genome duplication
YPR119W	CLB2	1.49457	8.9894e-05	B-type cyclin involved in cell cycle progression; activates Cdc28p to promote the transition from G2 to M phase; accumulates during G2 and M, then targeted via a destruction box motif for ubiquitin-mediated degradation by the proteasome; CLB2 has a paralog, CLB1, that arose from the whole genome duplication
YJR047C	ANB1	1.49402	0.0036596	Translation elongation factor eIF-5A; previously thought to function in translation initiation; undergoes an essential hypusination modification; expressed under anaerobic conditions; ANB1 has a paralog, HYP2, that arose from the whole genome duplication
YMR146C	TIF34	1.49369	2.69087e-06	eIF3i subunit of the eukaryotic translation initiation factor 3 (eIF3); subunit of the core complex of eIF3; essential for translation; stimulates rate of ribosomal scanning during translation reinitiation
YML106W	URA5	1.4926	0.00395007	Major orotate phosphoribosyltransferase (OPRTase) isozyme; catalyzes the fifth enzymatic step in de novo biosynthesis of pyrimidines, converting orotate into orotidine-5'-phosphate; URA5 has a paralog, URA10, that arose from the whole genome duplication
YLR066W	SPC3	1.48664	2.87346e-07	Subunit of signal peptidase complex; complex catalyzes cleavage of N-terminal signal sequences of proteins targeted to the secretory pathway; homologous to mammalian SPC22/23; other members of the complex are Spc1p, Spc2p, and Sec11p
YMR107W	SPG4	1.48561	4.67465e-06	Protein required for high temperature survival during stationary phase; not required for growth on nonfermentable carbon sources
YLR084C	RAX2	1.48556	0.000946632	N-glycosylated protein; involved in the maintenance of bud site selection during bipolar budding; localization requires Rax1p; RAX2 mRNA stability is regulated by Mpt5p
YLR438C-A	LSM3	1.48468	7.29617e-07	Lsm (Like Sm) protein; part of heteroheptameric complexes (Lsm2p-7p and either Lsm1p or 8p): cytoplasmic Lsm1p complex involved in mRNA decay; nuclear Lsm8p complex part of U6 snRNP and possibly involved in processing tRNA, snoRNA, and rRNA; protein increases in abundance and relocalizes from nucleus to cytoplasmic foci upon DNA replication stress
YMR001C	CDC5	1.48467	7.78682e-07	Polo-like kinase; controls targeting and activation of Rho1p at cell division site via Rho1p guanine nucleotide exchange factors; regulates Spc72p; also functions in adaptation to DNA damage during meiosis; regulates the shape of the nucleus and expansion of the nuclear envelope during mitosis; has similarity to Xenopus Plx1 and S. pombe Plo1p; possible Cdc28p substrate
YGL045W	RIM8	1.48321	0.000707716	Protein involved in proteolytic activation of Rim101p; part of response to alkaline pH; interacts with ESCRT-1 subunits Stp22p and Vps28p; essential for anaerobic growth; member of the arrestin-related trafficking adaptor family
YAL040C	CLN3	1.48262	1.57856e-05	G1 cyclin involved in cell cycle progression; activates Cdc28p kinase to promote G1 to S phase transition; plays a role in regulating transcription of other G1 cyclins, CLN1 and CLN2; regulated by phosphorylation and proteolysis; acetly-CoA induces CLN3 transcription in response to nutrient repletion to promote cell-cycle entry
YPL160W	CDC60	1.48235	1.56329e-06	Cytosolic leucyl tRNA synthetase; ligates leucine to the appropriate tRNA
YLL025W	PAU17	1.48172	0.0339966	Protein of unknown function; member of the seripauperin multigene family encoded mainly in subtelomeric regions; YLL025W is not an essential gene
YFR035C	YFR035C	1.47946	4.98535e-06	Putative protein of unknown function; deletion mutant exhibits synthetic phenotype with alpha-synuclein
YIL116W	HIS5	1.47732	2.07526e-06	Histidinol-phosphate aminotransferase; catalyzes the seventh step in histidine biosynthesis; responsive to general control of amino acid biosynthesis; mutations cause histidine auxotrophy and sensitivity to Cu, Co, and Ni salts
YLR301W	HRI1	1.47432	7.30593e-06	Protein of unknown function that interacts with Sec72p and Hrr25p
YFR031C-A	RPL2A	1.47403	0.000366751	Ribosomal 60S subunit protein L2A; homologous to mammalian ribosomal protein L2 and bacterial L2; RPL2A has a paralog, RPL2B, that arose from the whole genome duplication
YHR162W	MPC2	1.47336	0.000272186	Highly conserved subunit of the mitochondrial pyruvate carrier; a mitochondrial inner membrane complex comprised of Mpc1p and either Mpc2p or Mpc3p mediates mitochondrial pyruvate uptake; more highly expressed in glucose-containing minimal medium than in lactate-containing medium; MPC2 has a paralog, FMP43, that arose from the whole genome duplication
YDR510W	SMT3	1.47168	0.00437055	Ubiquitin-like protein of the SUMO family; conjugated to lysine residues of target proteins; associates with transcriptionally active genes; regulates chromatid cohesion, chromosome segregation, APC-mediated proteolysis, DNA replication and septin ring dynamics; human homolog SUMO1 can complement yeast null mutant
YLR354C	TAL1	1.4705	0.00105866	Transaldolase, enzyme in the non-oxidative pentose phosphate pathway; converts sedoheptulose 7-phosphate and glyceraldehyde 3-phosphate to erythrose 4-phosphate and fructose 6-phosphate; TAL1 has a paralog, NQM1, that arose from the whole genome duplication
YML022W	APT1	1.46865	3.29766e-06	Adenine phosphoribosyltransferase; catalyzes the formation of AMP from adenine and 5-phosphoribosylpyrophosphate; involved in the salvage pathway of purine nucleotide biosynthesis; APT1 has a paralog, APT2, that arose from the whole genome duplication
YMR236W	TAF9	1.46317	0.00451391	Subunit (17 kDa) of TFIID and SAGA complexes; involved in RNA polymerase II transcription initiation and in chromatin modification, similar to histone H3
YOR206W	NOC2	1.46228	4.78383e-05	Protein involved in ribosome biogenesis; forms a nucleolar complex with Mak21p that binds to 90S and 66S pre-ribosomes; forms a nuclear complex with Noc3p that binds to 66S pre-ribosomes; both complexes mediate intranuclear transport of ribosomal precursors; acts as part of a Mak21p-Noc2p-Rrp5p module that associates with nascent pre-rRNA during transcription and has a role in bigenesis of the la…
YNL178W	RPS3	1.46027	0.0410834	Protein component of the small (40S) ribosomal subunit; has apurinic/apyrimidinic (AP) endonuclease activity; essential for viability; homologous to mammalian ribosomal protein S3 and bacterial S3
YLR448W	RPL6B	1.459	0.0364789	Ribosomal 60S subunit protein L6B; binds 5.8S rRNA; homologous to mammalian ribosomal protein L6, no bacterial homolog; RPL6B has a paralog, RPL6A, that arose from the whole genome duplication
YFL037W	TUB2	1.45776	0.000287631	Beta-tubulin; associates with alpha-tubulin (Tub1p and Tub3p) to form tubulin dimer, which polymerizes to form microtubules; mutation in human ortholog is associated with congenital fibrosis of the extraocular muscles (CFEOM) with polymicrogyria
YMR309C	NIP1	1.45675	5.80414e-06	eIF3c subunit of the eukaryotic translation initiation factor 3 (eIF3); involved in the assembly of preinitiation complex and start codon selection
YKL192C	ACP1	1.45484	0.000569495	Mitochondrial matrix acyl carrier protein; involved in biosynthesis of octanoate, which is a precursor to lipoic acid; activated by phosphopantetheinylation catalyzed by Ppt2p
YOL090W	MSH2	1.45329	0.00460153	Protein that binds to DNA mismatches; forms heterodimers with Msh3p and Msh6p that bind to DNA mismatches to initiate the mismatch repair process; contains a Walker ATP-binding motif required for repair activity and involved in interstrand cross-link repair; Msh2p-Msh6p binds to and hydrolyzes ATP
YOL031C	SIL1	1.45321	1.32221e-06	Nucleotide exchange factor for the ER lumenal Hsp70 chaperone Kar2p; required for protein translocation into the endoplasmic reticulum (ER); homolog of Yarrowia lipolytica SLS1; GrpE-like protein
YDL121C	YDL121C	1.45202	0.00296001	Putative protein of unknown function; green fluorescent protein (GFP)-fusion protein localizes to the endoplasmic reticulum; YDL121C is not an essential protein
YLR186W	EMG1	1.45036	0.00218414	Methyltransferase for rRNA; catalyzes methylation of the pseudouridine residue 1191 of 18S rRNA; member of the SPOUT methyltransferase family; required for maturation of 18S rRNA and for 40S ribosomal subunit production independently of methyltransferase activity; forms homodimers; human ortholog is mutated in Bowen-Conradi syndrome, and the equivalent mutation in yeast affects Emg1p dimerization…
YOR272W	YTM1	1.45035	0.00018777	Constituent of 66S pre-ribosomal particles; forms a complex with Nop7p and Erb1p that is required for maturation of the large ribosomal subunit; has seven C-terminal WD repeats
YHR019C	DED81	1.44989	0.0293083	Cytosolic asparaginyl-tRNA synthetase; required for protein synthesis, catalyzes the specific attachment of asparagine to its cognate tRNA
YLR180W	SAM1	1.44732	6.99921e-05	S-adenosylmethionine synthetase; catalyzes transfer of the adenosyl group of ATP to the sulfur atom of methionine; SAM1 has a paralog, SAM2, that arose from the whole genome duplication
YMR217W	GUA1	1.44556	0.000284615	GMP synthase; highly conserved enzyme that catalyzes the second step in the biosynthesis of GMP from inosine 5'-phosphate (IMP); transcription is not subject to regulation by guanine but is negatively regulated by nutrient starvation; reduction-of-function mutation gua1-G388D causes changes in cellular guanine nucleotide pools, defects in general protein synthesis, and impaired translation of GCN…
YMR142C	RPL13B	1.44262	0.00146459	Ribosomal 60S subunit protein L13B; not essential for viability; homologous to mammalian ribosomal protein L13, no bacterial homolog; RPL13B has a paralog, RPL13A, that arose from the whole genome duplication
YBL031W	SHE1	1.44146	0.0022476	Mitotic spindle protein; interacts with components of the Dam1 (DASH) complex, its effector Sli15p, and microtubule-associated protein Bim1p; also localizes to nuclear microtubules and to the bud neck in a ring-shaped structure; inhibits dynein function
YEL001C	IRC22	1.44132	3.27081e-06	Putative protein of unknown function; green fluorescent protein (GFP)-fusion localizes to the ER; YEL001C is non-essential; null mutant displays increased levels of spontaneous Rad52p foci
YLR197W	NOP56	1.43585	0.000815276	Essential evolutionarily-conserved nucleolar protein; component of the box C/D snoRNP complexes that direct 2'-O-methylation of pre-rRNA during its maturation; overexpression causes spindle orientation defects
YOL064C	MET22	1.43512	4.11882e-05	Bisphosphate-3'-nucleotidase; involved in salt tolerance and methionine biogenesis; dephosphorylates 3'-phosphoadenosine-5'-phosphate and 3'-phosphoadenosine-5'-phosphosulfate, intermediates of the sulfate assimilation pathway; human homolog BPNT1 complements yeast null mutant
YFL017W-A	SMX2	1.43413	0.001673	Core Sm protein Sm G; part of heteroheptameric complex (with Smb1p, Smd1p, Smd2p, Smd3p, Sme1p, and Smx3p) that is part of the spliceosomal U1, U2, U4, and U5 snRNPs; homolog of human Sm G
YAL003W	EFB1	1.43356	0.0451585	Translation elongation factor 1 beta; stimulates nucleotide exchange to regenerate EF-1 alpha-GTP for the next elongation cycle; part of the EF-1 complex, which facilitates binding of aminoacyl-tRNA to the ribosomal A site
YPR043W	RPL43A	1.4321	0.00450231	Ribosomal 60S subunit protein L43A; null mutation confers a dominant lethal phenotype; homologous to mammalian ribosomal protein L37A, no bacterial homolog; RPL43A has a paralog, RPL43B, that arose from the whole genome duplication
YJL171C	YJL171C	1.43132	2.02888e-05	GPI-anchored cell wall protein of unknown function; induced in response to cell wall damaging agents and by mutations in genes involved in cell wall biogenesis; sequence similarity to YBR162C/TOS1, a covalently bound cell wall protein; protein abundance increases in response to DNA replication stress
YCL036W	GFD2	1.43084	0.00194256	Protein of unknown function; identified as a high-copy suppressor of a dbp5 mutation; GFD2 has a paralog, YDR514C, that arose from the whole genome duplication
YOR340C	RPA43	1.4304	1.73444e-05	RNA polymerase I subunit A43
YDR156W	RPA14	1.42885	6.30768e-05	RNA polymerase I subunit A14
YDL207W	GLE1	1.42776	1.25439e-07	Cytoplasmic nucleoporin required for polyadenylated mRNA export; contains a nuclear export signal; when bound to inositol hexakisphosphate (IP6), functions as an activator for the Dbp5p ATPase activity at the nuclear pore complex during mRNA export; mediates translation initiation; required for efficient translation termination
YHR141C	RPL42B	1.42757	0.000370992	Ribosomal 60S subunit protein L42B; required for propagation of the killer toxin-encoding M1 double-stranded RNA satellite of the L-A double-stranded RNA virus; homologous to mammalian ribosomal protein L36A, no bacterial homolog; RPL42B has a paralog, RPL42A, that arose from the whole genome duplication
YIL044C	AGE2	1.42335	0.000169409	ADP-ribosylation factor (ARF) GTPase activating protein (GAP) effector; involved in Trans-Golgi-Network (TGN) transport; contains C2C2H2 cysteine/histidine motif
YHR203C	RPS4B	1.42278	0.000919428	Protein component of the small (40S) ribosomal subunit; homologous to mammalian ribosomal protein S4, no bacterial homolog; RPS4B has a paralog, RPS4A, that arose from the whole genome duplication
YGL127C	SOH1	1.42179	0.00397701	Subunit of the RNA polymerase II mediator complex; associates with core polymerase subunits to form the RNA polymerase II holoenzyme; involved in telomere maintenance; conserved with other metazoan MED31 subunits
YCL054W	SPB1	1.42071	0.0196831	AdoMet-dependent methyltransferase; involved in rRNA processing and 60S ribosomal subunit maturation; methylates G2922 in the tRNA docking site of the large subunit rRNA and in the absence of snR52, U2921; suppressor of PAB1 mutants
YHR096C	HXT5	1.42002	0.000235684	Hexose transporter with moderate affinity for glucose; induced in the presence of non-fermentable carbon sources, induced by a decrease in growth rate, contains an extended N-terminal domain relative to other HXTs; HXT5 has a paralog, HXT3, that arose from the whole genome duplication
YLR255C	YLR255C	1.41702	4.71262e-05	Dubious open reading frame; unlikely to encode a functional protein, based on available experimental and comparative sequence data
YPL189W	GUP2	1.41682	0.000110979	Probable membrane protein; possible role in proton symport of glycerol; member of the MBOAT family of putative membrane-bound O-acyltransferases; homolog of the mammalian Hedgehog pathway modulator HHAT; GUP2 has a paralog, GUP1, that arose from the whole genome duplication
YBR171W	SEC66	1.41633	1.17297e-06	Non-essential subunit of Sec63 complex; with Sec61 complex, Kar2p/BiP and Lhs1p forms a channel competent for SRP-dependent and post-translational SRP-independent protein targeting and import into the ER; other members are Sec63p, Sec62p, and Sec72p
YDL082W	RPL13A	1.41581	0.00608481	Ribosomal 60S subunit protein L13A; not essential for viability; homologous to mammalian ribosomal protein L13, no bacterial homolog; RPL13A has a paralog, RPL13B, that arose from the whole genome duplication
YEL026W	SNU13	1.41502	0.00211153	RNA binding protein; part of U3 snoRNP involved in rRNA processing, part of U4/U6-U5 tri-snRNP involved in mRNA splicing, similar to human 15.5K protein
YLL052C	AQY2	1.41235	0.00958142	Water channel that mediates water transport across cell membranes; only expressed in proliferating cells; controlled by osmotic signals; may be involved in freeze tolerance; disrupted by a stop codon in many S. cerevisiae strains
YER009W	NTF2	1.41119	0.00148082	Nuclear envelope protein; interacts with GDP-bound Gsp1p and with proteins of the nuclear pore to transport Gsp1p into the nucleus where it is an essential player in nucleocytoplasmic transport
YLR378C	SEC61	1.41053	9.94794e-05	Conserved ER protein translocation channel; essential subunit of Sec61 complex (Sec61p, Sbh1p, and Sss1p); forms channel for SRP-dependent protein import; with Sec63 complex allows SRP-independent protein import into ER; involved in posttranslational soluble protein import into the ER, ERAD of soluble substrates, and misfolded soluble protein export from the ER
YJR145C	RPS4A	1.41015	0.00522344	Protein component of the small (40S) ribosomal subunit; mutation affects 20S pre-rRNA processing; homologous to mammalian ribosomal protein S4, no bacterial homolog; RPS4A has a paralog, RPS4B, that arose from the whole genome duplication
YNR019W	ARE2	1.40903	0.00445282	Acyl-CoA:sterol acyltransferase; endoplasmic reticulum enzyme that contributes the major sterol esterification activity in the presence of oxygen; ARE2 has a paralog, ARE1, that arose from the whole genome duplication
YGL056C	SDS23	1.40693	5.21465e-06	Protein involved in cell separation during budding; one of two S. cerevisiae homologs (Sds23p and Sds24p) of the S. pombe Sds23 protein, which is implicated in APC/cyclosome regulation; SDS23 has a paralog, SDS24, that arose from the whole genome duplication
YLL030C	RRT7	1.40678	5.72118e-08	Protein of unknown function; identified in a screen for mutants with increased levels of rDNA transcription; dubious open reading frame unlikely to encode a protein, based on available experimental and comparative sequence data
YHR183W	GND1	1.40651	0.00171703	6-phosphogluconate dehydrogenase (decarboxylating); catalyzes an NADPH regenerating reaction in the pentose phosphate pathway; required for growth on D-glucono-delta-lactone and adaptation to oxidative stress; GND1 has a paralog, GND2, that arose from the whole genome duplication
YNL104C	LEU4	1.40518	0.00260478	Alpha-isopropylmalate synthase (2-isopropylmalate synthase); the main isozyme responsible for the first step in the leucine biosynthesis pathway; LEU4 has a paralog, LEU9, that arose from the whole genome duplication
YMR260C	TIF11	1.40457	1.44104e-05	Translation initiation factor eIF1A; essential protein that forms a complex with Sui1p (eIF1) and the 40S ribosomal subunit and scans for the start codon; C-terminus associates with Fun12p (eIF5B); N terminus interacts with eIF2 and eIF3
YPL211W	NIP7	1.40328	0.000314254	Nucleolar protein required for 60S ribosome subunit biogenesis; constituent of 66S pre-ribosomal particles; physically interacts with Nop8p and the exosome subunit Rrp43p
YKL045W	PRI2	1.39889	2.20146e-05	Subunit of DNA primase; DNA primase is required for DNA synthesis and double-strand break repair
YBR121C	GRS1	1.39561	9.25565e-05	Cytoplasmic and mitochondrial glycyl-tRNA synthase; ligates glycine to the cognate anticodon-bearing tRNA; transcription termination factor that may interact with the 3'-end of pre-mRNA to promote 3'-end formation; GRS1 has a paralog, GRS2, that arose from the whole genome duplication; human homolog GARS implicated in Charcot-Marie-Tooth disease, can complement yeast null mutant
YFR018C	YFR018C	1.39484	1.75107e-05	Putative protein of unknown function
YMR104C	YPK2	1.39264	0.0013392	Protein kinase similar to serine/threonine protein kinase Ypk1p; functionally redundant with YPK1 at the genetic level; participates in a signaling pathway required for optimal cell wall integrity; homolog of mammalian kinase SGK; YPK2 has a paralog, YPK1, that arose from the whole genome duplication
YLR065C	ENV10	1.39147	7.82804e-07	Protein proposed to be involved in vacuolar functions; putative role in secretory protein quality control; mutant shows defect in CPY processing; YLR065C is not an essential gene
YOR265W	RBL2	1.38475	1.71028e-05	Protein involved in microtubule morphogenesis; required for protection from excess free beta-tubulin; proposed to be involved the folding of beta-tubulin; similar to mouse beta-tubulin cofactor A; protein abundance increases in response to DNA replication stress
YOR103C	OST2	1.38206	0.000369548	Epsilon subunit of the oligosaccharyltransferase complex; located in the ER lumen; catalyzes asparagine-linked glycosylation of newly synthesized proteins
YER007C-A	TMA20	1.37824	0.00518797	Protein of unknown function that associates with ribosomes; has a putative RNA binding domain; interacts with Tma22p; null mutant exhibits translation defects; has homology to human oncogene MCT-1; protein abundance increases in response to DNA replication stress
YER102W	RPS8B	1.37784	0.000395309	Protein component of the small (40S) ribosomal subunit; homologous to mammalian ribosomal protein S8, no bacterial homolog; RPS8B has a paralog, RPS8A, that arose from the whole genome duplication
YML024W	RPS17A	1.37686	0.000151444	Ribosomal protein 51 (rp51) of the small (40s) subunit; homologous to mammalian ribosomal protein S17, no bacterial homolog; RPS17A has a paralog, RPS17B, that arose from the whole genome duplication
YPL243W	SRP68	1.3729	0.00101051	Core component of the signal recognition particle (SRP) complex; SRP complex functions in targeting nascent secretory proteins to the endoplasmic reticulum (ER) membrane; relocalizes from cytoplasm to the nuclear periphery upon DNA replication stress
YOR229W	WTM2	1.37176	0.00186226	Transcriptional modulator; involved in regulation of meiosis, silencing, and expression of RNR genes; involved in response to replication stress; contains WD repeats; relocalizes to the cytosol in response to hypoxia; WTM2 has a paralog, UME1, that arose from the whole genome duplication
YHR068W	DYS1	1.37122	0.0236489	Deoxyhypusine synthase; catalyzes formation of deoxyhypusine, the first step in hypusine biosynthesis; triggers posttranslational hypusination of translation elongation factor eIF-5A and regulates its intracellular levels; tetrameric
YLR332W	MID2	1.37022	9.01393e-08	O-glycosylated plasma membrane protein; acts as a sensor for cell wall integrity signaling and activates the pathway; interacts with Rom2p, a guanine nucleotide exchange factor for Rho1p, and with cell integrity pathway protein Zeo1p; MID2 has a paralog, MTL1, that arose from the whole genome duplication
YDR500C	RPL37B	1.36882	6.57878e-06	Ribosomal 60S subunit protein L37B; protein abundance increases in response to DNA replication stress; homologous to mammalian ribosomal protein L37, no bacterial homolog; RPL37B has a paralog, RPL37A, that arose from the whole genome duplication
YMR093W	UTP15	1.36805	0.000515748	Nucleolar protein; component of the small subunit (SSU) processome containing the U3 snoRNA that is involved in processing of pre-18S rRNA
YPR182W	SMX3	1.36802	5.58474e-06	Core Sm protein Sm F; part of heteroheptameric complex (with Smb1p, Smd1p, Smd2p, Smd3p, Sme1p, and Smx2p) that is part of the spliceosomal U1, U2, U4, and U5 snRNPs; homolog of human Sm F
YDL039C	PRM7	1.36725	0.00717986	Pheromone-regulated protein; predicted to have one transmembrane segment; promoter contains Gcn4p binding elements
YML073C	RPL6A	1.36685	0.0125064	Ribosomal 60S subunit protein L6A; N-terminally acetylated; binds 5.8S rRNA; homologous to mammalian ribosomal protein L6, no bacterial homolog; RPL6A has a paralog, RPL6B, that arose from the whole genome duplication
YBL077W	YBL077W	1.36526	0.00617912	Dubious open reading frame; unlikely to encode a functional protein, based on available experimental and comparative sequence data; partially overlaps the verified gene ILS1/YBL076C
YBR031W	RPL4A	1.36383	0.000369737	Ribosomal 60S subunit protein L4A; N-terminally acetylated; homologous to mammalian ribosomal protein L4 and bacterial L4; RPL4A has a paralog, RPL4B, that arose from the whole genome duplication
YDL092W	SRP14	1.36345	8.90292e-09	Signal recognition particle (SRP) subunit; interacts with the RNA component of SRP to form the Alu domain, which is the region of SRP responsible for arrest of nascent chain elongation during membrane targeting; homolog of mammalian SRP14
YOR230W	WTM1	1.36187	3.62023e-06	Transcriptional modulator; involved in regulation of meiosis, silencing, and expression of RNR genes; required for nuclear localization of the ribonucleotide reductase small subunit Rnr2p and Rnr4p; contains WD repeats
YKR053C	YSR3	1.3608	0.00016011	Dihydrosphingosine 1-phosphate phosphatase; membrane protein involved in sphingolipid metabolism; YSR3 has a paralog, LCB3, that arose from the whole genome duplication
YNL162W	RPL42A	1.36074	0.000851061	Ribosomal 60S subunit protein L42A; homologous to mammalian ribosomal protein L36A, no bacterial homolog; RPL42A has a paralog, RPL42B, that arose from the whole genome duplication
YNL046W	YNL046W	1.35947	2.39379e-07	Putative protein of unknown function; expression depends on Swi5p; GFP-fusion protein localizes to the endoplasmic reticulum; deletion confers sensitivity to 4-(N-(S-glutathionylacetyl)amino) phenylarsenoxide (GSAO)
YNL058C	YNL058C	1.35911	4.90323e-05	Putative protein of unknown function; green fluorescent protein (GFP)-fusion protein localizes to vacuole; not an essential gene; YNL058C has a paralog, PRM5, that arose from the whole genome duplication
YDR042C	YDR042C	1.35894	9.47583e-07	Putative protein of unknown function; expression is increased in ssu72-ts69 mutant
YLR344W	RPL26A	1.35383	4.99374e-05	Ribosomal 60S subunit protein L26A; binds to 5.8S rRNA; non-essential even when paralog is also deleted; deletion has minimal affections on ribosome biosynthesis; homologous to mammalian ribosomal protein L26 and bacterial L24; RPL26A has a paralog, RPL26B, that arose from the whole genome duplication
YER086W	ILV1	1.35238	5.58474e-06	Threonine deaminase, catalyzes first step in isoleucine biosynthesis; expression is under general amino acid control; ILV1 locus exhibits highly positioned nucleosomes whose organization is independent of known ILV1 regulation
YER156C	YER156C	1.352	5.67448e-07	Putative protein of unknown function; interacts with Hsp82p and copurifies with Ipl1p; expression is copper responsive and downregulated in strains deleted for MAC1, a copper-responsive transcription factor; similarity to mammalian MYG1
YDR234W	LYS4	1.35186	0.028044	Homoaconitase; catalyzes the conversion of homocitrate to homoisocitrate, which is a step in the lysine biosynthesis pathway
YGL189C	RPS26A	1.35114	0.000130096	Protein component of the small (40S) ribosomal subunit; homologous to mammalian ribosomal protein S26, no bacterial homolog; RPS26A has a paralog, RPS26B, that arose from the whole genome duplication
YML119W	YML119W	1.34808	0.00215685	Putative protein of unknown function; YML119W is not an essential gene; potential Cdc28p substrate
YBR068C	BAP2	1.3432	4.77179e-05	High-affinity leucine permease; functions as a branched-chain amino acid permease involved in uptake of leucine, isoleucine and valine; contains 12 predicted transmembrane domains; BAP2 has a paralog, BAP3, that arose from the whole genome duplication
YLR061W	RPL22A	1.34319	0.0342554	Ribosomal 60S subunit protein L22A; required for the oxidative stress response in yeast; homologous to mammalian ribosomal protein L22, no bacterial homolog; RPL22A has a paralog, RPL22B, that arose from the whole genome duplication
YML124C	TUB3	1.34253	0.000768418	Alpha-tubulin; associates with beta-tubulin (Tub2p) to form tubulin dimer, which polymerizes to form microtubules; expressed at lower level than Tub1p; TUB3 has a paralog, TUB1, that arose from the whole genome duplication
YHL021C	AIM17	1.34095	0.00031337	Putative protein of unknown function; the authentic, non-tagged protein is detected in highly purified mitochondria in high-throughput studies; null mutant displays reduced frequency of mitochondrial genome loss
YGR204W	ADE3	1.33782	2.57375e-07	Cytoplasmic trifunctional enzyme C1-tetrahydrofolate synthase; involved in single carbon metabolism and required for biosynthesis of purines, thymidylate, methionine, and histidine; null mutation causes auxotrophy for adenine and histidine
YLR196W	PWP1	1.33749	0.0138759	Protein with WD-40 repeats involved in rRNA processing; associates with trans-acting ribosome biogenesis factors; similar to beta-transducin superfamily
YML018C	YML018C	1.33657	0.000756385	Protein of unknown function; green fluorescent protein (GFP)-fusion protein localizes to the membrane of the vacuole; physical interaction with Atg27p suggests a possible role in autophagy; YML018C is not an essential gene; relative distribution to the vacuolar membrane decreases upon DNA replication stress; YML018C has a paralog, THI74, that arose from the whole genome duplication
YDL063C	SYO1	1.33655	0.0043664	Transport adaptor or symportin; facilitates synchronized nuclear coimport of the two 5S-rRNA binding proteins Rpl5p and Rpl11p; required for biogenesis of the large ribosomal subunit; green fluorescent protein (GFP)-fusion protein localizes to the cytoplasm and nucleus
YNL072W	RNH201	1.33642	2.4246e-05	Ribonuclease H2 catalytic subunit; removes RNA primers during Okazaki fragment synthesis and errant ribonucleotides misincorporated during DNA replication; role in ribonucleotide excision repair; homolog of RNAse HI; related to human AGS4 which causes Aicardi-Goutieres syndrome
YDR519W	FPR2	1.33465	0.0127308	Membrane-bound peptidyl-prolyl cis-trans isomerase (PPIase); binds to the drugs FK506 and rapamycin; expression pattern suggests possible involvement in ER protein trafficking; relocalizes from nucleus to vacuole upon DNA replication stress
YPR157W	TDA6	1.33348	0.000192605	Putative protein of unknown function; induced by treatment with 8-methoxypsoralen and UVA irradiation; null mutant is sensitive to expression of the top1-T722A allele; TDA6 has a paralog, VPS62, that arose from the whole genome duplication
YKL033W-A	YKL033W-A	1.33313	1.49082e-07	Putative protein of unknown function; similar to uncharacterized proteins from other fungi
YOR234C	RPL33B	1.33243	0.021494	Ribosomal 60S subunit protein L33B; rpl33b null mutant exhibits normal growth while rpl33a rpl33b double null mutant is inviable; homologous to mammalian ribosomal protein L35A, no bacterial homolog; RPL33B has a paralog, RPL33A, that arose from the whole genome duplication
YNL247W	YNL247W	1.33003	2.96148e-05	Cysteinyl-tRNA synthetase; may interact with ribosomes, based on co-purification experiments
YCR057C	PWP2	1.3289	5.69997e-05	Conserved 90S pre-ribosomal component; essential for proper endonucleolytic cleavage of the 35 S rRNA precursor at A0, A1, and A2 sites; contains eight WD-repeats; PWP2 deletion leads to defects in cell cycle and bud morphogenesis
YKL014C	URB1	1.32717	1.29053e-05	Protein required for the normal accumulation of 25S and 5.8S rRNAs; nucleolar protein; associated with the 27SA2 pre-ribosomal particle; proposed to be involved in the biogenesis of the 60S ribosomal subunit
YKR075C	YKR075C	1.32585	2.00526e-05	Protein of unknown function; similar to Reg1p; expression regulated by glucose and Rgt1p; GFP-fusion protein is induced in response to the DNA-damaging agent MMS; YKR075C has a paralog, YOR062C, that arose from the whole genome duplication
YJR041C	URB2	1.32495	0.000376723	Protein required for normal metabolism of the rRNA primary transcript; nucleolar protein; proposed to be involved in ribosome biogenesis
YOR269W	PAC1	1.32448	0.00165149	Involved in nuclear migration, part of the dynein/dynactin pathway; targets dynein to microtubule tips, which is necessary for sliding of microtubules along bud cortex; serves at interface between dynein's ATPase site and its microtubule binding stalk, causing individual dynein motors to remain attached to microtubules for long periods; synthetic lethal with bni1; homolog of human LIS1, mutations…
YPL012W	RRP12	1.32154	2.32412e-06	Protein required for export of the ribosomal subunits; associates with the RNA components of the pre-ribosomes; has a role in nuclear import in association with Pse1p; also plays a role in the cell cycle and the DNA damage response; contains HEAT-repeats
YPL239W	YAR1	1.3207	0.000334726	Ankyrin-repeat containing, nucleocytoplasmic shuttling chaperone; prevents aggregation of Rps3p in the cytoplasm, associates with free Rps3p in the cytoplasm and delivers it to the 90S in the nucleus; required for 40S ribosomal subunit export, biogenesis and adaptation to osmotic and oxidative stress; expression repressed by heat shock
YIL128W	MET18	1.31984	0.00893328	Component of cytosolic iron-sulfur protein assembly (CIA) machinery; acts at a late step of Fe-S cluster assembly; forms the CIA targeting complex with Cia1p and Cia2p that directs Fe-S cluster incorporation into a subset of proteins involved in methionine biosynthesis, DNA replication and repair, transcription, and telomere maintenance; ortholog of human MMS19
YOL076W	MDM20	1.31871	0.0159633	Non-catalytic subunit of the NatB N-terminal acetyltransferase; NatB catalyzes N-acetylation of proteins with specific N-terminal sequences; involved in mitochondrial inheritance and actin assembly
YJR123W	RPS5	1.31788	0.00558486	Protein component of the small (40S) ribosomal subunit; least basic of non-acidic ribosomal proteins; phosphorylated in vivo; essential for viability; homologous to mammalian ribosomal protein S5 and bacterial S7
YKL035W	UGP1	1.31623	0.0193765	UDP-glucose pyrophosphorylase (UGPase); catalyses the reversible formation of UDP-Glc from glucose 1-phosphate and UTP, involved in a wide variety of metabolic pathways, expression modulated by Pho85p through Pho4p; UGP1 has a paralog, YHL012W, that arose from the whole genome duplication
YHR136C	SPL2	1.313	0.000256372	Protein with similarity to cyclin-dependent kinase inhibitors; downregulates low-affinity phosphate transport during phosphate limitation by targeting Pho87p to the vacuole; upstream region harbors putative hypoxia response element (HRE) cluster; overproduction suppresses a plc1 null mutation; promoter shows an increase in Snf2p occupancy after heat shock; GFP-fusion protein localizes to the cyto…
YBR017C	KAP104	1.31266	3.37707e-06	Transportin or cytosolic karyopherin beta 2; functions in the rg-nuclear localization signal-mediated nuclear import/reimport of mRNA-binding proteins Nab2p and Hrp1p; regulates asymmetric protein synthesis in daughter cells during mitosis
YOL011W	PLB3	1.31224	2.12168e-06	Phospholipase B (lysophospholipase) involved in lipid metabolism; hydrolyzes phosphatidylinositol and phosphatidylserine and displays transacylase activity in vitro; PLB3 has a paralog, PLB1, that arose from the whole genome duplication
YGL045W	RIM8	1.31199	0.00274463	Protein involved in proteolytic activation of Rim101p; part of response to alkaline pH; interacts with ESCRT-1 subunits Stp22p and Vps28p; essential for anaerobic growth; member of the arrestin-related trafficking adaptor family
YAL068C	PAU8	1.31108	0.00165149	Protein of unknown function; member of the seripauperin multigene family encoded mainly in subtelomeric regions
YHR041C	SRB2	1.30989	0.00265827	Subunit of the RNA polymerase II mediator complex; associates with core polymerase subunits to form the RNA polymerase II holoenzyme; general transcription factor involved in telomere maintenance
YCR053W	THR4	1.30871	0.0212007	Threonine synthase; conserved protein that catalyzes formation of threonine from O-phosphohomoserine; expression is regulated by the GCN4-mediated general amino acid control pathway
YFL031W	HAC1	1.308	0.0127731	Basic leucine zipper (bZIP) transcription factor (ATF/CREB1 homolog); regulates the unfolded protein response, via UPRE binding, and membrane biogenesis; ER stress-induced splicing pathway facilitates efficient Hac1p synthesis; protein abundance increases in response to DNA replication stress
YOL161C	PAU20	1.3073	0.000435701	Protein of unknown function; member of the seripauperin multigene family encoded mainly in subtelomeric regions; expression induced by low temperature and also by anaerobic conditions; induced during alcoholic fermentation
YGR195W	SKI6	1.30681	0.00279039	Exosome non-catalytic core component; involved in 3'-5' RNA processing and degradation in both the nucleus and the cytoplasm; has similarity to E. coli RNase PH and to human hRrp41p (EXOSC4)
YLR058C	SHM2	1.30658	0.00462025	Cytosolic serine hydroxymethyltransferase; converts serine to glycine plus 5,10 methylenetetrahydrofolate; major isoform involved in generating precursors for purine, pyrimidine, amino acid, and lipid biosynthesis
YOR063W	RPL3	1.30649	0.0190019	Ribosomal 60S subunit protein L3; homologous to mammalian ribosomal protein L3 and bacterial L3; plays an important role in function of eIF5B in stimulating 3' end processing of 18S rRNA in context of 80S ribosomes that have not yet engaged in translation; involved in replication and maintenance of killer double stranded RNA virus
YML101C	CUE4	1.30183	0.00370631	Protein of unknown function; has a CUE domain that binds ubiquitin, which may facilitate intramolecular monoubiquitination; CUE4 has a paralog, CUE1, that arose from the whole genome duplication
YLR099W-A	MIM2	1.30132	7.75363e-06	Mitochondrial protein required for outer membrane protein import; involved in import of the subset of proteins with multiple alpha-helical transmembrane segments, including Ugo1p, Tom20p, and Fzo1p; component of a large protein complex in the outer membrane that includes Mim1p; not essential in W303 strain background
YKL073W	LHS1	1.30052	0.00668748	Molecular chaperone of the endoplasmic reticulum lumen; involved in polypeptide translocation and folding; nucleotide exchange factor for the ER lumenal Hsp70 chaperone Kar2p; regulated by the unfolded protein response pathway
YLR183C	TOS4	1.29908	0.00127795	Putative transcription factor, contains Forkhead Associated domain; found associated with chromatin; target of SBF transcription factor; expression is periodic and peaks in G1; involved in DNA replication checkpoint response; interacts with Rpd3 and Set3 histone deacetylase (HDAC) complexes; APCC(Cdh1) substrate; relative distribution to the nucleus increases upon DNA replication stress; TOS4 has…
YBR021W	FUR4	1.29871	0.00428494	Plasma membrane localized uracil permease; expression is tightly regulated by uracil levels and environmental cues; conformational alterations induced by unfolding or substrate binding result in Rsp5p-mediated ubiquitination and degradation
YLR200W	YKE2	1.29844	0.00954351	Subunit of the heterohexameric Gim/prefoldin protein complex; involved in the folding of alpha-tubulin, beta-tubulin, and actin; prefoldin complex also localizes to chromatin of actively transcribed genes in the nucleus and facilitates transcriptional elongation
YLL050C	COF1	1.29798	0.00184093	Cofilin, involved in pH-dependent actin filament depolarization; binds both actin monomers and filaments and severs filaments; involved in the selective sorting, export of the secretory cargo from the late golgi; genetically interacts with pmr1; thought to be regulated by phosphorylation at SER4; ubiquitous and essential in eukaryotes
YAR002C-A	ERP1	1.29774	0.0158208	Member of the p24 family involved in ER to Golgi transport; role in misfolded protein quality control; forms heterotrimeric complex with Erp2p, Emp24p, and Erv25p; localized to COPII-coated vesicles; ERP1 has a paralog, ERP6, that arose from the whole genome duplication
YPL161C	BEM4	1.29717	0.00696422	Protein involved in establishment of cell polarity and bud emergence; interacts with the Rho1p small GTP-binding protein and with the Rho-type GTPase Cdc42p; involved in maintenance of proper telomere length
YIL016W	SNL1	1.29696	0.000119654	Ribosome-associated protein; proposed to act in protein synthesis and nuclear pore complex biogenesis and maintenance as well as protein folding; has similarity to the mammalian BAG-1 protein
YOR184W	SER1	1.29621	0.000237999	3-phosphoserine aminotransferase; catalyzes the formation of phosphoserine from 3-phosphohydroxypyruvate, required for serine and glycine biosynthesis; regulated by the general control of amino acid biosynthesis mediated by Gcn4p; protein abundance increases in response to DNA replication stress
YKL186C	MTR2	1.29246	7.08805e-06	mRNA transport regulator; essential nuclear protein; Mex67p and Mtr2p form a mRNA export complex which binds to RNA
YLL011W	SOF1	1.29118	2.14246e-06	Protein required for biogenesis of 40S (small) ribosomal subunit; has similarity to the beta subunit of trimeric G-proteins and the splicing factor Prp4p; essential gene
YNR030W	ALG12	1.28804	0.00261877	Alpha-1,6-mannosyltransferase localized to the ER; responsible for addition of alpha-1,6 mannose to dolichol-linked Man7GlcNAc2; acts in the dolichol pathway for N-glycosylation; human homolog ALG12 complements yeast null mutant
YLR411W	CTR3	1.28574	0.00431497	High-affinity copper transporter of the plasma membrane; acts as a trimer; gene is disrupted by a Ty2 transposon insertion in many laboratory strains of S. cerevisiae
YMR194W	RPL36A	1.28483	0.000866839	Ribosomal 60S subunit protein L36A; N-terminally acetylated; binds to 5.8 S rRNA; homologous to mammalian ribosomal protein L36, no bacterial homolog; RPL36A has a paralog, RPL36B, that arose from the whole genome duplication
YGR078C	PAC10	1.28385	0.0459745	Part of the heteromeric co-chaperone GimC/prefoldin complex; complex promotes efficient protein folding
YBL092W	RPL32	1.28346	0.0264663	Ribosomal 60S subunit protein L32; overexpression disrupts telomeric silencing; homologous to mammalian ribosomal protein L32, no bacterial homolog
YNL279W	PRM1	1.28098	9.57492e-06	Pheromone-regulated multispanning membrane protein; involved in membrane fusion during mating; predicted to have 5 transmembrane segments and a coiled coil domain; localizes to the shmoo tip; regulated by Ste12p
YDL095W	PMT1	1.28047	4.46431e-05	Protein O-mannosyltransferase of the ER membrane; transfers mannose from dolichyl phosphate-D-mannose to protein serine and threonine residues; 1 of 7 related proteins involved in O-glycosylation which is essential for cell wall rigidity; involved in ER quality control; amino terminus faces cytoplasm, carboxyl terminus faces ER lumen
YDR086C	SSS1	1.27889	0.00165149	Subunit of the Sec61p translocation complex (Sec61p-Sss1p-Sbh1p); this complex forms a channel for passage of secretory proteins through the endoplasmic reticulum membrane, and of the Ssh1p complex (Ssh1p-Sbh2p-Sss1p); interacts with Ost4p and Wbp1p
YLL044W	YLL044W	1.27707	0.00120467	Dubious open reading frame; unlikely to encode a functional protein, based on available experimental and comparative sequence data; transcription of both YLL044W and the overlapping gene RPL8B is reduced in the gcr1 null mutant
YBL072C	RPS8A	1.27431	0.00793842	Protein component of the small (40S) ribosomal subunit; homologous to mammalian ribosomal protein S8, no bacterial homolog; RPS8A has a paralog, RPS8B, that arose from the whole genome duplication
YJL016W	YJL016W	1.27353	7.04531e-07	Putative protein of unknown function; GFP-fusion protein localizes to the cytoplasm; conserved in closely related Saccharomyces species
YLR340W	RPP0	1.2724	0.00179582	Conserved ribosomal protein P0 of the ribosomal stalk; involved in interaction between translational elongation factors and the ribosome; phosphorylated on serine 302; homologous to mammalian ribosomal protein LP0 and bacterial L10
YDR380W	ARO10	1.26789	0.0069779	Phenylpyruvate decarboxylase; catalyzes decarboxylation of phenylpyruvate to phenylacetaldehyde, which is the first specific step in the Ehrlich pathway; involved in protein N-terminal Met and Ala catabolism
YBL040C	ERD2	1.26618	0.000331726	HDEL receptor; an integral membrane protein that binds to the HDEL motif in proteins destined for retention in the endoplasmic reticulum; has a role in maintenance of normal levels of ER-resident proteins
YCL007C	YCL007C	1.26467	0.034109	Dubious open reading frame; unlikely to encode a functional protein, based on available experimental and comparative sequence data; overlaps verified ORF YCL005W-A; mutations in YCL007C were thought to confer sensitivity to calcofluor white, but this phenotype was later shown to be due to the defect in YCL005W-A
YPL015C	HST2	1.26043	1.79642e-06	Cytoplasmic NAD(+)-dependent protein deacetylase; member of the silencing information regulator 2 (Sir2) family of NAD(+)-dependent protein deacetylases; modulates nucleolar (rDNA) and telomeric silencing; possesses NAD(+)-dependent histone deacetylase activity in vitro; contains a nuclear export signal (NES); function regulated by its nuclear export
YDR378C	LSM6	1.26023	0.0411513	Lsm (Like Sm) protein; part of heteroheptameric complexes (Lsm2p-7p and either Lsm1p or 8p): cytoplasmic Lsm1p complex involved in mRNA decay; nuclear Lsm8p complex part of U6 snRNP and possibly involved in processing tRNA, snoRNA, and rRNA
YDR341C	YDR341C	1.25961	8.71568e-06	Arginyl-tRNA synthetase; the authentic, non-tagged protein is detected in highly purified mitochondria in high-throughput studies; YDR341C has a paralog, MSR1, that arose from the whole genome duplication
YLR363W-A	YLR363W-A	1.25786	0.0019404	Protein of unknown function; green fluorescent protein (GFP)-fusion protein localizes to the nucleus; relocalizes from nucleus to nucleolus upon DNA replication stress
YPL079W	RPL21B	1.25528	0.00730654	Ribosomal 60S subunit protein L21B; homologous to mammalian ribosomal protein L21, no bacterial homolog; RPL21B has a paralog, RPL21A, that arose from the whole genome duplication
YHR025W	THR1	1.25445	8.42683e-05	Homoserine kinase; conserved protein required for threonine biosynthesis; long-lived protein that is preferentially retained in mother cells and forms cytoplasmic filaments; expression is regulated by the GCN4-mediated general amino acid control pathway
YPR033C	HTS1	1.25387	0.0160869	Cytoplasmic and mitochondrial histidine tRNA synthetase; efficient mitochondrial localization requires both a presequence and an amino-terminal sequence; mutations in human ortholog HARS2 are associated with Perrault syndrome
YKL057C	NUP120	1.25165	0.000166243	Subunit of the Nup84p subcomplex of the nuclear pore complex (NPC); contributes to nucleocytoplasmic transport and NPC biogenesis and is involved in establishment of a normal nucleocytoplasmic concentration gradient of the GTPase Gsp1p; also plays roles in several processes that may require localization of genes or chromosomes at the nuclear periphery, including double-strand break repair, transc…
YPR174C	YPR174C	1.25157	0.00431497	Protein of unknown function; green fluorescent protein (GFP)-fusion protein localizes to the nuclear periphery; potential Cdc28p substrate; binds phosphatidylinositols and phosphatidylethanolamine in a large-scale study; relative distribution to foci at the nuclear periphery increases upon DNA replication stress; YPR174C has a paralog, NBP1, that arose from the whole genome duplication
YMR013W-A	YMR013W-A	1.25114	0.00230983	Dubious open reading frame; unlikely to encode a functional protein, based on available experimental and comparative sequence data; completely overlaps the characterized snoRNA gene snR73
YIL072W	HOP1	1.2511	3.54961e-06	Meiosis-specific protein required for chromosome synapsis; displays Red1p dependent localization to the unsynapsed axial-lateral elements of the synaptonemal complex; required for chiasma formation; in vitro, displays the ability to promote intra- and intermolecular synapsis between double-stranded DNA molecules and to fold DNA into rigid protein-DNA filaments
YJL124C	LSM1	1.24808	6.70987e-05	Lsm (Like Sm) protein; forms heteroheptameric complex (with Lsm2p, Lsm3p, Lsm4p, Lsm5p, Lsm6p, and Lsm7p) involved in degradation of cytoplasmic mRNAs; also enters the nucleus and positively regulates transcription initiation; unlike most Sm-like proteins, Lsm1p requires both its SM-domain and C-terminal domain for RNA-binding; binds to mRNAs under glucose starvation, most often in the 3' UTR; fo…
YPL108W	YPL108W	1.24642	2.54816e-06	Cytoplasmic protein of unknown function; non-essential gene that is induced in a GDH1 deleted strain with altered redox metabolism; GFP-fusion protein is induced in response to the DNA-damaging agent MMS
YNL255C	GIS2	1.24598	0.0190183	Translational activator for mRNAs with internal ribosome entry sites; associates with polysomes and binds to a specific subset of mRNAs; localizes to RNA processing bodies (P bodies) and to stress granules; may have a role in translation regulation under stress conditions; ortholog of human ZNF9/CNBP, a gene involved in myotonic dystrophy type 2
YPL263C	KEL3	1.24547	0.00260055	Cytoplasmic protein of unknown function
YHR014W	SPO13	1.24399	0.000863106	Meiotic regulator; involved in maintaining sister chromatid cohesion during meiosis I as well as promoting proper attachment of kinetochores to the spindle during meiosis I and meiosis II; anaphase-promoting complex (APC) substrate that is degraded during anaphase I; expressed only in meiotic cells
YMR235C	RNA1	1.24339	9.20602e-05	GTPase activating protein (GAP) for Gsp1p; involved in nuclear transport
YCL064C	CHA1	1.24151	0.00435165	Catabolic L-serine (L-threonine) deaminase; catalyzes the degradation of both L-serine and L-threonine; required to use serine or threonine as the sole nitrogen source, transcriptionally induced by serine and threonine
YDL014W	NOP1	1.24146	0.018808	Histone glutamine methyltransferase, modifies H2A at Q105 in nucleolus; component of the small subunit processome complex, which is required for processing of pre-18S rRNA; ortholog of mammalian fibrillarin
YBR288C	APM3	1.24074	3.00544e-05	Mu3-like subunit of the clathrin associated protein complex (AP-3); functions in transport of alkaline phosphatase to the vacuole via the alternate pathway
YLR149C-A	YLR149C-A	1.23379	0.0148423	Dubious open reading frame; unlikely to encode a functional protein, based on available experimental and comparative sequence data
YGL102C	YGL102C	1.23337	0.0195076	Dubious open reading frame unlikely to encode a functional protein; overlaps 3' end of essential RPL28 gene encoding a large subunit ribosomal protein
YDL167C	NRP1	1.23277	2.34039e-05	Putative RNA binding protein of unknown function; localizes to stress granules induced by glucose deprivation; predicted to be involved in ribosome biogenesis
YNL135C	FPR1	1.23248	0.000167548	Peptidyl-prolyl cis-trans isomerase (PPIase); binds to the drugs FK506 and rapamycin; also binds to the nonhistone chromatin binding protein Hmo1p and may regulate its assembly or function; N-terminally propionylated in vivo
YPL144W	POC4	1.23209	1.74328e-05	Component of a heterodimeric Poc4p-Irc25p chaperone; involved in assembly of alpha subunits into the 20S proteasome; may regulate formation of proteasome isoforms with alternative subunits under different conditions
YPL129W	TAF14	1.23096	0.0446305	Subunit of TFIID, TFIIF, INO80, SWI/SNF, and NuA3 complexes; involved in RNA polymerase II transcription initiation and in chromatin modification; contains a YEATS domain
YOR098C	NUP1	1.23071	0.00341207	FG-nucleoporin component of central core of the nuclear pore complex; contributes directly to nucleocytoplasmic transport and maintenance of thenuclear pore complex (NPC) permeability barrier; possible karyopherin release factor that accelerates release of karyopherin-cargo complexes after transport across NPC; both NUP1 and NUP60 are homologous to human NUP153
YOL140W	ARG8	1.22996	0.00275049	Acetylornithine aminotransferase; catalyzes the fourth step in the biosynthesis of the arginine precursor ornithine
YFR041C	ERJ5	1.22923	0.000121969	Type I membrane protein with a J domain; required to preserve the folding capacity of the endoplasmic reticulum; loss of the non-essential ERJ5 gene leads to a constitutively induced unfolded protein response
YIL046W	MET30	1.22844	0.0158484	F-box protein containing five copies of the WD40 motif; controls cell cycle function, sulfur metabolism, and methionine biosynthesis as part of the ubiquitin ligase complex; interacts with and regulates Met4p, localizes within the nucleus; dissociation of Met30p from SCF complex in response to cadmium stress is regulated by Cdc48p
YJR088C	EMC2	1.22809	0.0252033	Member of conserved ER transmembrane complex; required for efficient folding of proteins in the ER; null mutant displays induction of the unfolded protein response; homologous to worm Y57G7A.10/EMC-2, fly CG17556, human TTC35
YNR046W	TRM112	1.2278	0.0249263	Protein involved in methylation of tRNA, rRNA, and translation factors; also involved in ribosome biogenesis; subunit of tRNA methyltransferase (MTase) complexes in combination with Trm9p and Trm11p; N7-methylates G1575 of 18S rRNA as complex with Bud23p; subunit of complex with Mtq2p that methylates Sup45p (eRF1) in the ternary complex eRF1-eRF3-GTP; relative distribution to the nucleus increase…
YHR197W	RIX1	1.22683	3.56977e-06	Component of the Rix1 complex and possibly pre-replicative complexes; required for processing of ITS2 sequences from 35S pre-rRNA; component of the pre-60S ribosomal particle with the dynein-related AAA-type ATPase Mdn1p; required for pre-replicative complex (pre-RC) formation and maintenance during DNA replication licensing; relocalizes to the cytosol in response to hypoxia; essential gene
YER045C	ACA1	1.22606	0.010298	ATF/CREB family basic leucine zipper (bZIP) transcription factor; binds as a homodimer to the ATF/CREB consensus sequence TGACGTCA; important for carbon source utilization; target genes include GRE2 and COS8; ACA1 has a paralog, CST6, that arose from the whole genome duplication
YHL024W	RIM4	1.22579	0.000174182	Putative RNA-binding protein; required for the expression of early and middle sporulation genes
YNL153C	GIM3	1.21564	0.00164505	Subunit of the heterohexameric cochaperone prefoldin complex; prefoldin binds specifically to cytosolic chaperonin and transfers target proteins to it; prefoldin complex also localizes to chromatin of actively transcribed genes in the nucleus and facilitates transcriptional elongation
YNL069C	RPL16B	1.21278	0.0213823	Ribosomal 60S subunit protein L16B; N-terminally acetylated, binds 5.8 S rRNA; transcriptionally regulated by Rap1p; homologous to mammalian ribosomal protein L13A and bacterial L13; RPL16B has a paralog, RPL16A, that arose from the whole genome duplication
YDL228C	YDL228C	1.2107	0.00112665	Dubious open reading frame; unlikely to encode a functional protein, based on available experimental and comparative sequence data; almost completely overlaps the verified gene SSB1
YGL103W	RPL28	1.21066	0.018078	Ribosomal 60S subunit protein L28; homologous to mammalian ribosomal protein L27A and bacterial L15; may have peptidyl transferase activity; can mutate to cycloheximide resistance
YGR122W	YGR122W	1.20957	3.70404e-05	Protein that may be involved in pH regulation; probable ortholog of A. nidulans PalC, which is involved in pH regulation and binds to the ESCRT-III complex; null mutant does not properly process Rim101p and has decreased resistance to rapamycin; GFP-fusion protein is cytoplasmic; relative distribution to cytoplasm increases upon DNA replication stress
YDR450W	RPS18A	1.20845	0.000170149	Protein component of the small (40S) ribosomal subunit; homologous to mammalian ribosomal protein S18 and bacterial S13; RPS18A has a paralog, RPS18B, that arose from the whole genome duplication; protein increases in abundance and relocalizes from cytoplasm to nuclear foci upon DNA replication stress
YMR055C	BUB2	1.20842	0.00343083	Mitotic exit network regulator; forms GTPase-activating Bfa1p-Bub2p complex that binds Tem1p and spindle pole bodies, blocks cell cycle progression before anaphase in response to spindle and kinetochore damage
YHR066W	SSF1	1.20582	0.00359379	Constituent of 66S pre-ribosomal particles; required for ribosomal large subunit maturation; functionally redundant with Ssf2p; member of the Brix family; SSF1 has a paralog, SSF2, that arose from the whole genome duplication
YER159C	BUR6	1.20108	0.0338458	Subunit of a heterodimeric NC2 transcription regulator complex; complex binds to TBP and can repress transcription by preventing preinitiation complex assembly or stimulate activated transcription; homologous to human NC2alpha; complex also includes Ncb2p
YPL143W	RPL33A	1.19941	0.000486626	Ribosomal 60S subunit protein L33A; N-terminally acetylated; rpl33a null mutant exhibits slow growth while rpl33a rpl33b double null mutant is inviable; homologous to mammalian ribosomal protein L35A, no bacterial homolog; RPL33A has a paralog, RPL33B, that arose from the whole genome duplication
YOL077C	BRX1	1.19671	9.66886e-05	Nucleolar protein; constituent of 66S pre-ribosomal particles; depletion leads to defects in rRNA processing and a block in the assembly of large ribosomal subunits; possesses a sigma(70)-like RNA-binding motif
YGR172C	YIP1	1.19597	1.26572e-07	Integral membrane protein; required for the biogenesis of ER-derived COPII transport vesicles; interacts with Yif1p and Yos1p; localizes to the Golgi, the ER, and COPII vesicles; homolog of human YIPF4
YDR542W	PAU10	1.19519	0.000761236	Protein of unknown function; member of the seripauperin multigene family encoded mainly in subtelomeric regions
YFL039C	ACT1	1.19402	0.00156853	Actin; structural protein involved in cell polarization, endocytosis, and other cytoskeletal functions
YLR104W	LCL2	1.19178	0.00725246	Putative protein of unknown function; mutant is deficient in amounts of cell wall mannosylphosphate and has long chronological lifespan; genetic interactions suggest a role in ER-associated protein degradation (ERAD)
YNL301C	RPL18B	1.19056	1.8247e-05	Ribosomal 60S subunit protein L18B; homologous to mammalian ribosomal protein L18, no bacterial homolog; RPL18B has a paralog, RPL18A, that arose from the whole genome duplication
YLL055W	YCT1	1.18887	0.00701129	High-affinity cysteine-specific transporter; has similarity to the Dal5p family of transporters; green fluorescent protein (GFP)-fusion protein localizes to the endoplasmic reticulum; YCT1 is not an essential gene
YGR208W	SER2	1.18768	2.81705e-05	Phosphoserine phosphatase of the phosphoglycerate pathway; involved in serine and glycine biosynthesis, expression is regulated by the available nitrogen source
YDR417C	YDR417C	1.18744	0.00166456	Dubious open reading frame; unlikely to encode a functional protein, based on available experimental and comparative sequence data; partially overlaps the verified ORF RPL12B/YDR418W
YOR224C	RPB8	1.18639	0.00580262	RNA polymerase subunit ABC14.5; common to RNA polymerases I, II, and III
YOL093W	TRM10	1.18396	0.00134229	tRNA methyltransferase; methylates the N-1 position of guanine at position 9 in tRNAs; protein abundance increases in response to DNA replication stress; member of the SPOUT (SpoU-TrmD) methyltransferase family; human ortholog TRMT10A plays a role in the pathogenesis of microcephaly and early onset diabetes; an 18-mer originates from the TRM10 locus; genetic analysis shows the 18-mer is the trans…
YCR020C-A	MAK31	1.18129	2.60015e-06	Non-catalytic subunit of N-terminal acetyltransferase of the NatC type; required for replication of dsRNA virus; member of the Sm protein family
YKL068W	NUP100	1.18048	0.000389254	FG-nucleoporin component of central core of the nuclear pore complex; contributes directly to nucleocytoplasmic transport and maintenance of the nuclear pore complex (NPC) permeability barrier and is involved in gene tethering at the nuclear periphery; NUP100 has a paralog, NUP116, that arose from the whole genome duplication
YBL076C	ILS1	1.18011	1.64577e-05	Cytoplasmic isoleucine-tRNA synthetase; target of the G1-specific inhibitor reveromycin A
YNL113W	RPC19	1.17959	0.0158968	RNA polymerase subunit AC19; common to RNA polymerases I and III
YJL080C	SCP160	1.17899	0.0363112	Essential RNA-binding G protein effector of mating response pathway; ligand-activated RNA-binding protein that delivers RNAs involved in polarization and perpetualizing mating signal to shmoo tip during pheromone signaling; Scp160p-mediated RNA trafficking essential for chemotropism and successful mating; mainly associated with nuclear envelope and ER, interacts in mRNA-dependent manner with tran…
YJR016C	ILV3	1.17803	0.0041216	Dihydroxyacid dehydratase; catalyzes third step in the common pathway leading to biosynthesis of branched-chain amino acids
YIL062C	ARC15	1.17702	1.90482e-05	Subunit of the ARP2/3 complex; ARP2/3 is required for the motility and integrity of cortical actin patches; has mRNA binding activity
YOL041C	NOP12	1.17578	1.77161e-05	Nucleolar protein involved in pre-25S rRNA processing; also involved in biogenesis of large 60S ribosomal subunit; contains an RNA recognition motif (RRM); binds to Ebp2; similar to Nop13p and Nsr1p
YHR087W	RTC3	1.17479	0.00261774	Protein of unknown function involved in RNA metabolism; has structural similarity to SBDS, the human protein mutated in Shwachman-Diamond Syndrome (the yeast SBDS ortholog = SDO1); null mutation suppresses cdc13-1 temperature sensitivity; protein abundance increases in response to DNA replication stress
YOR243C	PUS7	1.17453	0.00361261	Pseudouridine synthase; catalyzes pseudouridylation at positions 35 and 56 in U2 snRNA, position 50 in 5S rRNA, position 13 in cytoplasmic tRNAs, and position 35 in pre-tRNA(Tyr); also pseudouridylates some mRNAs; relocates from nucleus to cytoplasm during heat shock and differentially modifies some mRNAs during heat shock; conserved in archaea, vertebrates, and some bacteria
YNL132W	KRE33	1.17446	0.0126538	Protein required for biogenesis of the small ribosomal subunit; heterozygous mutant shows haploinsufficiency in K1 killer toxin resistance; essential gene; NAT10, the human homolog, implicated in several types of cancer and premature aging.
YLL057C	JLP1	1.17386	0.00247562	Fe(II)-dependent sulfonate/alpha-ketoglutarate dioxygenase; involved in sulfonate catabolism for use as a sulfur source; contains sequence that resembles a J domain (typified by the E. coli DnaJ protein); induced by sulphur starvation
YIR041W	PAU15	1.17098	0.0319129	Protein of unknown function; member of the seripauperin multigene family encoded mainly in subtelomeric regions
YGL231C	EMC4	1.17056	0.0387292	Member of conserved ER transmembrane complex; required for efficient folding of proteins in the ER; null mutant displays induction of the unfolded protein response; homologous to worm ZK616.6/EMC-4, fly CG11137, human TMM85
YDL182W	LYS20	1.17053	0.0340755	Homocitrate synthase isozyme and functions in DNA repair; catalyzes the condensation of acetyl-CoA and alpha-ketoglutarate to form homocitrate, which is the first step in the lysine biosynthesis pathway; LYS20 has a paralog, LYS21, that arose from the whole genome duplication
YEL059C-A	SOM1	1.16989	0.00211153	Subunit of the mitochondrial inner membrane peptidase (IMP); IMP is required for maturation of mitochondrial proteins of the intermembrane space; Som1p facilitates cleavage of a subset of substrates; contains twin cysteine-x9-cysteine motifs
YLR415C	YLR415C	1.1698	6.45771e-06	Putative protein of unknown function; YLR415C is not an essential gene
YER092W	IES5	1.16943	6.63947e-06	Non-essential INO80 chromatin remodeling complex subunit; deletion affects telomere maintenance via recombination
YDL112W	TRM3	1.16871	2.84956e-06	2'-O-ribose methyltransferase; catalyzes the ribose methylation of the guanosine nucleotide at position 18 of tRNAs
YOL040C	RPS15	1.16687	0.00100601	Protein component of the small (40S) ribosomal subunit; homologous to mammalian ribosomal protein S15 and bacterial S19
YNL049C	SFB2	1.1653	0.00445282	Component of the Sec23p-Sfb2p heterodimer of the COPII vesicle coat; required for cargo selection during vesicle formation in ER to Golgi transport; homologous to Sfb3p; SFB2 has a paralog, SEC24, that arose from the whole genome duplication
YPR046W	MCM16	1.16499	3.27081e-06	Component of the Ctf19 complex and the COMA subcomplex; involved in kinetochore-microtubule mediated chromosome segregation; binds to centromere DNA; orthologous to human centromere constitutive-associated network (CCAN) subunit CENP-H and fission yeast fta3
YEL034W	HYP2	1.16369	0.0337231	Translation elongation factor eIF-5A; required for translation of proteins containing polyproline stretches, including Bni1p, and this leads to a requirement for mating projection formation; structural homolog of bacterial EF-P; undergoes an essential hypusination modification; HYP2 has a paralog, ANB1, that arose from the whole genome duplication
YNL112W	DBP2	1.16168	0.00109151	ATP-dependent RNA helicase of the DEAD-box protein family; has a strong preference for dsRNA; interacts with YRA1; required for the assembly of Yra1p, Nab2p and Mex67p onto mRNA and formation of nuclear mRNP; involved in mRNA decay and rRNA processing; may be involved in suppression of transcription from cryptic initiation sites
YOR253W	NAT5	1.16063	0.005377	Subunit of protein N-terminal acetyltransferase NatA; NatA is comprised of Nat1p, Ard1p, and Nat5p; N-terminally acetylates many proteins, which influences multiple processes such as the cell cycle, heat-shock resistance, mating, sporulation, and telomeric silencing
YBR191W	RPL21A	1.16049	0.0184849	Ribosomal 60S subunit protein L21A; homologous to mammalian ribosomal protein L21, no bacterial homolog; RPL21A has a paralog, RPL21B, that arose from the whole genome duplication
YDR434W	GPI17	1.1602	0.0028015	Transmembrane protein; subunit of the glycosylphosphatidylinositol transamidase complex that adds GPIs to newly synthesized proteins; human PIG-S homolog
YOL139C	CDC33	1.15964	0.000167107	mRNA cap binding protein and translation initiation factor eIF4E; the eIF4E-cap complex is responsible for mediating cap-dependent mRNA translation via interactions with translation initiation factor eIF4G (Tif4631p or Tif4632p); protein abundance increases in response to DNA replication stress; mutants are defective for adhesion and pseudohyphal growth
YPR137W	RRP9	1.15876	0.00634437	Protein involved in pre-rRNA processing; associated with U3 snRNP; component of small ribosomal subunit (SSU) processosome; ortholog of the human U3-55k protein
YDR165W	TRM82	1.15833	0.000140556	Catalytic subunit of a tRNA methyltransferase complex; Trm8p and Trm82p comprise an enzyme that catalyzes a methyl-transfer from S-adenosyl-l-methionine to the N(7) atom of guanine at position 46 in tRNA; Trm8 lacks catalytic activity if not bound to Trm82p; relocalizes to the cytosol in response to hypoxia
YML126C	ERG13	1.15358	0.0366449	3-hydroxy-3-methylglutaryl-CoA (HMG-CoA) synthase; catalyzes the formation of HMG-CoA from acetyl-CoA and acetoacetyl-CoA; involved in the second step in mevalonate biosynthesis
YLR292C	SEC72	1.15354	9.81167e-06	Non-essential subunit of Sec63 complex; with Sec61 complex, Kar2p/BiP and Lhs1p forms a channel competent for SRP-dependent and post-translational SRP-independent protein targeting and import into the ER; other members are Sec63p, Sec62p, and Sec66p
YJR070C	LIA1	1.15296	0.000221816	Deoxyhypusine hydroxylase; HEAT-repeat containing metalloenzyme that catalyzes hypusine formation; binds to and is required for the modification of Hyp2p (eIF5A); complements S. pombe mmd1 mutants defective in mitochondrial positioning; protein abundance increases in response to DNA replication stress
YPL255W	BBP1	1.15232	1.26325e-05	Protein required for the spindle pole body (SPB) duplication; localizes at the cytoplasmic side of the central plaque periphery of the SPB; forms a complex with a nuclear envelope protein Mps2p and SPB components Spc29p and Kar1p; required for mitotic functions of Cdc5p
YEL003W	GIM4	1.15211	0.000285923	Subunit of the heterohexameric cochaperone prefoldin complex; complex binds specifically to cytosolic chaperonin and transfers target proteins to it
YBR085W	AAC3	1.15147	0.000155348	Mitochondrial inner membrane ADP/ATP translocator; exchanges cytosolic ADP for mitochondrially synthesized ATP; expressed under anaerobic conditions; similar to Aac1p; has roles in maintenance of viability and in respiration; AAC3 has a paralog, PET9, that arose from the whole genome duplication
YMR177W	MMT1	1.15122	1.00024e-05	Putative metal transporter involved in mitochondrial iron accumulation; MMT1 has a paralog, MMT2, that arose from the whole genome duplication
YPL282C	PAU22	1.15097	0.0451104	Protein of unknown function; member of the seripauperin multigene family encoded mainly in subtelomeric regions; identical to Pau21p; encodes 2 proteins that are translated from 2 different start codons
YHR144C	DCD1	1.14725	1.78474e-05	Deoxycytidine monophosphate (dCMP) deaminase; involved in dUMP and dTMP biosynthesis; expression is NOT cell cycle regulated
YPL244C	HUT1	1.14484	3.17592e-07	Protein with a role in UDP-galactose transport to the Golgi lumen; has similarity to human UDP-galactose transporter UGTrel1, exhibits a genetic interaction with S. cerevisiae ERO1
YGL137W	SEC27	1.14372	0.018948	Essential beta'-coat protein of the COPI coatomer; involved in ER-to-Golgi and Golgi-to-ER transport; contains WD40 domains that mediate cargo selective interactions; 45% sequence identity to mammalian beta'-COP
YNL030W	HHF2	1.14154	0.000319957	Histone H4; core histone protein required for chromatin assembly and chromosome function; one of two identical histone proteins (see also HHF1); contributes to telomeric silencing; N-terminal domain involved in maintaining genomic integrity
YGR214W	RPS0A	1.14126	0.0111521	Ribosomal 40S subunit protein S0A; required for maturation of 18S rRNA along with Rps0Bp; deletion of either RPS0 gene reduces growth rate, deletion of both genes is lethal; homologous to human ribosomal protein SA and bacterial S2; RPS0A has a paralog, RPS0B, that arose from the whole genome duplication;
YHR071W	PCL5	1.14114	0.00196326	Cyclin; interacts with and phosphorylated by Pho85p cyclin-dependent kinase (Cdk), induced by Gcn4p at level of transcription, specifically required for Gcn4p degradation, may be sensor of cellular protein biosynthetic capacity
YKL224C	PAU16	1.14047	0.00394793	Protein of unknown function; member of the seripauperin multigene family encoded mainly in subtelomeric regions
YGL039W	YGL039W	1.14033	0.00132848	Aldehyde reductase; reduces aliphatic aldehyde substrates using NADH as cofactor; shown to reduce carbonyl compounds to chiral alcohols
YDR071C	PAA1	1.13881	0.00174261	Polyamine acetyltransferase; acetylates polyamines (e.g. putrescine, spermidine, spermine) and also aralkylamines (e.g. tryptamine, phenylethylamine); may be involved in transcription and/or DNA replication
YOR300W	YOR300W	1.1385	2.74413e-06	Dubious open reading frame; unlikely to encode a functional protein, based on available experimental and comparative sequence data; overlaps with verified gene BUD7/YOR299W; mutation affects bipolar budding and bud site selection, though phenotype could be due to the mutation's effects on BUD7
YGR139W	YGR139W	1.13731	0.000273286	Dubious open reading frame; unlikely to encode a functional protein, based on available experimental and comparative sequence data
YNR026C	SEC12	1.13675	5.6631e-05	Guanine nucleotide exchange factor (GEF); activates Sar1p by catalyzing the exchange of GDP for GTP; required for the initiation of COPII vesicle formation in ER to Golgi transport; glycosylated integral membrane protein of the ER; SEC12 has a paralog, SED4, that arose from the whole genome duplication
YGR284C	ERV29	1.13565	9.3289e-06	Protein localized to COPII-coated vesicles; involved in vesicle formation and incorporation of specific secretory cargo; protein abundance increases in response to DNA replication stress
YDR525W-A	SNA2	1.135	0.00832846	Protein of unknown function; has similarity to Pmp3p, which is involved in cation transport; green fluorescent protein (GFP)-fusion protein localizes to the cytoplasm in a punctate pattern
YGL242C	YGL242C	1.13305	0.000246569	Protein of unknown function; N-terminally propionylated in vivo; deletion mutant is viable
YER085C	YER085C	1.13272	0.00157496	Putative protein of unknown function
YEL053C	MAK10	1.12988	0.0106	Non-catalytic subunit of N-terminal acetyltransferase of the NatC type; required for replication of dsRNA virus; expression is glucose-repressible
YDL101C	DUN1	1.12782	0.000702678	Cell-cycle checkpoint serine-threonine kinase; required for DNA damage-induced transcription of certain target genes, phosphorylation of Rad55p and Sml1p, and transient G2/M arrest after DNA damage; Mec1p and Dun1p function in same pathway to regulate both dNTP pools and telomere length; also regulates postreplicative DNA repair
YDR339C	FCF1	1.12758	1.95282e-05	Putative PINc domain nuclease; required for early cleavages of 35S pre-rRNA and maturation of 18S rRNA; component of the SSU (small subunit) processome involved in 40S ribosomal subunit biogenesis; copurifies with Faf1p
YMR259C	TRM732	1.12644	8.0185e-06	Protein involved in 2'-O-methylation of C32 of substrate tRNAs; interacts with 2'-O-ribose methyltransferase Trm7p; green fluorescent protein (GFP)-fusion protein localizes to the cytoplasm; non-essential gene; yeast null mutant can be functionally complemented by human THADA, mutations in which have been implicated in epithelial thyroid adenomas, type 2 diabetes, and polycystic ovary syndrome (P…
YGR109C	CLB6	1.1256	1.22395e-05	B-type cyclin involved in DNA replication during S phase; activates Cdc28p to promote initiation of DNA synthesis; functions in formation of mitotic spindles along with Clb3p and Clb4p; most abundant during late G1; CLB6 has a paralog, CLB5, that arose from the whole genome duplication
YDL051W	LHP1	1.12471	3.9971e-05	RNA binding protein required for maturation of tRNA and U6 snRNA; acts as a molecular chaperone for RNAs transcribed by polymerase III; homologous to human La (SS-B) autoantigen
YLR101C	YLR101C	1.12432	0.00391536	Dubious open reading frame; unlikely to encode a functional protein, based on available experimental and comparative sequence data; partially overlaps the verified, essential ORF ERG27/YLR100W
YAL024C	LTE1	1.12402	0.0149345	Protein similar to GDP/GTP exchange factors; without detectable GEF activity; required for asymmetric localization of Bfa1p at daughter-directed spindle pole bodies and for mitotic exit at low temperatures
YOL012C	HTZ1	1.12297	0.0484711	Histone variant H2AZ; exchanged for histone H2A in nucleosomes by the SWR1 complex; involved in transcriptional regulation through prevention of the spread of silent heterochromatin; Htz1p-containing nucleosomes facilitate RNA Pol II passage by affecting correct assembly and modification status of RNA Pol II elongation complexes and by favoring efficient nucleosome remodeling
YGR286C	BIO2	1.12214	7.79978e-06	Biotin synthase; catalyzes the conversion of dethiobiotin to biotin, which is the last step of the biotin biosynthesis pathway; complements E. coli bioB mutant
YHR020W	YHR020W	1.12191	0.011914	Prolyl-tRNA synthetase; N-terminal domain shows weak homology to prokaryotic posttransfer editing domain, but does not possess posttransfer editing activity; may interact with ribosomes, based on co-purification experiments
YMR325W	PAU19	1.11832	0.0023856	Protein of unknown function; member of the seripauperin multigene family encoded mainly in subtelomeric regions
YGR173W	RBG2	1.11698	1.20721e-05	Protein with a role in translation; forms a complex with Gir2p; has similarity to mammalian developmentally regulated GTP-binding protein
YHR185C	PFS1	1.11681	0.000146013	Sporulation protein required for prospore membrane formation; required for prospore membrane formation at selected spindle poles; ensures functionality of all four spindle pole bodies during meiosis II; not required for meiotic recombination or meiotic chromosome segregation
YFR009W	GCN20	1.11535	0.011642	Positive regulator of the Gcn2p kinase activity; forms a complex with Gcn1p; proposed to stimulate Gcn2p activation by an uncharged tRNA
YOL097C	WRS1	1.11468	9.6339e-07	Cytoplasmic tryptophanyl-tRNA synthetase; aminoacylates tryptophanyl-tRNA
YLR103C	CDC45	1.11378	5.49059e-05	DNA replication initiation factor; recruited to MCM pre-RC complexes at replication origins; promotes release of MCM from Mcm10p, recruits elongation machinery; binds tightly to ssDNA, which disrupts interaction with the MCM helicase and stalls it during replication stress; mutants in human homolog may cause velocardiofacial and DiGeorge syndromes
YGR140W	CBF2	1.11259	0.00199772	Essential kinetochore protein; component of the CBF3 multisubunit complex that binds to the CDEIII region of the centromere; Cbf2p also binds to the CDEII region possibly forming a different multimeric complex, ubiquitinated in vivo; sumoylated in an Mms21p-dependent manner; relative distribution to the spindle pole body decreases upon DNA replication stress
YLR287C-A	RPS30A	1.11139	0.0423058	Protein component of the small (40S) ribosomal subunit; homologous to mammalian ribosomal protein S30, no bacterial homolog; RPS30A has a paralog, RPS30B, that arose from the whole genome duplication
YOR299W	BUD7	1.11096	2.14246e-06	Member of the ChAPs family (Chs5p-Arf1p-binding proteins); members include Bch1p, Bch2p, Bud7p, and Chs6p; ChAPs family proteins form the exomer complex with Chs5p to mediate export of specific cargo proteins, including Chs3p, from the Golgi to the plasma membrane; BUD7 has a paralog, BCH1, that arose from the whole genome duplication
YDR507C	GIN4	1.10942	1.93488e-05	Protein kinase involved in bud growth and assembly of the septin ring; proposed to have kinase-dependent and kinase-independent activities; undergoes autophosphorylation; similar to Hsl1p; GIN4 has a paralog, KCC4, that arose from the whole genome duplication
YAL021C	CCR4	1.10921	0.00446806	Component of the CCR4-NOT transcriptional complex; CCR4-NOT is involved in regulation of gene expression; component of the major cytoplasmic deadenylase, which is involved in mRNA poly(A) tail shortening
YBR218C	PYC2	1.10865	0.00258776	Pyruvate carboxylase isoform; cytoplasmic enzyme that converts pyruvate to oxaloacetate; differentially regulated than isoform Pyc1p; mutations in the human homolog are associated with lactic acidosis; PYC2 has a paralog, PYC1, that arose from the whole genome duplication
YNR035C	ARC35	1.10569	0.0392745	Subunit of the ARP2/3 complex; ARP2/3 is required for the motility and integrity of cortical actin patches; required for cortical localization of calmodulin
YHR112C	YHR112C	1.1047	0.0209874	Protein of unknown function; localizes to the cytoplasm and nucleus; overexpression affects protein trafficking through the endocytic pathway
YCL026C-A	FRM2	1.10359	5.48515e-05	Type II nitroreductase, using NADH as reductant; mutants are defective in fatty acid mediated repression of genes involved in fatty acid biosynthesis indicative of a role in lipid signaling; involved in the oxidative stress response; transcription induction by cadmium and selenite indicates a possible role in the metal stress response; expression induced in cells treated with the mycotoxin patulin
YLR441C	RPS1A	1.10315	0.017106	Ribosomal protein 10 (rp10) of the small (40S) subunit; homologous to mammalian ribosomal protein S3A, no bacterial homolog; RPS1A has a paralog, RPS1B, that arose from the whole genome duplication
YOR342C	YOR342C	1.1031	0.00111556	Protein of unknown function; green fluorescent protein (GFP)-fusion protein localizes to the cytoplasm and the nucleus; relocalizes from nucleus to cytoplasm upon DNA replication stress; YOR342C has a paralog, YAL037W, that arose from the whole genome duplication
YOR025W	HST3	1.10239	0.0199717	Member of the Sir2 family of NAD(+)-dependent protein deacetylases; involved along with Hst4p in telomeric silencing, cell cycle progression, radiation resistance, genomic stability and short-chain fatty acid metabolism
YPR077C	YPR077C	1.10196	5.63883e-06	Dubious open reading frame; unlikely to encode a functional protein, based on available experimental and comparative sequence data; expression increased by deletion of NAP1
YLR314C	CDC3	1.10186	3.96436e-05	Component of the septin ring that is required for cytokinesis; septins are GTP-binding proteins that assemble with other septins into rod-like complexes that can associate with other rods to form filament polymers; septin rings at the mother-bud neck act as scaffolds for recruiting factors needed for cell division and as barriers to prevent diffusion of specific proteins between mother and daught…
YMR079W	SEC14	1.10073	2.49133e-05	Phosphatidylinositol/phosphatidylcholine transfer protein; involved in regulating PtdIns, PtdCho, and ceramide metabolism, products of which regulate intracellular transport and UPR; has a role in localization of lipid raft proteins; functionally homologous to mammalian PITPs; SEC14 has a paralog, YKL091C, that arose from the whole genome duplication
YLL034C	RIX7	1.10059	0.000387021	Putative ATPase of the AAA family; required for export of pre-ribosomal large subunits from the nucleus; distributed between the nucleolus, nucleoplasm, and nuclear periphery depending on growth conditions
YGR261C	APL6	1.09974	3.06359e-05	Beta3-like subunit of the yeast AP-3 complex; functions in transport of alkaline phosphatase to the vacuole via the alternate pathway; exists in both cytosolic and peripherally associated membrane-bound pools
YDR226W	ADK1	1.098	0.0421583	Adenylate kinase, required for purine metabolism; localized to the cytoplasm and the mitochondria; lacks cleavable signal sequence; protein abundance increases in response to DNA replication stress
YDL235C	YPD1	1.09763	4.38777e-05	Osmotic stress-responsive phosphorelay intermediate sensor protein; phosphorylated by the plasma membrane sensor Sln1p in response to osmotic stress and then in turn phosphorylates the response regulators Ssk1p in the cytosol and Skn7p in the nucleus
YJL122W	ALB1	1.09585	0.000486626	Shuttling pre-60S factor; involved in the biogenesis of ribosomal large subunit; interacts directly with Arx1p; responsible for Tif6p recycling defects in absence of Rei1p
YMR008C	PLB1	1.09297	0.000363034	Phospholipase B (lysophospholipase) involved in lipid metabolism; required for efficient acyl chain remodeling of newly synthesized phosphatidylethanolamine-derived phosphatidylcholine; required for deacylation of phosphatidylcholine and phosphatidylethanolamine but not phosphatidylinositol; PLB1 has a paralog, PLB3, that arose from the whole genome duplication
YML096W	YML096W	1.09255	5.77229e-06	Putative protein with similarity to asparagine synthetases; green fluorescent protein (GFP)-fusion protein localizes to the cytoplasm; YML096W is not an essential gene and partially overlaps the verified gene RAD10
YGR146C	ECL1	1.0923	0.0406477	Protein of unknown function; mitochondrial-dependent role in the extension of chronological lifespan; overexpression increases oxygen consumption and respiratory activity while deletion results in reduced oxygen consumption under conditions of caloric restriction; induced by iron homeostasis transcription factor Aft2p; multicopy suppressor of temperature sensitive hsf1 mutant; induced by treatmen…
YER118C	SHO1	1.08985	0.001336	Transmembrane osmosensor for filamentous growth and HOG pathways; involved in activation of the Cdc42p- and MAP kinase-dependent filamentous growth pathway and the high-osmolarity glycerol (HOG) response pathway; phosphorylated by Hog1p; interacts with Pbs2p, Msb2p, Hkr1p, and Ste11p
YLR355C	ILV5	1.08922	0.0171172	Acetohydroxyacid reductoisomerase and mtDNA binding protein; involved in branched-chain amino acid biosynthesis and maintenance of wild-type mitochondrial DNA; found in mitochondrial nucleoids
YLR401C	DUS3	1.08873	0.00403127	Dihydrouridine synthase; member of a widespread family of conserved proteins including Smm1p, Dus1p, and Dus4p; contains a consensus oleate response element (ORE) in its promoter region; forms nuclear foci upon DNA replication stress
YDR531W	CAB1	1.08825	2.12877e-05	Pantothenate kinase, ATP:D-pantothenate 4'-phosphotransferase; catalyzes the first committed step in the universal biosynthetic pathway for synthesis of coenzyme A (CoA); transcriptionally regulated by Upc2p via a sterol response element
YMR193C-A	YMR193C-A	1.08816	0.000845652	Dubious open reading frame; unlikely to encode a functional protein, based on available experimental and comparative sequence data
YGR264C	MES1	1.08795	0.00100911	Methionyl-tRNA synthetase; forms a complex with glutamyl-tRNA synthetase (Gus1p) and Arc1p, which increases the catalytic efficiency of both tRNA synthetases; also has a role in nuclear export of tRNAs; mutations in human ortholog MARS are associated with pediatric pulmonary alveolar proteinosis
YGR191W	HIP1	1.08748	0.0259839	High-affinity histidine permease; also involved in the transport of manganese ions
YMR198W	CIK1	1.08683	5.58474e-06	Kinesin-associated protein; required for both karyogamy and mitotic spindle organization, interacts stably and specifically with Kar3p and may function to target this kinesin to a specific cellular role; locus encodes a long and short transcript with differing functions; CIK1 has a paralog, VIK1, that arose from the whole genome duplication
YNL075W	IMP4	1.08596	0.000282837	Component of the SSU processome; SSU processome is required for pre-18S rRNA processing; interacts with Mpp10p; member of a superfamily of proteins that contain a sigma(70)-like motif and associate with RNAs
YNL119W	NCS2	1.08348	0.0499687	Protein required for uridine thiolation of Lys(UUU) and Glu(UUC) tRNAs; required for the thiolation of uridine at the wobble position of Lys(UUU) and Glu(UUC) tRNAs; has a role in urmylation and in invasive and pseudohyphal growth; inhibits replication of Brome mosaic virus in S. cerevisiae
YJL109C	UTP10	1.08311	0.00507427	Nucleolar protein; component of the small subunit (SSU) processome containing the U3 snoRNA that is involved in processing of pre-18S rRNA; mutant has increased aneuploidy tolerance
YNL246W	VPS75	1.08236	0.00594261	NAP family histone chaperone; binds to histones and Rtt109p, stimulating histone acetyltransferase activity; possesses nucleosome assembly activity in vitro; proposed role in vacuolar protein sorting and in double-strand break repair; protein abundance increases in response to DNA replication stress; relocalizes to the cytosol in response to hypoxia
YGL207W	SPT16	1.08219	0.000529399	Subunit of the heterodimeric FACT complex (Spt16p-Pob3p); FACT associates with chromatin via interaction with Nhp6Ap and Nhp6Bp, and reorganizes nucleosomes to facilitate access to DNA by RNA and DNA polymerases; SPT16 specifically required for diauxic shift-induced H2B deposition onto rDNA genes; some mutations cause reduced nucleosome occupancy over highly transcribed regions of the yeast genome
YOR130C	ORT1	1.07636	0.0123675	Ornithine transporter of the mitochondrial inner membrane; exports ornithine from mitochondria as part of arginine biosynthesis; functionally complemented by human ortholog, SLC25A15, which is associated with hyperammonaemia-hyperornithinaemia-homocitrullinuria (HHH) syndrome, but HHH-associated variants fail to complement
YGR090W	UTP22	1.07556	0.0192873	Component of the small-subunit processome; required for nuclear export of tRNAs; may facilitate binding of Utp8p to aminoacylated tRNAs and their delivery to Los1p for export; conserved from yeast to mammals
YGR200C	ELP2	1.07486	8.71568e-06	Subunit of Elongator complex; Elongator is required for modification of wobble nucleosides in tRNA; target of Kluyveromyces lactis zymocin
YKL143W	LTV1	1.07433	0.000105653	Component of the GSE complex; GSE is required for proper sorting of amino acid permease Gap1p; required for ribosomal small subunit export from nucleus; required for growth at low temperature
YKL053W	YKL053W	1.0743	0.00570053	Dubious open reading frame; unlikely to encode a functional protein, based on available experimental and comparative sequence data; partially overlaps verified ORF ASK1
YHR089C	GAR1	1.07009	0.00296001	Protein component of the H/ACA snoRNP pseudouridylase complex; involved in the modification and cleavage of the 18S pre-rRNA
YDL211C	YDL211C	1.06984	0.0023875	Protein of unknown function; green fluorescent protein (GFP)-fusion protein localizes to the vacuole; YDL211C has a paralog, TDA7, that arose from the whole genome duplication
YLR420W	URA4	1.06972	0.00023693	Dihydroorotase; catalyzes the third enzymatic step in the de novo biosynthesis of pyrimidines, converting carbamoyl-L-aspartate into dihydroorotate
YLR214W	FRE1	1.06867	0.00274704	Ferric reductase and cupric reductase; reduces siderophore-bound iron and oxidized copper prior to uptake by transporters; expression induced by low copper and iron levels
YBR078W	ECM33	1.0685	3.40393e-05	GPI-anchored protein of unknown function; possible role in apical bud growth; GPI-anchoring on the plasma membrane crucial to function; phosphorylated in mitochondria; similar to Sps2p; ECM33 has a paralog, PST1, that arose from the whole genome duplication
YDR035W	ARO3	1.06654	0.0056085	3-deoxy-D-arabino-heptulosonate-7-phosphate (DAHP) synthase; catalyzes the first step in aromatic amino acid biosynthesis and is feedback-inhibited by phenylalanine or high concentration of tyrosine or tryptophan
YGR074W	SMD1	1.06522	0.00723634	Core Sm protein Sm D1; part of heteroheptameric complex (with Smb1p, Smd2p, Smd3p, Sme1p, Smx3p, and Smx2p) that is part of the spliceosomal U1, U2, U4, and U5 snRNPs; relocalizes to the cytosol in response to hypoxia; homolog of human Sm D1; protein abundance increases in response to DNA replication stress
YGR094W	VAS1	1.06505	0.0112705	Mitochondrial and cytoplasmic valyl-tRNA synthetase; human homolog VARS2 implicated in mitochondrial diseases, can partially complement yeast null mutant
YKL101W	HSL1	1.06358	2.73858e-06	Nim1p-related protein kinase; regulates the morphogenesis and septin checkpoints; associates with the assembled septin filament; required along with Hsl7p for bud neck recruitment, phosphorylation, and degradation of Swe1p
YIL047C	SYG1	1.06313	0.00275049	Plasma membrane protein of unknown function; truncation and overexpression suppresses lethality of G-alpha protein deficiency
YGL080W	MPC1	1.0629	0.00133731	Highly conserved subunit of mitochondrial pyruvate carrier; a mitochondrial inner membrane complex that comprises Mpc1p and either Mpc2p or Mpc3p, and mediates mitochondrial pyruvate uptake; null mutant displays slow growth that is complemented by expression of human or mouse ortholog; mutation in human ortholog MPC1 is associated with lactic acidosis and hyperpyruvatemia
YJL071W	ARG2	1.06261	6.66334e-06	Acetylglutamate synthase (glutamate N-acetyltransferase); mitochondrial enzyme that catalyzes the first step in the biosynthesis of the arginine precursor ornithine; forms a complex with Arg5,6p
YKL128C	PMU1	1.05976	5.25545e-05	Putative phosphomutase; contains a region homologous to the active site of phosphomutases; overexpression suppresses the histidine auxotrophy of an ade3 ade16 ade17 triple mutant and the temperature sensitivity of a tps2 mutant
YGL135W	RPL1B	1.05939	0.00895285	Ribosomal 60S subunit protein L1B; N-terminally acetylated; homologous to mammalian ribosomal protein L10A and bacterial L1; RPL1B has a paralog, RPL1A, that arose from the whole genome duplication; rpl1a rpl1b double null mutation is lethal
YNL320W	YNL320W	1.05822	0.0339381	Putative protein of unknown function; the authentic, non-tagged protein is detected in highly purified mitochondria in high-throughput studies
YAL029C	MYO4	1.05628	0.0137091	Type V myosin motor involved in actin-based transport of cargos; required for mRNA transport, including ASH1 mRNA, and facilitating the growth and movement of ER tubules into the growing bud along with She3p; MYO4 has a paralog, MYO2, that arose from the whole genome duplication
YJL016W	YJL016W	1.05524	0.0398267	Putative protein of unknown function; GFP-fusion protein localizes to the cytoplasm; conserved in closely related Saccharomyces species
YGR221C	TOS2	1.05475	4.55134e-06	Protein involved in localization of Cdc24p to the site of bud growth; may act as a membrane anchor; localizes to the bud neck and bud tip; potentially phosphorylated by Cdc28p; TOS2 has a paralog, SKG6, that arose from the whole genome duplication
YGR182C	YGR182C	1.05413	0.0185545	Dubious open reading frame; unlikely to encode a functional protein, based on available experimental and comparative sequence data; partially overlaps the verified ORF TIM13/YGR181W
YDL127W	PCL2	1.0535	8.73839e-05	Cyclin, interacts with cyclin-dependent kinase Pho85p; member of the Pcl1,2-like subfamily, involved in the regulation of polarized growth and morphogenesis and progression through the cell cycle; localizes to sites of polarized cell growth; PCL2 has a paralog, PCL9, that arose from the whole genome duplication
YPR112C	MRD1	1.05222	0.0181385	Essential conserved small ribosomal subunit (40s) synthesis factor; component of the 90S preribosome; required for production of 18S rRNA and small ribosomal subunit; contains five consensus RNA-binding domains and binds to the pre-rRNA at two sites within the 18S region
YMR117C	SPC24	1.05101	1.73131e-05	Component of the kinetochore-associated Ndc80 complex; involved in chromosome segregation, spindle checkpoint activity, and kinetochore clustering; evolutionarily conserved; other members include Ndc80p, Nuf2p, Spc24p, and Spc25p
YDL232W	OST4	1.05063	0.000124241	Subunit of the oligosaccharyltransferase complex of the ER lumen; complex catalyzes protein asparagine-linked glycosylation; type I membrane protein required for incorporation of Ost3p or Ost6p into the OST complex
YMR076C	PDS5	1.0466	0.00196725	Cohesion maintenance factor; involved in sister chromatid condensation and cohesion; colocalizes with cohesin on chromosomes; performs its cohesin maintenance function in pre-anaphase cells by protecting the integrity of the cohesion complex; also required during meiosis; relocalizes to the cytosol in response to hypoxia
YDL003W	MCD1	1.04596	4.68194e-05	Essential alpha-kleisin subunit of the cohesin complex; required for sister chromatid cohesion in mitosis and meiosis; apoptosis induces cleavage and translocation of a C-terminal fragment to mitochondria; expression peaks in S phase
YPR181C	SEC23	1.045	0.00055128	GTPase-activating protein, stimulates the GTPase activity of Sar1p; component of the Sec23p-Sec24p heterodimer of the COPII vesicle coat, involved in ER to Golgi transport; substrate of Ubp3/Bre5 complex; ubiquitylated by Ub-ligase Rsp5p; proteasome-mediated degradation of Sec23p is regulated by Cdc48p
YPR187W	RPO26	1.04331	5.96358e-05	RNA polymerase subunit ABC23; common to RNA polymerases I, II, and III; part of central core; similar to bacterial omega subunit
YNR044W	AGA1	1.04273	0.00135315	Anchorage subunit of a-agglutinin of a-cells; highly O-glycosylated protein with N-terminal secretion signal and C-terminal signal for addition of GPI anchor to cell wall, linked to adhesion subunit Aga2p via two disulfide bonds; AGA1 has a paralog, FIG2, that arose from the whole genome duplication
YPR133W-A	TOM5	1.04255	0.0195141	Component of the TOM (translocase of outer membrane) complex; responsible for recognition and initial import of all mitochondrially directed proteins; involved in transfer of precursors from the Tom70p and Tom20p receptors to the Tom40p pore
YLR370C	ARC18	1.04112	1.99261e-05	Subunit of the ARP2/3 complex; ARP2/3 is required for the motility and integrity of cortical actin patches
YLR062C	BUD28	1.04003	0.00165149	Dubious open reading frame; unlikely to encode a functional protein, based on available experimental and comparative sequence data; not conserved in closely related Saccharomyces species; 98% of ORF overlaps the verified gene RPL22A; diploid mutant displays a weak budding pattern phenotype in a systematic assay
YGR118W	RPS23A	1.03801	0.000614367	Ribosomal protein 28 (rp28) of the small (40S) ribosomal subunit; required for translational accuracy; homologous to mammalian ribosomal protein S23 and bacterial S12; RPS23A has a paralog, RPS23B, that arose from the whole genome duplication; deletion of both RPS23A and RPS23B is lethal
YJR006W	POL31	1.03671	0.0155109	Subunit of DNA polymerase delta (polymerase III); essential for cell viability; involved in DNA replication and DNA repair; forms a complex with Rev3p, Rev7p and Pol32p; relocalizes to the cytosol in response to hypoxia
YDL191W	RPL35A	1.03596	0.0062349	Ribosomal 60S subunit protein L35A; homologous to mammalian ribosomal protein L35 and bacterial L29; RPL35A has a paralog, RPL35B, that arose from the whole genome duplication
YDL184C	RPL41A	1.03435	0.0147971	Ribosomal 60S subunit protein L41A; comprises only 25 amino acids; rpl41a rpl41b double null mutant is viable; homologous to mammalian ribosomal protein L41, no bacterial homolog; RPL41A has a paralog, RPL41B, that arose from the whole genome duplication
YLL058W	YLL058W	1.03433	0.0282874	Putative protein of unknown function with similarity to Str2p; Str2p is a cystathionine gamma-synthase important in sulfur metabolism; YLL058W is not an essential gene
YNL166C	BNI5	1.03377	0.0101345	Protein involved in organization of septins at the mother-bud neck; may interact directly with the Cdc11p septin, localizes to bud neck in a septin-dependent manner
YGR152C	RSR1	1.03374	0.000115511	GTP-binding protein of the Ras superfamily; required for bud site selection, morphological changes in response to mating pheromone, and efficient cell fusion; localized to the plasma membrane; significantly similar to mammalian Rap GTPases
YGL200C	EMP24	1.03092	0.000151444	Component of the p24 complex; role in misfolded protein quality control; binds to GPI anchor proteins and mediates their efficient transport from the ER to the Golgi; integral membrane protein that associates with endoplasmic reticulum-derived COPII-coated vesicles
YJR058C	APS2	1.02907	0.0217956	Small subunit of the clathrin-associated adaptor complex AP-2; AP-2 is involved in protein sorting at the plasma membrane; related to the sigma subunit of the mammalian plasma membrane clathrin-associated protein (AP-2) complex
YHR060W	VMA22	1.02719	0.030899	Protein that is required for vacuolar H+-ATPase (V-ATPase) function; peripheral membrane protein; not an actual component of the V-ATPase complex; functions in the assembly of the V-ATPase; localized to the yeast endoplasmic reticulum (ER)
YER034W	YER034W	1.0261	0.0252544	Protein of unknown function; non-essential gene; expression induced upon calcium shortage; protein abundance increases in response to DNA replication stress
YGR092W	DBF2	1.02415	0.000412756	Ser/Thr kinase involved in transcription and stress response; functions as part of a network of genes in exit from mitosis; localization is cell cycle regulated; activated by Cdc15p during the exit from mitosis; also plays a role in regulating the stability of SWI5 and CLB2 mRNAs; phosphorylates Chs2p to regulate primary septum formation and Hof1p to regulate cytokinesis; DBF2 has a paralog, DBF2…
YDL141W	BPL1	1.02358	0.0335416	Biotin:apoprotein ligase; covalently modifies proteins with the addition of biotin, required for acetyl-CoA carboxylase (Acc1p) holoenzyme formation; comparative analysis suggests that a mitochondrially targeted form may result from translation starting at a non-canonical codon upstream of the annotated start codon
YOL107W	YOL107W	1.02228	4.13603e-05	Putative protein of unknown function; green fluorescent protein (GFP)-fusion protein localizes to the cytoplasm and colocalizes in a punctate pattern with the early golgi/COPI vesicles; YOL107W is not an essential protein
YGL221C	NIF3	1.02203	7.68961e-06	Protein of unknown function; similar to Listeria monocytogenes major sigma factor (rpoD gene product); the authentic, non-tagged protein is detected in highly purified mitochondria in high-throughput studies
YOL016C	CMK2	1.02188	0.047801	Calmodulin-dependent protein kinase; may play a role in stress response, many CA++/calmodulan dependent phosphorylation substrates demonstrated in vitro, amino acid sequence similar to mammalian Cam Kinase II; CMK2 has a paralog, CMK1, that arose from the whole genome duplication
YDL116W	NUP84	1.02145	4.9027e-06	Subunit of the Nup84p subcomplex of the nuclear pore complex (NPC); contributes to nucleocytoplasmic transport and NPC biogenesis; also plays roles in several processes that may require localization of genes or chromosomes at the nuclear periphery, including double-strand break repair, transcription and chromatin silencing; homologous to human NUP107
YKL084W	HOT13	1.01963	0.000477062	Zinc-binding mitochondrial intermembrane space (IMS) protein; involved in a disulfide relay system for IMS import of cysteine-containing proteins; binds Mia40p and stimulates its Erv1p-dependent oxidation, probably by sequestering zinc
YKR003W	OSH6	1.01868	0.00135075	Member of an oxysterol-binding protein family; overlapping, redundant functions in sterol metabolism and which collectively perform a function essential for viability; GFP-fusion protein localizes to the cell periphery; overexpression extends lifespan by promoting vacuolar fusion; OSH6 has a paralog, OSH7, that arose from the whole genome duplication
YER060W	FCY21	1.01743	0.00396629	Putative purine-cytosine permease; very similar to Fcy2p but cannot substitute for its function
YBR085C-A	YBR085C-A	1.01191	0.000172962	Protein of unknown function; green fluorescent protein (GFP)-fusion protein localizes to the cytoplasm and to the nucleus; protein abundance increases in response to DNA replication stress
YDL047W	SIT4	1.01025	0.000133024	Type 2A-related serine-threonine phosphatase; functions in the G1/S transition of the mitotic cycle; regulator of COPII coat dephosphorylation; required for ER to Golgi traffic; interacts with Hrr25p kinase; cytoplasmic and nuclear protein that modulates functions mediated by Pkc1p including cell wall and actin cytoskeleton organization; similar to human PP6
YJR086W	STE18	1.00305	0.00693152	G protein gamma subunit; forms a dimer with Ste4p to activate the mating signaling pathway, forms a heterotrimer with Gpa1p and Ste4p to dampen signaling; C-terminus is palmitoylated and farnesylated, which are required for normal signaling
YMR252C	YMR252C	-1.00088	0.000119654	Putative protein of unknown function; green fluorescent protein (GFP)-fusion protein localizes to mitochondria; YMR252C is not an essential gene
YBL093C	ROX3	-1.0016	0.0324685	Subunit of the RNA polymerase II mediator complex; associates with core polymerase subunits to form the RNA polymerase II holoenzyme
YBL060W	YEL1	-1.00369	0.0199611	Guanine nucleotide exchange factor specific for Arf3p; localized to the bud neck and tip; required for localization of Arf3p to the bud neck and tip
YGL257C	MNT2	-1.00797	0.0410633	Mannosyltransferase; involved in adding the 4th and 5th mannose residues of O-linked glycans
YOL082W	ATG19	-1.00806	9.82695e-05	Receptor protein for the cytoplasm-to-vacuole targeting (Cvt) pathway; delivers cargo proteins aminopeptidase I (Ape1p) and alpha-mannosidase (Ams1p) to the phagophore assembly site for packaging into Cvt vesicles; interaction with Atg19p during the Cvt pathway requires phosphorylation by Hrr25p
YGL163C	RAD54	-1.00895	0.000275746	DNA-dependent ATPase that stimulates strand exchange; modifies the topology of double-stranded DNA; involved in the recombinational repair of double-strand breaks in DNA during vegetative growth and meiosis; member of the SWI/SNF family of DNA translocases; forms nuclear foci upon DNA replication stress
YMR027W	YMR027W	-1.00968	0.000554838	Putative protein of unknown function; green fluorescent protein (GFP)-fusion protein localizes to the nucleus and cytoplasm; YMR027W is not an essential gene
YLL042C	ATG10	-1.01147	0.000158193	Conserved E2-like conjugating enzyme; mediates formation of the Atg12p-Atg5p conjugate, which is a critical step in autophagy
YOR054C	VHS3	-1.01265	0.0224043	Negative regulatory subunit of protein phosphatase 1 Ppz1p; involved in coenzyme A biosynthesis; subunit of the phosphopantothenoylcysteine decarboxylase (PPCDC; Cab3p, Sis2p, Vhs3p) complex and the CoA-Synthesizing Protein Complex (CoA-SPC: Cab2p, Cab3p, Cab4p, Cab5p, Sis2p and Vhs3p)
YKL010C	UFD4	-1.0158	0.0290085	Ubiquitin-protein ligase (E3); interacts with Rpt4p and Rpt6p, two subunits of the 19S particle of the 26S proteasome; cytoplasmic E3 involved in the degradation of ubiquitin fusion proteins; relative distribution to the nucleus increases upon DNA replication stress
YOR137C	SIA1	-1.01897	0.021468	Protein of unassigned function; involved in activation of the Pma1p plasma membrane H+-ATPase by glucose; contains peptide signal for membrane localization
YPR066W	UBA3	-1.01911	0.0123258	Protein that activates Rub1p (NEDD8) before neddylation; acts together with Ula1p; may play a role in protein degradation; GFP-fusion protein localizes to the cytoplasm in a punctate pattern
YMR157C	AIM36	-1.0205	0.000159996	Protein of unknown function; null mutant displays reduced respiratory growth and elevated frequency of mitochondrial genome loss; the authentic, non-tagged protein is detected in purified mitochondria in high-throughput studies
YIL143C	SSL2	-1.02198	0.0168333	Component of RNA polymerase transcription factor TFIIH holoenzyme; has DNA-dependent ATPase/helicase activity and is required, with Rad3p, for unwinding promoter DNA; interacts functionally with TFIIB and has roles in transcription start site selection and in gene looping to juxtapose initiation and termination regions; involved in DNA repair; relocalizes to the cytosol in response to hypoxia; ho…
YKL038W	RGT1	-1.02569	4.7795e-05	Glucose-responsive transcription factor; regulates expression of several glucose transporter (HXT) genes in response to glucose; binds to promoters and acts both as a transcriptional activator and repressor; recruits Tup1p/Cyc8p to target gene promoters; RGT1 has a paralog, EDS1, that arose from the whole genome duplication
YKR067W	GPT2	-1.0257	5.37406e-05	Glycerol-3-phosphate/dihydroxyacetone phosphate sn-1 acyltransferase; located in lipid particles and the ER; involved in the stepwise acylation of glycerol-3-phosphate and dihydroxyacetone in lipid biosynthesis; the most conserved motifs and functionally relevant residues are oriented towards the ER lumen
YPL087W	YDC1	-1.02674	1.03917e-05	Alkaline dihydroceramidase, involved in sphingolipid metabolism; preferentially hydrolyzes dihydroceramide to a free fatty acid and dihydrosphingosine; has a minor reverse activity; YDC1 has a paralog, YPC1, that arose from the whole genome duplication
YLR049C	YLR049C	-1.02685	2.60742e-05	Putative protein of unknown function
YPL164C	MLH3	-1.0275	0.000366839	Protein involved in DNA mismatch repair and meiotic recombination; involved in crossing-over during meiotic recombination; forms a complex with Mlh1p; mammalian homolog is implicated mammalian microsatellite instability
YDR314C	RAD34	-1.03125	2.58761e-05	Protein involved in nucleotide excision repair (NER); homologous to RAD4
YGR255C	COQ6	-1.03184	0.00321034	Putative flavin-dependent monooxygenase; involved in ubiquinone (Coenzyme Q) biosynthesis; localizes to matrix face of mitochondrial inner membrane in a large complex with other ubiquinone biosynthetic enzymes; human homolog COQ6 can complement yeast null mutant and is implicated in steroid-resistant nephrotic syndrome (SRNS)
YLR087C	CSF1	-1.03201	4.33706e-05	Protein required for fermentation at low temperature; plays a role in the maturation of secretory proteins; the authentic, non-tagged protein is detected in highly purified mitochondria in high-throughput studies
YDL109C	YDL109C	-1.0336	0.0018281	Putative lipase; involved in lipid metabolism; not an essential gene; YDL109C has a paralog, ROG1, that arose from the whole genome duplication
YNL134C	YNL134C	-1.03716	0.0452712	NADH-dependent aldehyde reductase, involved in detoxification of furfural; expression is up-regulated in the presence of furfural and 5-hydroxymethylfurfural, which are compounds generated during lignocellulosic biomass pre-treatment; green fluorescent protein (GFP)-fusion protein localizes to both the cytoplasm and nucleus; protein abundance increases in response to DNA replication stress
YDR227W	SIR4	-1.03752	7.12687e-06	SIR protein involved in assembly of silent chromatin domains; silent information regulator (SIR) along with SIR2 and SIR3; involved in assembly of silent chromatin domains at telomeres and the silent mating-type loci; potentially phosphorylated by Cdc28p; some alleles of SIR4 prolong lifespan
YJL057C	IKS1	-1.03865	0.00130558	Protein kinase of unknown cellular role; putative serine/threonine kinase; expression is induced during mild heat stress; deletion mutants are hypersensitive to copper sulphate and resistant to sorbate; interacts with an N-terminal fragment of Sst2p
YAL055W	PEX22	-1.0405	5.5831e-06	Putative peroxisomal membrane protein; required for import of peroxisomal proteins; functionally complements a Pichia pastoris pex22 mutation
YNR016C	ACC1	-1.04052	0.000650804	Acetyl-CoA carboxylase, biotin containing enzyme; catalyzes carboxylation of cytosolic acetyl-CoA to form malonyl-CoA and regulates histone acetylation by regulating the availablity of acetyl-CoA; required for de novo biosynthesis of long-chain fatty acids; ACC1 has a paralog, HFA1, that arose from the whole genome duplication
YHR139C	SPS100	-1.04077	0.000299329	Protein required for spore wall maturation; expressed during sporulation; may be a component of the spore wall; expression also induced in cells treated with the mycotoxin patulin; SPS100 has a paralog, YGP1, that arose from the whole genome duplication
YMR065W	KAR5	-1.04125	0.0161561	Protein required for nuclear membrane fusion during karyogamy; localizes to the membrane with a soluble portion in the endoplasmic reticulum lumen, may form a complex with Jem1p and Kar2p; similar to zebrafish Brambleberry protein; expression of the gene is regulated by pheromone
YCL018W	LEU2	-1.04171	0.000180728	Beta-isopropylmalate dehydrogenase (IMDH); catalyzes the third step in the leucine biosynthesis pathway; can additionally catalyze the conversion of beta-ethylmalate into alpha-ketovalerate
YAL051W	OAF1	-1.04372	0.00431957	Oleate-activated transcription factor; subunit of a heterodimeric complex with Pip2p, which binds to oleate-response elements (ORE) in the promoter of genes involved in beta-oxidation of fatty acids, peroxisome organization and biogenesis, activating transcription in the presence of oleate; regulates chromatin silencing at telomeres; involved in diauxic shift; OAF1 has a paralog, PIP2, that arose…
YOL159C-A	YOL159C-A	-1.0472	0.00249233	Protein of unknown function; overexpression affects endocytic protein trafficking; identified by sequence comparison with hemiascomycetous yeast species
YHL023C	NPR3	-1.04909	0.000715504	Subunit of the Iml1p/SEACIT complex; SEACIT (Iml1p-Npr2p-Npr3p) is a subcomplex of SEAC, a coatomer-related complex that associates dynamically with the vacuole; Npr3p may have a structural or regulatory role, supporting Iml1p function as a GAP for the Rag family GTPase Gtr1p, and leading to inhibition of TORC1 signaling in response to amino acid deprivation; SEACIT is required for non-nitrogen-s…
YDL057W	YDL057W	-1.04934	0.0259738	Putative protein of unknown function; YDL057W is not an essential gene
YGR019W	UGA1	-1.04973	0.000441645	Gamma-aminobutyrate (GABA) transaminase; also known as 4-aminobutyrate aminotransferase; involved in the 4-aminobutyrate and glutamate degradation pathways; required for normal oxidative stress tolerance and nitrogen utilization; protein abundance increases in response to DNA replication stress
YOR289W	YOR289W	-1.05211	0.000136301	Putative protein of unknown function; transcription induced by the unfolded protein response; green fluorescent protein (GFP)-fusion protein localizes to both the cytoplasm and the nucleus
YJL210W	PEX2	-1.05219	0.029569	RING-finger peroxin and E3 ubiquitin ligase; peroxisomal membrane protein with a C-terminal zinc-binding RING domain, forms translocation subcomplex with Pex10p and Pex12p which functions in peroxisomal matrix protein import
YLR149C	YLR149C	-1.05257	0.000656234	Protein of unknown function; overexpression causes a cell cycle delay or arrest; null mutation results in a decrease in plasma membrane electron transport; YLR149C is not an essential gene; protein abundance increases in response to DNA replication stress
YBR013C	YBR013C	-1.0527	0.00173227	Putative protein of unknown function; haploid deletion mutant exhibits synthetic phenotype with alpha-synuclein
YOR111W	YOR111W	-1.05289	0.00102267	Putative protein of unknown function
YFR040W	SAP155	-1.0532	0.000899789	Protein required for function of the Sit4p protein phosphatase; forms a complex with Sit4p; member of a family of similar proteins including Sap4p, Sap185p, and Sap190p; protein abundance increases in response to DNA replication stress; SAP155 has a paralog, SAP4, that arose from the whole genome duplication
YMR152W	YIM1	-1.05365	0.0449706	Protein of unknown function; null mutant displays sensitivity to DNA damaging agents; may have a role in lipid metabolism, based on localization to lipid droplets; the authentic, non-tagged protein is detected in highly purified mitochondria in high-throughput studies; protein abundance increases in response to DNA replication stress
YKR004C	ECM9	-1.05431	0.0036596	Non-essential protein of unknown function
YAL028W	FRT2	-1.05685	0.00775727	Tail-anchored ER membrane protein of unknown function; interacts with homolog Frt1p; promotes growth in conditions of high Na+, alkaline pH, or cell wall stress, possibly via a role in posttranslational translocation; potential Cdc28p substrate; FRT2 has a paralog, FRT1, that arose from the whole genome duplication
YFL004W	VTC2	-1.05993	0.0115984	Subunit of vacuolar transporter chaperone (VTC) complex; involved in membrane trafficking, vacuolar polyphosphate accumulation, microautophagy and non-autophagic vacuolar fusion; VTC2 has a paralog, VTC3, that arose from the whole genome duplication
YPL132W	COX11	-1.06107	0.00409397	Protein required for delivery of copper to Cox1p; mitochondrial inner membrane protein; association with mitochondrial ribosomes suggests that copper delivery may occur during translation of Cox1p
YFR017C	IGD1	-1.06237	0.00356753	Cytoplasmic protein that inhibits Gdb1p glycogen debranching activity; required for normal intracellular accumulation of glycogen; phosphorylated in vivo; expression increases during wine fermentation; protein abundance increases in response to DNA replication stress; IGD1 has a paralog, YOL024W, that arose from the whole genome duplication
YBL025W	RRN10	-1.06725	0.0108049	Protein involved in promoting high level transcription of rDNA; subunit of UAF (upstream activation factor) for RNA polymerase I
YPL039W	YPL039W	-1.06813	0.000141855	Putative protein of unknown function; YPL039W is not an essential gene
YIL084C	SDS3	-1.06847	4.39197e-05	Component of the Rpd3L histone deacetylase complex; required for its structural integrity and catalytic activity, involved in transcriptional silencing and required for sporulation; relocalizes to the cytosol in response to hypoxia; cells defective in SDS3 display pleiotropic phenotypes
YAR019C	CDC15	-1.06857	0.0136647	Protein kinase of the Mitotic Exit Network; localized to the spindle pole bodies at late anaphase; promotes mitotic exit by directly switching on the kinase activity of Dbf2p; required for spindle disassembly after meiosis II; relocalizes to the cytoplasm upon DNA replication stress
YDR249C	YDR249C	-1.06905	2.64844e-05	Putative protein of unknown function
YHR001W-A	QCR10	-1.0728	0.000540069	Subunit of the ubiqunol-cytochrome c oxidoreductase complex; this complex comprises part of the mitochondrial respiratory chain; members include Cobp, Rip1p, Cyt1p, Cor1p, Qcr2p, Qcr6p, Qcr7p, Qcr8p, Qcr9p, and Qcr10p and comprises part of the mitochondrial respiratory chain
YKL108W	SLD2	-1.07294	0.000156003	Single-stranded DNA origin-binding and annealing protein; required for initiation of DNA replication; phosphorylated in S phase by cyclin-dependent kinases (Cdks), promoting origin binding, DNA replication and Dpb11p complex formation; component of the preloading complex; binds the Mcm2-7p complex to prevent inappropriate Mcm2-7p interaction with the GINS complex in G1; required for S phase check…
YGL124C	MON1	-1.07437	0.00414611	Subunit of a heterodimeric guanine nucleotide exchange factor (GEF); subunit of the Mon1-Ccz1 GEF complex which stimulates nucleotide exchange and activation of Ypt7p, a Rab family GTPase involved in membrane tethering and fusion events at the late endosome and vacuole; GEF activity is stimulated by membrane association and anionic phospholipids; role in localizing Ypt7p to the vacuolar membrane;…
YLR450W	HMG2	-1.07492	0.0383553	HMG-CoA reductase; converts HMG-CoA to mevalonate, a rate-limiting step in sterol biosynthesis; one of two isozymes; overproduction induces assembly of peripheral ER membrane arrays and short nuclear-associated membrane stacks; forms foci at the nuclear periphery upon DNA replication stress; HMG2 has a paralog, HMG1, that arose from the whole genome duplication
YDR148C	KGD2	-1.08208	1.36267e-05	Dihydrolipoyl transsuccinylase; component of the mitochondrial alpha-ketoglutarate dehydrogenase complex, which catalyzes the oxidative decarboxylation of alpha-ketoglutarate to succinyl-CoA in the TCA cycle; phosphorylated
YKL062W	MSN4	-1.08219	0.000394786	Stress-responsive transcriptional activator; activated in stochastic pulses of nuclear localization in response to various stress conditions; binds DNA at stress response elements of responsive genes, inducing gene expression; involved in diauxic shift
YMR295C	YMR295C	-1.08252	0.00364598	Protein of unknown function that associates with ribosomes; green fluorescent protein (GFP)-fusion protein localizes to the cell periphery and bud; not an essential gene; protein abundance increases in response to DNA replication stress; YMR295C has a paralog, YGR273C, that arose from the whole genome duplication
YPL278C	YPL278C	-1.08482	0.00765452	Putative protein of unknown function; gene expression regulated by copper levels
YPR201W	ARR3	-1.0849	0.00807253	Plasma membrane metalloid/H+ antiporter; transports arsenite and antimonite; required for resistance to arsenic compounds; transcription is activated by Arr1p in the presence of arsenite
YDR079W	PET100	-1.08491	0.0106651	Chaperone that facilitates the assembly of cytochrome c oxidase; integral to the mitochondrial inner membrane; interacts with a subcomplex of subunits VII, VIIa, and VIII (Cox7p, Cox9p, and Cox8p) but not with the holoenzyme
YDL218W	YDL218W	-1.08515	0.000155821	Putative protein of unknown function; YDL218W transcription is regulated by Azf1p and induced by starvation and aerobic conditions; expression also induced in cells treated with the mycotoxin patulin
YDR105C	TMS1	-1.08664	0.00507444	Vacuolar membrane protein of unknown function; is conserved in mammals; predicted to contain eleven transmembrane helices; interacts with Pdr5p, a protein involved in multidrug resistance
YDL214C	PRR2	-1.08769	0.0032857	Serine/threonine protein kinase; inhibits pheromone induced signalling downstream of MAPK, possibly at the level of the Ste12p transcription factor; mutant has increased aneuploidy tolerance; PRR2 has a paralog, NPR1, that arose from the whole genome duplication
YBR039W	ATP3	-1.08827	9.29703e-05	Gamma subunit of the F1 sector of mitochondrial F1F0 ATP synthase; F1F0 ATP synthase is a large, evolutionarily conserved enzyme complex required for ATP synthesis
YHR128W	FUR1	-1.09032	0.000449493	Uracil phosphoribosyltransferase; synthesizes UMP from uracil; involved in the pyrimidine salvage pathway
YDL078C	MDH3	-1.09035	0.00826002	Peroxisomal malate dehydrogenase; catalyzes interconversion of malate and oxaloacetate; involved in the glyoxylate cycle
YOR193W	PEX27	-1.09141	2.68445e-05	Peripheral peroxisomal membrane protein; involved in controlling peroxisome size and number, interacts with Pex25p; PEX27 has a paralog, PEX25, that arose from the whole genome duplication
YIL077C	YIL077C	-1.09354	0.00437188	Putative protein of unknown function; the authentic, non-tagged protein is detected in highly purified mitochondria in high-throughput studies; deletion confers sensitivity to 4-(N-(S-glutathionylacetyl)amino) phenylarsenoxide (GSAO)
YER096W	SHC1	-1.09368	0.00135956	Sporulation-specific activator of Chs3p (chitin synthase III); required for the synthesis of the chitosan layer of ascospores; transcriptionally induced at alkaline pH; SHC1 has a paralog, SKT5, that arose from the whole genome duplication
YOL096C	COQ3	-1.0941	0.000172962	O-methyltransferase; catalyzes two different O-methylation steps in ubiquinone (Coenzyme Q) biosynthesis; component of a mitochondrial ubiquinone-synthesizing complex; phosphoprotein
YGL009C	LEU1	-1.09428	6.31348e-05	Isopropylmalate isomerase; catalyzes the second step in the leucine biosynthesis pathway
YJR066W	TOR1	-1.09488	0.00297029	PIK-related protein kinase and rapamycin target; subunit of TORC1, a complex that controls growth in response to nutrients by regulating translation, transcription, ribosome biogenesis, nutrient transport and autophagy; involved in meiosis; TOR1 has a paralog, TOR2, that arose from the whole genome duplication
YDL215C	GDH2	-1.09784	0.00014934	NAD(+)-dependent glutamate dehydrogenase; degrades glutamate to ammonia and alpha-ketoglutarate; expression sensitive to nitrogen catabolite repression and intracellular ammonia levels; genetically interacts with GDH3 by suppressing stress-induced apoptosis
YPL005W	AEP3	-1.10195	2.67641e-07	Peripheral mitochondrial inner membrane protein; may facilitate use of unformylated tRNA-Met in mitochondrial translation initiation; stabilizes the bicistronic AAP1-ATP6 mRNA
YGR021W	YGR021W	-1.10324	0.0203144	Putative protein of unknown function; the authentic, non-tagged protein is detected in highly purified mitochondria in high-throughput studies
YDR282C	MRX10	-1.10452	9.4425e-05	Mitochondrial inner membrane protein of unknown function; associates with mitochondrial ribosome; localizes to the inner membrane with the C terminus facing the intermembrane space; ortholog of human RMND1, mutation in which is implicated in infantile encephaloneuromyopathy and defective mitochondrial translation
YDL090C	RAM1	-1.1057	0.00260055	Beta subunit of the CAAX farnesyltransferase (FTase); this complex prenylates the a-factor mating pheromone and Ras proteins; required for the membrane localization of Ras proteins and a-factor; homolog of the mammalian FTase beta subunit
YHR205W	SCH9	-1.10731	0.000899789	AGC family protein kinase; functional ortholog of mammalian S6 kinase; phosphorylated by Tor1p and required for TORC1-mediated regulation of ribosome biogenesis, translation initiation, and entry into G0 phase; involved in transactivation of osmostress-responsive genes; regulates G1 progression, cAPK activity and nitrogen activation of the FGM pathway; integrates nutrient signals and stress signa…
YNL305C	BXI1	-1.10747	0.0421257	Protein involved in apoptosis; variously described as containing a BCL-2 homology (BH3) domain or as a member of the BAX inhibitor family; reported to promote apoptosis under some conditions and to inhibit it in others; localizes to ER and vacuole; may link the unfolded protein response to apoptosis via regulation of calcium-mediated signaling; translocates to mitochondria under apoptosis-inducin…
YOL044W	PEX15	-1.10965	6.98473e-05	Tail-anchored type II integral peroxisomal membrane protein; required for peroxisome biogenesis; cells lacking Pex15p mislocalize peroxisomal matrix proteins to cytosol; overexpression results in impaired peroxisome assembly
YOL166C	YOL166C	-1.10977	0.00194944	Dubious open reading frame; unlikely to encode a functional protein, based on available experimental and comparative sequence data
YBL084C	CDC27	-1.11006	1.19781e-06	Subunit of the Anaphase-Promoting Complex/Cyclosome (APC/C); APC/C is a ubiquitin-protein ligase required for degradation of anaphase inhibitors, including mitotic cyclins, during the metaphase/anaphase transition
YDR219C	MFB1	-1.11185	0.0160869	Mitochondria-associated F-box protein; involved in maintenance of normal mitochondrial morphology; interacts with Skp1p through the F-box motif; preferentially localizes to the mother cell during budding
YOR084W	LPX1	-1.11199	3.19251e-07	Peroxisomal matrix-localized lipase; required for normal peroxisome morphology; contains a peroxisomal targeting signal type 1 (PTS1) and a lipase motif; peroxisomal import requires the PTS1 receptor, Pex5p and self-interaction; transcriptionally activated by Yrm1p along with genes involved in multidrug resistance; oleic acid inducible
YDR197W	CBS2	-1.11241	1.73444e-05	Mitochondrial translational activator of the COB mRNA; interacts with translating ribosomes, acts on the COB mRNA 5'-untranslated leader
YDR178W	SDH4	-1.11331	1.20299e-06	Membrane anchor subunit of succinate dehydrogenase (SDH); involved in coupling the oxidation of succinate to the transfer of electrons to ubiquinone as part of the TCA cycle and the mitochondrial respiratory chain; has similarity to human SDH subunit D (SDHD), which is implicated in paraganglioma
YBR287W	YBR287W	-1.11351	2.94791e-06	Protein of unknown function; green fluorescent protein (GFP)-fusion protein localizes to the ER; YBR287W is not an essential gene
YMR044W	IOC4	-1.11584	0.000151444	Member of a complex (Isw1b) with Isw1p and Ioc2p; interacts directly with H3K36me3 nucleosomes through its PWWP domain to recruit the Isw1b complex to open reading frames in a Set2p-dependent manner; Isw1b exhibits nucleosome-stimulated ATPase activity and acts within coding regions to coordinate transcription elongation with termination and processing
YGR112W	SHY1	-1.11608	0.0125838	Mitochondrial inner membrane protein required for complex IV assembly; associates with complex IV assembly intermediates and complex III/complex IV supercomplexes; similar to human SURF1 involved in Leigh Syndrome; complex IV is also known as cytochrome c oxidase
YDR196C	CAB5	-1.11759	7.14332e-05	Subunit of the CoA-Synthesizing Protein Complex (CoA-SPC); subunits of this complex are: Cab2p, Cab3p, Cab4p, Cab5p, Sis2p and Vhs3p; probable dephospho-CoA kinase (DPCK) that catalyzes the last step in coenzyme A biosynthesis; null mutant lethality is complemented by E. coli coaE (encoding DPCK); detected in purified mitochondria in high-throughput studies; also localized to lipid droplets
YMR319C	FET4	-1.11772	0.0237776	Low-affinity Fe(II) transporter of the plasma membrane
YJL185C	ATG36	-1.11789	0.000295996	Pex3p interacting protein, required for pexophagy; interacts with Atg8p and Atg11p; mRNA is weakly cell cycle regulated, peaking in G2 phase; YJL185C is a non-essential gene
YGR111W	YGR111W	-1.11849	0.00556494	Putative protein of unknown function; green fluorescent protein (GFP)-fusion protein localizes to both the cytoplasm and the nucleus
YJR138W	IML1	-1.11922	2.29216e-05	GTPase-activating protein (GAP) subunit of the Iml1p/SEACIT complex; SEACIT (Iml1p-Npr2p-Npr3p) is a subcomplex of the SEA complex, a coatomer-related complex that associates dynamically with the vacuole; Iml1p functions in the SEACIT complex as a GAP for the Rag family GTPase Gtr1p (EGOC subunit), resulting in the inhibition of TORC1 signaling in response to amino acid deprivation; the Iml1p/SEA…
YLR019W	PSR2	-1.11929	0.0227415	Plasma membrane phosphatase involved in the general stress response; required with Psr1p and Whi2p for full activation of STRE-mediated gene expression, possibly through dephosphorylation of Msn2p; PSR2 has a paralog, PSR1, that arose from the whole genome duplication
YMR297W	PRC1	-1.12191	0.000670756	Vacuolar carboxypeptidase Y (proteinase C, CPY); broad-specificity C-terminal exopeptidase involved in non-specific protein degradation in the vacuole; member of the serine carboxypeptidase family
YML050W	AIM32	-1.12208	0.0361998	Putative protein of unknown function; null mutant is viable and displays elevated frequency of mitochondrial genome loss
YKL020C	SPT23	-1.12402	0.00161831	ER membrane protein involved in regulation of OLE1 transcription; inactive ER form dimerizes and one subunit is then activated by ubiquitin/proteasome-dependent processing followed by nuclear targeting; SPT23 has a paralog, MGA2, that arose from the whole genome duplication
YDR106W	ARP10	-1.12481	6.45227e-05	Component of the dynactin complex; localized to the pointed end of the Arp1p filament; may regulate membrane association of the complex
YDR346C	SVF1	-1.12634	0.0101221	Protein with a potential role in cell survival pathways; required for the diauxic growth shift; expression in mammalian cells increases survival under conditions inducing apoptosis; mutant has increased aneuploidy tolerance
YKL067W	YNK1	-1.12789	0.00701129	Nucleoside diphosphate kinase; catalyzes the transfer of gamma phosphates from nucleoside triphosphates, usually ATP, to nucleoside diphosphates by a mechanism that involves formation of an autophosphorylated enzyme intermediate; protein abundance increases in response to DNA replication stress
YOR245C	DGA1	-1.12912	1.19594e-05	Diacylglycerol acyltransferase; catalyzes the terminal step of triacylglycerol (TAG) formation, acylates diacylglycerol using acyl-CoA as an acyl donor; Lro1p and Dga1p can O-acylate ceramides; localized to lipid particles
YKL148C	SDH1	-1.13049	0.000819981	Flavoprotein subunit of succinate dehydrogenase; couples the oxidation of succinate to the transfer of electrons to ubiquinone as part of the TCA cycle and the mitochondrial respiratory chain; FAD binding to Sdh1p is required for the assembly of the succinate dehydrogenase subunits; SDH1 has a paralog, YJL045W, that arose from the whole genome duplication
YDR479C	PEX29	-1.13225	0.00159764	Peroxisomal integral membrane peroxin; involved in the regulation of peroxisomal size, number and distribution; genetic interactions suggest that Pex28p and Pex29p act at steps upstream of those mediated by Pex30p, Pex31p, and Pex32p; forms ER foci upon DNA replication stress
YNL077W	APJ1	-1.13239	0.00342063	Chaperone with a role in SUMO-mediated protein degradation; member of the DnaJ-like family; conserved across eukaryotes; overexpression interferes with propagation of the [Psi+] prion; the authentic, non-tagged protein is detected in highly purified mitochondria in high-throughput studies; forms nuclear foci upon DNA replication stress
YJR133W	XPT1	-1.13305	0.00908775	Xanthine-guanine phosphoribosyl transferase; required for xanthine utilization and for optimal utilization of guanine
YHR080C	YHR080C	-1.13392	0.0441656	Protein of unknown function; may interact with ribosomes, based on co-purification experiments; the authentic, non-tagged protein is detected in highly purified mitochondria in high-throughput studies; may have a role in intracellular sterol transport
YMR246W	FAA4	-1.13534	5.60285e-05	Long chain fatty acyl-CoA synthetase; activates imported fatty acids with a preference for C12:0-C16:0 chain lengths; functions in long chain fatty acid import; important for survival during stationary phase; localized to lipid particles; involved in sphingolipid-to-glycerolipid metabolism; forms cytoplasmic foci upon DNA replication stress; FAA4 has a paralog, FAA1, that arose from the whole gen…
YER005W	YND1	-1.13689	0.00575803	Apyrase with wide substrate specificity; helps prevent inhibition of glycosylation by hydrolyzing nucleoside tri- and diphosphates that inhibit glycotransferases; partially redundant with Gda1p; mediates adenovirus E4orf4-induced toxicity
YPR155C	NCA2	-1.1384	0.000457429	Protein that regulates expression of Fo-F1 ATP synthase subunits; involved in the regulation of mitochondrial expression of subunits 6 (Atp6p) and 8 (Atp8p) of the Fo-F1 ATP synthase; functions with Nca3p
YOR052C	TMC1	-1.13927	0.0326805	AN1-type zinc finger protein of unknown function; may protect cells from trivalent metalloid induced proteotoxicity; contains a PACE promoter element, a transcriptional profile similar to CUZ1 and RPN2, and decreased expression in an RPN4 mutant; induced by nitrogen limitation and weak acid; ortholog of human AIRAP, which stimulates proteasome activity in response to arsenic; protein abundance in…
YFL066C	YFL066C	-1.13989	0.00619128	Helicase-like protein encoded within the telomeric Y' element; induced by treatment with 8-methoxypsoralen and UVA irradiation
YJR149W	YJR149W	-1.14102	0.000211247	Putative protein of unknown function; green fluorescent protein (GFP)-fusion protein localizes to the cytoplasm
YNL240C	NAR1	-1.14173	4.79706e-05	Subunit of the cytosolic iron-sulfur (FeS) protein assembly machinery; required for maturation of cytosolic and nuclear FeS proteins and for normal resistance to oxidative stress; deficiency results in shortened lifespan and sensitivity to paraquat; homologous to human Narf
YOL009C	MDM12	-1.14192	0.0213646	Mitochondrial outer membrane protein, ERMES complex subunit; required for transmission of mitochondria to daughter cells; required for mitophagy; may influence import and assembly of outer membrane beta-barrel proteins; ERMES complex is often co-localized with peroxisomes and with concentrated areas of pyruvate dehydrogenase
YNL101W	AVT4	-1.14238	5.29241e-06	Vacuolar transporter; exports large neutral amino acids from the vacuole; member of a family of seven S. cerevisiae genes (AVT1-7) related to vesicular GABA-glycine transporters
YJR147W	HMS2	-1.14347	0.000130055	Protein with similarity to heat shock transcription factors; overexpression suppresses the pseudohyphal filamentation defect of a diploid mep1 mep2 homozygous null mutant; HMS2 has a paralog, SKN7, that arose from the whole genome duplication
YPL176C	TRE1	-1.14502	0.000547833	Transferrin receptor-like protein; plasma membrane protein that binds Bsd2p and regulates ubiquitylation and vacuolar degradation of the metal transporter Smf1p; functionally redundant with Tre2p; TRE1 has a paralog, TRE2, that arose from the whole genome duplication
YLR425W	TUS1	-1.1484	4.31967e-05	Guanine nucleotide exchange factor (GEF) that modulate Rho1p activity; involved in the cell integrity signaling pathway; interacts with Rgl1p; localization of Tus1p to the bed neck is regulated by Rgl1p; multicopy suppressor of tor2 mutation and ypk1 ypk2 double mutation; potential Cdc28p substrate
YMR025W	CSI1	-1.14859	0.000579273	Subunit of the Cop9 signalosome; which is required for deneddylation, or removal of the ubiquitin-like protein Rub1p from Cdc53p (cullin); involved in adaptation to pheromone signaling; functional equivalent of canonical Csn6 subunit of the COP9 signalosome
YLR005W	SSL1	-1.14924	2.0447e-07	Subunit of the core form of RNA polymerase transcription factor TFIIH; has both protein kinase and DNA-dependent ATPase/helicase activities; essential for transcription and nucleotide excision repair; interacts with Tfb4p
YIL088C	AVT7	-1.14947	9.90044e-05	Putative transporter; member of a family of seven S. cerevisiae genes (AVT1-7) related to vesicular GABA-glycine transporters
YER138W-A	YER138W-A	-1.14971	0.000198359	Putative protein of unknown function; YER138W-A has a paralog, YBL107W-A, that arose from a single-locus duplication
YDL091C	UBX3	-1.15085	5.12728e-05	Subunit of the DSC ubiquitin ligase complex; UBX (ubiquitin regulatory X) domain-containing protein that interacts with Cdc48p; green fluorescent protein (GFP)-fusion protein localizes to the cytoplasm in a punctate pattern; ortholog of fission yeast Ucp10
YGR258C	RAD2	-1.15139	3.16078e-07	Single-stranded DNA endonuclease; cleaves single-stranded DNA during nucleotide excision repair to excise damaged DNA; subunit of Nucleotide Excision Repair Factor 3 (NEF3); homolog of human XPG protein
YFL059W	SNZ3	-1.15259	0.000341579	Member of a stationary phase-induced gene family; expressed in the presence of galactose; transcription of SNZ3 is induced prior to diauxic shift, and also in the absence of thiamin in a Thi2p-dependent manner; forms a coregulated gene pair with SNO3
YPL262W	FUM1	-1.15433	0.014631	Fumarase; converts fumaric acid to L-malic acid in the TCA cycle; cytosolic and mitochondrial distribution determined by the N-terminal targeting sequence, protein conformation, and status of glyoxylate shunt; phosphorylated in mitochondria
YML020W	YML020W	-1.15608	4.79706e-05	Putative protein of unknown function
YJR051W	OSM1	-1.15634	0.00929187	Fumarate reductase, catalyzes the reduction of fumarate to succinate; required for the reoxidation of intracellular NADH under anaerobic conditions; mutations cause osmotic sensitivity; has two translation start sites, one at the annotated start codon which produces an ER-targeted form required for anaerobic growth, and one at codon 32 which produces a mitochondrially-targeted form; OSM1 has a pa…
YLR010C	TEN1	-1.15894	0.000186561	Protein that regulates telomeric length; protects telomeric ends in a complex with Cdc13p and Stn1p; similar to human Ten1 which is critical for the telomeric function of the CST (Cdc13p-Stn1p-Ten1p) complex
YNR007C	ATG3	-1.15906	0.000172868	E2-like enzyme; involved in autophagy and the cytoplasm-to-vacuole targeting (Cvt) pathway; plays a role in formation of Atg8p-phosphatidylethanolamine conjugates, which are involved in membrane dynamics during autophagy and Cvt; interaction with Atg8p is regulated by its acetylation by Esa1p (catalytic subunit of NuA4 histone acetyltransferase complex) while attenuation of Atg3 acetylation is me…
YHR134W	WSS1	-1.16053	6.34813e-05	Metalloprotease involved in DNA repair, removes DNA-protein crosslinks at stalled replication forks during replication of damaged DNA; sumoylated protein localizing to the nuclear periphery of mother cells; localizes to a single spot on the nuclear periphery of mother cells but not daughters; interacts genetically with SMT3; activated by DNA binding
YKR055W	RHO4	-1.1606	0.000315807	Non-essential small GTPase; member of the Rho/Rac subfamily of Ras-like proteins; likely to be involved in the establishment of cell polarity; has long N-terminal extension that plays an important role in Rho4p function and is shared with Rho4 homologs in other yeasts and filamentous fungi
YNL223W	ATG4	-1.16161	0.0368155	Conserved cysteine protease required for autophagy; cleaves Atg8p to a form required for autophagosome and Cvt vesicle generation
EC1118_1N26_0034g	EC1118_1N26_0034g	-1.16185	0.0035259	NA
YLR240W	VPS34	-1.16219	0.0393836	Phosphatidylinositol (PI) 3-kinase that synthesizes PI-3-phosphate; forms membrane-associated signal transduction complex with Vps15p to regulate protein sorting; activated by the GTP-bound form of Gpa1p; a fraction is localized, with Vps15p, to nuclear pores at nucleus-vacuole junctions and may facilitate transcription elongation for genes positioned at the nuclear periphery
YLR289W	GUF1	-1.16222	5.64283e-06	Mitochondrial matrix GTPase; associates with mitochondrial ribosomes; important for translation under temperature and nutrient stress; may have a role in translational fidelity; similar to bacterial LepA elongation factor
YLR392C	ART10	-1.16319	0.00159793	Protein of unknown function that contains 2 PY motifs; ubiquinated by Rsp5p; overexpression confers resistance to arsenite; green fluorescent protein (GFP)-fusion protein localizes it to the cytoplasm; non-essential gene
YJR108W	ABM1	-1.16605	0.000362885	Protein of unknown function; required for normal microtubule organization
YER121W	YER121W	-1.16619	0.0002722	Putative protein of unknown function; may be involved in phosphatase regulation and/or generation of precursor metabolites and energy
YFL041W	FET5	-1.17096	0.0302386	Multicopper oxidase; integral membrane protein with similarity to Fet3p; may have a role in iron transport
YDL183C	YDL183C	-1.17531	1.40422e-06	Protein that may form an active mitochondrial KHE system; mitochondrial inner-membrane protein; non-essential gene; KHE system stands for K+/H+ exchanger system
YMR278W	PRM15	-1.17651	0.000273354	Phosphoribomutase; catalyzes interconversion of ribose-1-phosphate and ribose-5-phosphate; has some phosphoglucomutase activity but primary activity in vivo is phosphoribomutase; contributes to ribose recycling in the pentose phosphate pathway; transcription induced in response to stress; green fluorescent protein (GFP)-fusion protein localizes to the cytoplasm and nucleus; non-essential
YKL079W	SMY1	-1.17846	7.78962e-06	Kinesin-like myosin passenger-protein; interacts with Myo2p; controls actin cable structure and dynamics; proposed to be involved in exocytosis
YMR320W	YMR320W	-1.18234	0.0084556	Dubious open reading frame; unlikely to encode a functional protein, based on available experimental and comparative sequence data
YNL088W	TOP2	-1.18293	0.000363262	Topoisomerase II; relieves torsional strain in DNA by cleaving and re-sealing phosphodiester backbone of both positively and negatively supercoiled DNA; cleaves complementary strands; localizes to axial cores in meiosis; required for replication slow zone (RSZ) breakage following Mec1p inactivation; human homolog TOP2A implicated in cancers, and can complement yeast null mutant
YJL023C	PET130	-1.18298	0.0387904	Protein required for respiratory growth; the authentic, non-tagged protein is detected in highly purified mitochondria in high-throughput studies
YDL065C	PEX19	-1.18366	0.0174689	Chaperone and import receptor for newly-synthesized class I PMPs; binds peroxisomal membrane proteins (PMPs) in the cytoplasm and delivers them to the peroxisome for subsequent insertion into the peroxisomal membrane; interacts with Myo2p and contributes to peroxisome partitioning
YKL070W	YKL070W	-1.18614	2.04211e-06	Putative protein of unknown function; expression induced in cells treated with mycotoxins patulin or citrinin; the authentic, non-tagged protein is detected in highly purified mitochondria in high-throughput studies
YDR057W	YOS9	-1.18837	0.0105574	ER quality-control lectin; integral subunit of the HRD ligase; participates in efficient ER retention of misfolded proteins by recognizing them and delivering them to Hrd1p; binds to glycans with terminal alpha-1,6 linked mannose on misfolded N-glycosylated proteins and participates in targeting proteins to ERAD; member of the OS-9 protein family
YLR304C	ACO1	-1.18842	0.000572729	Aconitase; required for the tricarboxylic acid (TCA) cycle and also independently required for mitochondrial genome maintenance; component of the mitochondrial nucleoid; mutation leads to glutamate auxotrophy; human homolog ACO2 complements yeast null mutant
YPR184W	GDB1	-1.18855	0.0171189	Glycogen debranching enzyme; contains glucanotranferase and alpha-1,6-amyloglucosidase activities; required for glycogen degradation; phosphorylated in mitochondria; activity is inhibited by Igd1p; protein abundance increases in response to DNA replication stress
YBL101C	ECM21	-1.19002	0.0315746	Protein involved in regulating endocytosis of plasma membrane proteins; identified as a substrate for ubiquitination by Rsp5p and deubiquitination by Ubp2p; promoter contains several Gcn4p binding elements; ECM21 has a paralog, CSR2, that arose from the whole genome duplication
YPR049C	ATG11	-1.19266	6.98014e-05	Adapter protein for pexophagy and the Cvt targeting pathway; directs receptor-bound cargo to the phagophore assembly site (PAS) for packaging into vesicles; required for recruiting other proteins to the PAS; recruits Dnm1p to facilitate fission of mitochondria that are destined for removal by mitophagy
YBR228W	SLX1	-1.19389	3.94009e-07	Endonuclease involved in DNA recombination and repair; subunit of a complex, with Slx4p, that hydrolyzes 5' branches from duplex DNA in response to stalled or converging replication forks; function overlaps with that of Sgs1p-Top3p
YKR058W	GLG1	-1.20191	0.000501445	Glycogenin glucosyltransferase; self-glucosylating initiator of glycogen synthesis, also glucosylates n-dodecyl-beta-D-maltoside; similar to mammalian glycogenin; GLG1 has a paralog, GLG2, that arose from the whole genome duplication
YHR011W	DIA4	-1.20219	0.0315436	Probable mitochondrial seryl-tRNA synthetase; mutant displays increased invasive and pseudohyphal growth
YDR223W	CRF1	-1.20239	0.0379132	Transcriptional corepressor; involved in repression of ribosomal protein (RP) gene transcription via the TOR signaling pathway which promotes accumulation of Crf1p in the nucleus; role in repression of RP genes varies by strain; CRF1 has a paralog, IFH1, that arose from the whole genome duplication
YJL131C	AIM23	-1.20241	0.000157886	Mitochondrial translation initiation factor 3 (IF3, mIF3); evolutionarily conserved; binds to E. coli ribosomes in vitro; null mutant displays severe respiratory growth defect and elevated frequency of mitochondrial genome loss
YPL006W	NCR1	-1.20304	4.14549e-06	Vacuolar membrane protein; transits through the biosynthetic vacuolar protein sorting pathway, involved in sphingolipid metabolism; cells lacking Ncr1p exhibit high levels of long chain bases (LCB), similar to the accumulation of high amounts of lipids observed in patients with Neimann-Pick C, a disease caused by loss-of-function mutations in NPC1, the functional ortholog of Ncr1p
YDL035C	GPR1	-1.20355	0.000979453	Plasma membrane G protein coupled receptor (GPCR); interacts with the heterotrimeric G protein alpha subunit, Gpa2p, and with Plc1p; sensor that integrates nutritional signals with the modulation of cell fate via PKA and cAMP synthesis
YJR116W	TDA4	-1.20526	0.0111771	Putative protein of unknown function; null mutant is sensitive to expression of the top1-T722A allele
YKR046C	PET10	-1.20601	9.08027e-06	Protein of unknown function that localizes to lipid particles; localization suggests a role in lipid metabolism; expression pattern suggests a role in respiratory growth; computational analysis of large-scale protein-protein interaction data suggests a role in ATP/ADP exchange
YDR364C	CDC40	-1.20874	0.0195141	Pre-mRNA splicing factor; important for catalytic step II of pre-mRNA splicing and plays a role in cell cycle progression; required for DNA synthesis during mitosis and meiosis; has WD repeats
YDR313C	PIB1	-1.209	0.006243	RING-type ubiquitin ligase of the endosomal and vacuolar membranes; binds phosphatidylinositol(3)-phosphate; contains a FYVE finger domain
YHR034C	PIH1	-1.2098	0.000158788	Component of the conserved R2TP complex (Rvb1-Rvb2-Tah1-Pih1); R2TP complex interacts with Hsp90 (Hsp82p and Hsc82p) to mediate assembly large protein complexes such as box C/D snoRNPs and RNA polymerase II
YOR013W	IRC11	-1.2108	6.33774e-05	Dubious open reading frame; unlikely to encode a functional protein, based on available experimental and comparative sequence data; partially overlaps the uncharacterized gene YOR012C; null mutant displays increased levels of spontaneous Rad52 foci
YMR293C	HER2	-1.21153	0.00228628	Subunit of the trimeric GatFAB AmidoTransferase(AdT) complex; involved in the formation of Q-tRNAQ; required for remodeling of ER caused by Hmg2p overexpression; similar to bacterial GatA glutamyl-tRNA amidotransferase
YNL295W	MRX6	-1.21308	0.0418217	Protein that associates with mitochondrial ribosome
YER116C	SLX8	-1.21349	0.0114079	Subunit of Slx5-Slx8 SUMO-targeted ubiquitin ligase (STUbL) complex; stimulated by prior attachment of SUMO to the substrate; contains a C-terminal RING domain; forms nuclear foci upon DNA replication stress; null mutants are aneuploid, have a metaphase delay, and spindle defects including: mispositioned spindles, fish hook spindles, and aberrant spindle kinetics; required for maintenance of geno…
YMR030W	RSF1	-1.21379	0.000519595	Protein required for respiratory growth; localized to both the nucleus and mitochondrion; may interact with transcription factors to mediate the transition to respiratory growth and activate transcription of nuclear and mitochondrial genes
YBL059C-A	CMC2	-1.2166	0.0147091	Protein involved in respiratory chain complex assembly or maintenance; protein of the mitochondrial intermembrane space; contains twin Cx9C motifs that can form coiled coil-helix-coiled-coil helix fold
YLR118C	YLR118C	-1.21671	0.0249464	Acyl-protein thioesterase responsible for depalmitoylation of Gpa1p; green fluorescent protein (GFP)-fusion protein localizes to both the cytoplasm and nucleus and is induced in response to the DNA-damaging agent MMS
YGR053C	YGR053C	-1.21675	0.00102387	Putative protein of unknown function
YOR380W	RDR1	-1.21834	1.32983e-06	Transcriptional repressor involved in regulating multidrug resistance; negatively regulates expression of the PDR5 gene; member of the Gal4p family of zinc cluster proteins
YHL020C	OPI1	-1.21987	2.76556e-06	Transcriptional regulator of a variety of genes; phosphorylation by protein kinase A stimulates Opi1p function in negative regulation of phospholipid biosynthetic genes; involved in telomere maintenance; null exhibits disrupted mitochondrial metabolism and low cardiolipin content, strongly correlated with overproduction of inositol
YHR146W	CRP1	-1.22231	0.00238979	Protein that binds to cruciform DNA structures; CRP1 has a paralog, MDG1, that arose from the whole genome duplication
YPL206C	PGC1	-1.22284	0.00449301	Phosphatidyl Glycerol phospholipase C; regulates the phosphatidylglycerol (PG) content via a phospholipase C-type degradation mechanism; contains glycerophosphodiester phosphodiesterase motifs
YJR015W	YJR015W	-1.22385	0.0285272	Putative protein of unknown function; localizes to endoplasmic reticulum and cytoplasm; predicted to encode a membrane transporter based on phylogenetic analysis; not an essential gene; YJR015W has a paralog, SNG1, that arose from the whole genome duplication
YBR003W	COQ1	-1.22436	0.0431678	Hexaprenyl pyrophosphate synthetase; catalyzes the first step in ubiquinone (coenzyme Q) biosynthesis
YNL065W	AQR1	-1.22559	5.49669e-06	Plasma membrane transporter of the major facilitator superfamily; member of the 12-spanner drug:H(+) antiporter DHA1 family; confers resistance to short-chain monocarboxylic acids and quinidine; involved in the excretion of excess amino acids; AQR1 has a paralog, QDR1, that arose from the whole genome duplication; relocalizes from plasma membrane to cytoplasm upon DNA replication stress
YCL051W	LRE1	-1.22628	0.00449301	Protein involved in control of cell wall structure and stress response; direct inhibitor of the nuclear Dbf2 related (NDR) kinase Cbk1p-Mob2p; overproduction confers resistance to cell-wall degrading enzymes; exhibits genetic interactions with genes involved in the cell wall integrity pathway; LRE1 has a paralog, HLR1, that arose from the whole genome duplication
YBR128C	ATG14	-1.22837	5.00086e-07	Autophagy-specific subunit of phosphatidylinositol 3-kinase complex I; Atg14p targets complex I to the phagophore assembly site (PAS); required for localizing additional ATG proteins to the PAS; required for overflow degradation of misfolded proteins when ERAD is saturated; homolog of human Barkor; other members are Vps34, Vps15, and Vps30p
YOR266W	PNT1	-1.22917	0.0312383	Mitochondrial integral inner membrane protein; involved in membrane insertion of C-terminus of Cox2p, interacts genetically and physically with Cox18p; deletion mutant sensitive to the anti-Pneumocystis carinii drug pentamidine
YLR077W	FMP25	-1.23002	1.24969e-05	Protein required for assembly of respiratory complex III; mitochondrial inner membrane protein; required for an early step in assembly of respiratory complex III (cytochrome bc1 complex); mRNA is targeted to mitochondria
YLR247C	IRC20	-1.23031	0.00126101	E3 ubiquitin ligase and putative helicase; involved in synthesis-dependent strand annealing-mediated homologous recombination; ensures precise end-joining along with Srs2p in the Yku70p/Yku80p/Lig4p-dependent nonhomologous end joining (NHEJ) pathway; localizes to both the mitochondrion and the nucleus; contains a Snf2/Swi2 family ATPase/helicase and a RING finger domain; interacts with Cdc48p and…
YCL052C	PBN1	-1.23053	0.016541	Component of glycosylphosphatidylinositol-mannosyltransferase I; essential component; required for the autocatalytic post-translational processing of the protease B precursor Prb1p; localizes to ER in lumenal orientation; homolog of mammalian PIG-X
YIR037W	HYR1	-1.23125	0.00476388	Thiol peroxidase; functions as a hydroperoxide receptor to sense intracellular hydroperoxide levels and transduce a redox signal to the Yap1p transcription factor; HYR1 has a paralog, GPX1, that arose from the whole genome duplication
YNL014W	HEF3	-1.23195	0.0101125	Translational elongation factor EF-3; member of the ABC superfamily; stimulates EF-1 alpha-dependent binding of aminoacyl-tRNA by the ribosome; normally expressed in zinc deficient cells; HEF3 has a paralog, YEF3, that arose from the whole genome duplication
YOR389W	YOR389W	-1.23282	0.000702678	Putative protein of unknown function; expression regulated by copper levels
YOR152C	YOR152C	-1.23322	5.58474e-06	Putative protein of unknown function; YOR152C is not an essential gene
YDL204W	RTN2	-1.23446	0.00982333	Reticulon protein; stabilizes membrane curvature; involved in nuclear pore assembly and maintenance of tubular ER morphology; interacts with exocyst subunit Sec6p, Yip3p, and Sbh1p; much less abundant than Rtn1p; rtn1 rtn2 yop1 triple mutant lacks tubular ER; member of RTNLA (reticulon-like A) subfamily; protein increases in abundance and relocalizes to plasma membrane upon DNA replication stress…
YHR158C	KEL1	-1.23565	0.000357126	Protein required for proper cell fusion and cell morphology; forms a complex with Bud14p and Kel2p that regulates Bnr1p (formin) to affect actin cable assembly, cytokinesis, and polarized growth; functions in a complex with Kel2p to negatively regulate mitotic exit, interacts with Tem1p and Lte1p; localizes to regions of polarized growth; potential Cdc28p substrate
YKL071W	YKL071W	-1.23699	5.92807e-06	Putative protein of unknown function; expression induced in cells treated with the mycotoxin patulin, and also the quinone methide triterpene celastrol; green fluorescent protein (GFP)-fusion protein localizes to the cytoplasm
YGR289C	MAL11	-1.23776	2.69087e-06	High-affinity maltose transporter (alpha-glucoside transporter); inducible; encoded in the MAL1 complex locus; broad substrate specificity that includes maltotriose; required for isomaltose utilization
YIR031C	DAL7	-1.23955	0.0265492	Malate synthase; can accept butyryl-CoA as acyl-CoA donor in addition to traditional substrate acetyl-CoA; recycles glyoxylate generated during allantoin degradation; expression sensitive to nitrogen catabolite repression and induced by allophanate, an intermediate in allantoin degradation
YGL005C	COG7	-1.24204	0.00042123	Component of the conserved oligomeric Golgi complex; a cytosolic tethering complex (Cog1p through Cog8p) that functions in protein trafficking to mediate fusion of transport vesicles to Golgi compartments
YPR199C	ARR1	-1.2453	0.00349497	Transcriptional activator of the basic leucine zipper (bZIP) family; required for transcription of genes involved in resistance to arsenic compounds
YER001W	MNN1	-1.25389	0.00744098	Alpha-1,3-mannosyltransferase; integral membrane glycoprotein of the Golgi complex, required for addition of alpha1,3-mannose linkages to N-linked and O-linked oligosaccharides, one of five S. cerevisiae proteins of the MNN1 family
YJL142C	IRC9	-1.25424	0.0391201	Dubious open reading frame; unlikely to encode a functional protein, based on available experimental and comparative sequence data; partially overlaps verified gene YJL141C; null mutant displays increased levels of spontaneous Rad52p foci
YFR049W	YMR31	-1.25533	0.0406477	Subunit of the mitochondrial alpha-ketoglutarate dehydrogenase; recruits E3 subunit (Lpd1p) to the E1-E2 (Kgd1p, Kgd2p) core; has similarity to human mitochondrial ribosomal protein MRP-S36
YNL176C	TDA7	-1.25667	0.0379677	Cell cycle-regulated gene of unknown function; promoter bound by Fkh2p; null mutant is sensitive to expression of the top1-T722A allele; TDA7 has a paralog, YDL211C, that arose from the whole genome duplication
YBR139W	YBR139W	-1.26018	0.000369737	Putative serine type carboxypeptidase; role in phytochelatin synthesis; green fluorescent protein (GFP)-fusion protein localizes to the vacuole; expression induced by nitrogen limitation in a GLN3, GAT1-independent manner
YJL153C	INO1	-1.2604	0.00395232	Inositol-3-phosphate synthase; involved in synthesis of inositol phosphates and inositol-containing phospholipids; transcription is coregulated with other phospholipid biosynthetic genes by Ino2p and Ino4p, which bind the UASINO DNA element
YJL166W	QCR8	-1.26244	0.000105133	Subunit 8 of ubiquinol cytochrome-c reductase (Complex III); Complex III is a component of the mitochondrial inner membrane electron transport chain; oriented facing the intermembrane space; expression is regulated by Abf1p and Cpf1p
YFR020W	YFR020W	-1.26756	1.68219e-05	Protein of unknown function; mRNA identified as translated by ribosome profiling data
YFR016C	YFR016C	-1.26811	0.000190366	Putative protein of unknown function; green fluorescent protein (GFP)-fusion protein localizes to the cytoplasm and bud; interacts with Spa2p; YFR016C is not an essential gene
YJL155C	FBP26	-1.27098	1.88944e-07	Fructose-2,6-bisphosphatase, required for glucose metabolism; protein abundance increases in response to DNA replication stress
YKL132C	RMA1	-1.27117	8.87502e-06	Putative dihydrofolate synthetase; similar to E. coli folylpolyglutamate synthetase/dihydrofolate synthetase; the authentic, non-tagged protein is detected in highly purified mitochondria in high-throughput studies; RMA1 has a paralog, FOL3, that arose from the whole genome duplication
YKL133C	YKL133C	-1.27127	2.3077e-07	Putative protein of unknown function; not required for growth of cells lacking the mitochondrial genome (null mutation does not confer a petite-negative phenotype); YKL133C has a paralog, MGR3, that arose from the whole genome duplication
YOR360C	PDE2	-1.27186	2.40999e-05	High-affinity cyclic AMP phosphodiesterase; component of the cAMP-dependent protein kinase signaling system, protects the cell from extracellular cAMP, contains readthrough motif surrounding termination codon
YAR023C	YAR023C	-1.27249	0.00017487	Putative integral membrane protein; member of DUP240 gene family
YGL141W	HUL5	-1.27265	0.000238307	Multiubiquitin chain assembly factor (E4); proteasome processivity factor that elongates polyUb chains on substrates, opposing Ubp6p, a branched polyubiquitin protease; required for retrograde transport of misfolded proteins during ERAD; required for ubiquitylation of a subset of cytosolic misfolded proteins upon heat shock
YIL060W	YIL060W	-1.27374	0.00564435	Mitochondrial protein of unknown function; required for respiratory growth; mutant accumulates less glycogen than does wild type; null mutation results in a decrease in plasma membrane electron transport; YIL060W is not an essential gene
YDR453C	TSA2	-1.27398	0.000118997	Stress inducible cytoplasmic thioredoxin peroxidase; cooperates with Tsa1p in the removal of reactive oxygen, nitrogen and sulfur species using thioredoxin as hydrogen donor; deletion enhances the mutator phenotype of tsa1 mutants; protein abundance increases in response to DNA replication stress; TSA2 has a paralog, TSA1, that arose from the whole genome duplication
YPL133C	RDS2	-1.2766	0.00598493	Transcription factor involved in regulating gluconeogenesis; also involved in the regulation of glyoxylate cycle genes; member of the zinc cluster family of proteins; confers resistance to ketoconazole
YLR246W	ERF2	-1.27708	0.000305119	Subunit of a palmitoyltransferase; this complex adds a palmitoyl lipid moiety to heterolipidated substrates such as Ras1p and Ras2p through a thioester linkage; mutants partially mislocalize Ras2p to the vacuole; palmitoyltransferase is composed of Erf2p and Shr5p
YHR002W	LEU5	-1.27758	0.0247501	Mitochondrial carrier protein; involved in the accumulation of CoA in the mitochondrial matrix; homolog of human Graves disease protein SLC25A16, which complements yeast null mutant; does not encode an isozyme of Leu4p, as first hypothesized
YLR082C	SRL2	-1.28141	0.0233969	Protein of unknown function; overexpression suppresses the lethality caused by a rad53 null mutation
YBL067C	UBP13	-1.28254	7.60388e-07	Ubiquitin-specific protease that cleaves Ub-protein fusions; UBP13 has a paralog, UBP9, that arose from the whole genome duplication
YGR102C	GTF1	-1.28286	0.0286859	Subunit of the trimeric GatFAB AmidoTransferase(AdT) complex; involved in the formation of Q-tRNAQ; transposon insertion mutant is salt sensitive and null mutant has growth defects; non-tagged protein is detected in purified mitochondria
YNR002C	ATO2	-1.28518	3.45472e-06	Putative transmembrane protein involved in export of ammonia; ammonia is a starvation signal that promotes cell death in aging colonies; phosphorylated in mitochondria; member of the TC 9.B.33 YaaH family; homolog of Y. lipolytica Gpr1p; ATO2 has a paralog, ADY2, that arose from the whole genome duplication
YKL005C	BYE1	-1.28683	7.39802e-05	Negative regulator of transcription elongation; contains a TFIIS-like domain that associates with chromatin and a PHD domain that interacts with H3K4me3; multicopy suppressor of temperature-sensitive ess1 mutations, binds RNA polymerase II large subunit
YML110C	COQ5	-1.28808	0.0427238	2-hexaprenyl-6-methoxy-1,4-benzoquinone methyltransferase; involved in ubiquinone (Coenzyme Q) biosynthesis; localizes to the matrix face of the mitochondrial inner membrane in a large complex with other ubiquinone biosynthetic enzymes
YML034W	SRC1	-1.28953	0.0359921	Inner nuclear membrane protein; highly enriched at telomeres and subtelomeric regions; functions in regulation of subtelomeric genes and is linked to TREX (transcription export) factors; SRC1 produces 2 splice variant proteins with different functions; alternative splicing of SRC1 pre-mRNA is promoted by Hub1p; mutant has aneuploidy tolerance; SEC1 has a paralog, HEH2, that arose from the whole g…
YOR031W	YOR031W	-1.2903	0.0265088	NA
YKR052C	MRS4	-1.29427	0.00486115	Iron transporter of the mitochondrial carrier family; mediates Fe2+ transport across the inner mitochondrial membrane; active under low-iron conditions; may transport other cations; protein abundance increases in response to DNA replication stress; MRS4 has a paralog, MRS3, that arose from the whole genome duplication
YPR095C	SYT1	-1.29494	0.0195141	Guanine nucleotide exchange factor (GEF) for Arf proteins; promotes activation of Arl1p, which recruits Imh1p to the Golgi; involved in vesicular transport; member of the Sec7-domain family; contains a PH domain
YER011W	TIR1	-1.29586	8.02609e-05	Cell wall mannoprotein; expression is downregulated at acidic pH and induced by cold shock and anaerobiosis; abundance is increased in cells cultured without shaking; member of the Srp1p/Tip1p family of serine-alanine-rich proteins
YDR022C	ATG31	-1.2972	0.00477571	Autophagy-specific protein required for autophagosome formation; forms a complex with Atg17p and Atg29p that localizes other proteins to the pre-autophagosomal structure; constitutively phosphorylated, and phosphorylation of residue S174 is required for function; high-copy suppressor of CIK1 deletion
YDR506C	GMC1	-1.30114	8.82731e-06	Protein involved in meiotic progression; mutants are delayed in meiotic nuclear division and are defective in synaptonemal complex assembly; possible membrane-localized protein
YBR054W	YRO2	-1.30305	0.000941362	Protein with a putative role in response to acid stress; null mutant is sensitive to acetic acid; transcription is regulated by Haa1p and induced in the presence of acetic acid; protein observed in plasma membrane foci in the presence of acetic acid; the authentic, non-tagged protein is detected in a phosphorylated state in highly purified mitochondria in high-throughput studies
YPL277C	YPL277C	-1.30443	0.000193033	Putative protein of unknown function; localized to the membranes; gene expression regulated by copper levels
YGR244C	LSC2	-1.30495	2.94791e-06	Beta subunit of succinyl-CoA ligase; succinyl-CoA ligase is a mitochondrial enzyme of the TCA cycle that catalyzes the nucleotide-dependent conversion of succinyl-CoA to succinate
YCR004C	YCP4	-1.30618	0.0307826	Protein of unknown function; has sequence and structural similarity to flavodoxins; predicted to be palmitoylated; the authentic, non-tagged protein is detected in highly purified mitochondria in high-throughput studies
YLR125W	YLR125W	-1.30676	0.00129426	Putative protein of unknown function; mutant has decreased Ty3 transposition; YLR125W is not an essential gene
YNL269W	BSC4	-1.30861	0.000387687	Protein of unknown function; protein-coding gene that evolved de novo via a series of point mutations in noncoding sequence; ORF exhibits genomic organization compatible with a translational readthrough-dependent mode of expression; readthrough is increased upon depletion of Sup35p; may be involved in DNA repair pathway during stationary phase and contribute to robustness of cells when shifted to…
YDR031W	MIX14	-1.31026	0.000126395	Mitochondrial intermembrane space protein of unknown function; required for normal oxygen consumption; contains twin cysteine-x9-cysteine motifs; protein abundance increases in response to DNA replication stress
YOR022C	YOR022C	-1.31032	0.0269643	Putative carboxylic ester hydrolase; similar to bovine phospholipase A1; the authentic, non-tagged protein is detected in highly purified mitochondria in high-throughput studies
YKL141W	SDH3	-1.31241	2.17226e-08	Subunit of succinate dehydrogenase and of TIM22 translocase; functions as cytochrome b subunit of succinate dehydrogenase, which couples oxidation of succinate to transfer of electrons to ubiquinone as part of the TCA cycle and the mitochondrial respiratory chain; also required for mitochondrial inner membrane protein import as part of the TIM22 complex; SDH3 has a paralog, SHH3, that arose from …
YNL144C	YNL144C	-1.31299	0.00325959	Putative protein of unknown function; non-tagged protein is detected in highly purified mitochondria in high-throughput studies; contains a PH domain and binds phosphatidylinositols and phosphatidylethanolamine in a large-scale study; YNL144C has a paralog, YHR131C, that arose from the whole genome duplication
YOR256C	TRE2	-1.31931	0.00584154	Transferrin receptor-like protein; functions with Tre1p to regulate ubiquitylation and vacuolar degradation of the metal transporter Smf1p; inviability of null mutant in systematic studies is due to proximity to CDC31; TRE2 has a paralog, TRE1, that arose from the whole genome duplication
YLL040C	VPS13	-1.31969	0.0104622	Protein involved in prospore membrane morphogenesis; heterooligomeric or homooligomeric complex; peripherally associated with membranes; involved in sporulation, vacuolar protein sorting, prospore membrane formation during sporulatoin, and protein-Golgi retention; homologous to human CHAC and COH1 which are involved in chorea acanthocytosis and Cohen syndrome, respectively
YPR154W	PIN3	-1.32464	0.0174351	Negative regulator of actin nucleation-promoting factor activity; interacts with Las17p, a homolog of human Wiskott-Aldrich Syndrome protein (WASP), via an N-terminal SH3 domain, and along with LSB1 cooperatively inhibits the nucleation of actin filaments; short-lived protein whose levels increase in response to thermal stress; induces the formation of the [PIN+] and [RNQ+] prions when overproduc…
YGL258W-A	YGL258W-A	-1.32579	1.73213e-06	Putative protein of unknown function
YCR091W	KIN82	-1.3275	0.0134034	Putative serine/threonine protein kinase; implicated in the regulation of phospholipid asymmetry through the activation of phospholipid translocases (flippases); involved in the phosphorylation of upstream inhibitory kinase Ypk1p along with Fpk1p; has a redundant role in the cellular response to mating pheromone; KIN82 has a paralog, FPK1, that arose from the whole genome duplication
YGL255W	ZRT1	-1.33312	4.31195e-05	High-affinity zinc transporter of the plasma membrane; responsible for the majority of zinc uptake; transcription is induced under low-zinc conditions by the Zap1p transcription factor
YJL212C	OPT1	-1.3333	0.00142034	Proton-coupled oligopeptide transporter of the plasma membrane; also transports glutathione and phytochelatin; member of the OPT family
YOR283W	YOR283W	-1.33593	0.000116248	Phosphatase with a broad substrate specificity; has some similarity to GPM1/YKL152C, a phosphoglycerate mutase; YOR283W is not an essential gene
YHR055C	CUP1-2	-1.33606	2.00899e-05	Metallothionein; binds copper and mediates resistance to high concentrations of copper and cadmium; locus is variably amplified in different strains, with two copies, CUP1-1 and CUP1-2, in the genomic sequence reference strain S288C; CUP1-2 has a paralog, CUP1-1, that arose from a segmental duplication
YPR140W	TAZ1	-1.33731	3.88826e-05	Lyso-phosphatidylcholine acyltransferase; required for normal phospholipid content of mitochondrial membranes; major determinant of the final acyl chain composition of the mitochondrial-specific phospholipid cardiolipin; mutations in human ortholog tafazzin (TAZ) cause Barth syndrome, a rare X-linked disease characterized by skeletal and cardiomyopathy and bouts of cyclic neutropenia; a specific …
YER087W	AIM10	-1.33867	3.19251e-07	Protein with similarity to tRNA synthetases; non-tagged protein is detected in purified mitochondria; null mutant is viable and displays elevated frequency of mitochondrial genome loss
YDR338C	YDR338C	-1.33938	0.00439867	Putative protein of unknown function; member of the multi-drug and toxin extrusion (MATE) family of the multidrug/oligosaccharidyl-lipid/polysaccharide (MOP) exporter superfamily
YDR077W	SED1	-1.34297	0.0112075	Major stress-induced structural GPI-cell wall glycoprotein; associates with translating ribosomes, possible role in mitochondrial genome maintenance; ORF contains two distinct variable minisatellites; SED1 has a paralog, SPI1, that arose from the whole genome duplication
YOL138C	RTC1	-1.34374	9.30398e-10	Subunit of SEACAT, a subcomplex of the SEA complex; Rtc1p, along with Mtc5p and Sea4p, redundantly inhibit the TORC1 inhibitory role of the Iml1p/SEACIT (Iml1p-Npr2p-Npr3p) subcomplex, a GAP for GTPase Gtr1p (EGOC subunit) in response to amino acid limitation, thereby resulting in activation of TORC1 signaling; SEA is a coatomer-related complex that associates dynamically with the vacuole; has N-…
YBR168W	PEX32	-1.34377	3.51141e-06	Peroxisomal integral membrane protein; involved in negative regulation of peroxisome size; partially functionally redundant with Pex31p; genetic interactions suggest action at a step downstream of steps mediated by Pex28p and Pex29p
YGR263C	SAY1	-1.34537	4.59684e-06	Sterol deacetylase; component of the sterol acetylation/deacetylation cycle along with Atf2p; active both in the endoplasmic reticulum (ER) and in lipid droplets; integral membrane protein with active site in the ER lumen; green fluorescent protein (GFP)-fusion protein localizes to the ER
YOR175C	ALE1	-1.34616	0.00813536	Broad-specificity lysophospholipid acyltransferase; part of MBOAT family of membrane-bound O-acyltransferases; key component of Lands cycle; may have role in fatty acid exchange at sn-2 position of mature glycerophospholipids
YMR155W	YMR155W	-1.34734	0.00320574	Putative protein of unknown function; identified as interacting with Hsp82p in a high-throughput two-hybrid screen
YPL074W	YTA6	-1.34802	0.0331248	Putative ATPase of the CDC48/PAS1/SEC18 (AAA) family; localized to the cortex of mother cells but not to daughter cells; relocalizes from cytoplasm to plasma membrane foci upon DNA replication stress
YGR070W	ROM1	-1.34857	0.00169065	GDP/GTP exchange protein (GEP) for Rho1p; mutations are synthetically lethal with mutations in rom2, which also encodes a GEP; ROM1 has a paralog, ROM2, that arose from the whole genome duplication
YOL030W	GAS5	-1.3501	0.00265548	1,3-beta-glucanosyltransferase; has similarity to Gas1p; localizes to the cell wall
YLR446W	YLR446W	-1.35113	9.35542e-05	Putative hexokinase; transcript is upregulated during sporulation and the unfolded protein response; YLR446W is not an essential gene
YDR363W	ESC2	-1.35145	5.81169e-06	Sumo-like domain protein; prevents accumulation of toxic intermediates during replication-associated recombinational repair; roles in silencing, lifespan, chromatid cohesion and the intra-S-phase DNA damage checkpoint; RENi family member
YMR102C	YMR102C	-1.35674	9.0006e-05	Protein of unknown function; transcription is activated by paralogous transcription factors Yrm1p and Yrr1p along with genes involved in multidrug resistance; mutant shows increased resistance to azoles; not an essential gene; YMR102C has a paralog, DGR2, that arose from the whole genome duplication
YDR532C	KRE28	-1.35818	0.000285923	Subunit of a kinetochore-microtubule binding complex; complex bridges centromeric heterochromatin and kinetochore MAPs and motors; required for sister chromatid bi-orientation and kinetochore binding of SAC components; complex also includes Spc105p; modified by sumoylation
YER010C	YER010C	-1.35861	7.96022e-07	Bifunctional HMG aldolase/oxaloacetate decarboxylase; requires divalent metal ions for activity; competitively inhibited by oxalate; forms a ring-shaped homotrimer; similar to members of the prokaryotic RraA family of class II (divalent metal ion dependent) pyruvate aldolases from the meta cleavage pathways of protocatechuate and gallate
YKL121W	DGR2	-1.36142	5.88558e-07	Protein of unknown function; null mutant is resistant to 2-deoxy-D-glucose and displays abnormally elongated buds; DGR2 has a paralog, YMR102C, that arose from the whole genome duplication
YGR127W	YGR127W	-1.36238	3.40185e-06	Putative protein of unknown function; expression is regulated by Msn2p/Msn4p, indicating a possible role in stress response
YJL005W	CYR1	-1.36371	3.91639e-05	Adenylate cyclase; required for cAMP production and cAMP-dependent protein kinase signaling; the cAMP pathway controls a variety of cellular processes, including metabolism, cell cycle, stress response, stationary phase, and sporulation
YPR200C	ARR2	-1.36404	3.61528e-07	Arsenate reductase required for arsenate resistance; converts arsenate to arsenite which can then be exported from cells by Arr3p
YDR272W	GLO2	-1.36448	2.5829e-07	Cytoplasmic glyoxalase II; catalyzes the hydrolysis of S-D-lactoylglutathione into glutathione and D-lactate; GLO2 has a paralog, GLO4, that arose from the whole genome duplication
YLR138W	NHA1	-1.36467	0.0193528	Na+/H+ antiporter; involved in sodium and potassium efflux through the plasma membrane; required for alkali cation tolerance at acidic pH
YHR218W	YHR218W	-1.36571	0.0323903	Helicase-like protein encoded within the telomeric Y' element
YOL001W	PHO80	-1.36632	7.126e-05	Cyclin; interacts with cyclin-dependent kinase Pho85p; regulates the response to nutrient levels and environmental conditions, including the response to phosphate limitation and stress-dependent calcium signaling
YLR256W	HAP1	-1.3699	0.000224058	Zinc finger transcription factor; involved in the complex regulation of gene expression in response to levels of heme and oxygen; localizes to the mitochondrion as well as to the nucleus; the S288C sequence differs from other strain backgrounds due to a Ty1 insertion in the carboxy terminus
YHR053C	CUP1-1	-1.37115	0.0241754	Metallothionein; binds copper and mediates resistance to high concentrations of copper and cadmium; locus is variably amplified in different strains, with two copies, CUP1-1 and CUP1-2, in the genomic sequence reference strain S288C; CUP1-1 has a paralog, CUP1-2, that arose from a segmental duplication
YJL103C	GSM1	-1.37119	1.45457e-06	Putative zinc cluster protein of unknown function; proposed to be involved in the regulation of energy metabolism, based on patterns of expression and sequence analysis
YKL171W	NNK1	-1.37172	0.00099749	Protein kinase; implicated in proteasome function; interacts with TORC1, Ure2 and Gdh2; overexpression leads to hypersensitivity to rapamycin and nuclear accumulation of Gln3; epitope-tagged protein localizes to the cytoplasm
YOR005C	DNL4	-1.37267	0.0289388	DNA ligase required for nonhomologous end-joining (NHEJ); forms stable heterodimer with required cofactor Lif1p, interacts with Nej1p; involved in meiosis, not essential for vegetative growth; mutations in human ortholog lead to ligase IV syndrome and Dubowitz syndrome
YKL085W	MDH1	-1.3729	8.21549e-05	Mitochondrial malate dehydrogenase; catalyzes interconversion of malate and oxaloacetate; involved in the tricarboxylic acid (TCA) cycle; phosphorylated
YDR491C	YDR491C	-1.37292	0.000831584	Dubious open reading frame; unlikely to encode a functional protein, based on available experimental and comparative sequence data
YHR067W	HTD2	-1.37329	0.00137975	Mitochondrial 3-hydroxyacyl-thioester dehydratase; involved in fatty acid biosynthesis, required for respiratory growth and for normal mitochondrial morphology
YDR085C	AFR1	-1.37556	2.15632e-06	Protein required for pheromone-induced projection (shmoo) formation; regulates septin architecture during mating; has an RVXF motif that mediates targeting of Glc7p to mating projections; interacts with Cdc12p; AFR1 has a paralog, YER158C, that arose from the whole genome duplication
YOR228C	MCP1	-1.37627	5.92938e-06	Mitochondrial protein of unknown function involved in lipid homeostasis; integral membrane protein that localizes to the mitochondrial outer membrane; involved in mitochondrial morphology; interacts genetically with MDM10, and other members of the ERMES complex; contains five predicted transmembrane domains
YLR178C	TFS1	-1.37659	0.0462065	Inhibitor of carboxypeptidase Y (Prc1p), and Ras GAP (Ira2p); phosphatidylethanolamine-binding protein (PEBP) family member and ortholog of hPEBP1/RKIP, a natural metastasis suppressor; targets to vacuolar membranes during stationary phase; acetylated by NatB N-terminal acetyltransferase; protein abundance increases in response to DNA replication stress
YHR171W	ATG7	-1.38023	0.0346127	Autophagy-related protein and dual specificity member of the E1 family; mediates the attachment of Atg12p to Atg5p and Atg8p to phosphatidylethanolamine which are required steps in autophagosome formation; E1 enzymes are also known as ubiquitin-activating enzymes; involved in methionine restriction extension of chronological lifespan in an autophagy-dependent manner
YDL115C	IWR1	-1.38112	5.49715e-05	RNA polymerase II transport factor, conserved from yeast to humans; also has a role in transporting RNA polymerase III into the nucleus; interacts with most of the RNAP II subunits; nucleo-cytoplasmic shuttling protein; deletion causes hypersensitivity to K1 killer toxin; protein increases in abundance and relocalizes from nucleus to cytoplasm upon DNA replication stress
YKL209C	STE6	-1.38247	8.37535e-06	Plasma membrane ATP-binding cassette (ABC) transporter; required for the export of a-factor, catalyzes ATP hydrolysis coupled to a-factor transport; contains 12 transmembrane domains and two ATP binding domains; expressed only in MATa cells; human homolog ABCB1 mediates multidrug resistance in many chemotherapy-resistant tumors by effluxing toxic compounds from the cell
YDR540C	IRC4	-1.38386	1.39605e-06	Putative protein of unknown function; null mutant displays increased levels of spontaneous Rad52p foci; green fluorescent protein (GFP)-fusion protein localizes to the cytoplasm and nucleus
YKR031C	SPO14	-1.38468	0.000527529	Phospholipase D; catalyzes the hydrolysis of phosphatidylcholine, producing choline and phosphatidic acid; involved in Sec14p-independent secretion; required for meiosis and spore formation; differently regulated in secretion and meiosis; participates in transcription initiation and/or early elongation of specific genes; interacts with "foot domain" of RNA polymerase II; deletion results in abnor…
YMR171C	EAR1	-1.38502	0.000615407	Specificity factor required for Rsp5p-dependent ubiquitination; also required for sorting of specific cargo proteins at the multivesicular body; mRNA is targeted to the bud via the mRNA transport system involving She2p
YOR366W	YOR366W	-1.38539	0.000193033	Dubious open reading frame; unlikely to encode a functional protein, based on available experimental and comparative sequence data; partially overlaps the uncharacterized ORF YOR365C
YLR007W	NSE1	-1.38631	0.000166265	Component of the SMC5-SMC6 complex; this complex plays a key role in the removal of X-shaped DNA structures that arise between sister chromatids during DNA replication and repair
YMR056C	AAC1	-1.38822	0.00754013	Mitochondrial inner membrane ADP/ATP translocator; exchanges cytosolic ADP for mitochondrially synthesized ATP; phosphorylated; Aac1p is a minor isoform while Pet9p is the major ADP/ATP translocator; relocalizes from mitochondrion to cytoplasm upon DNA replication stress
YNL173C	MDG1	-1.38837	1.08685e-05	Plasma membrane protein; involved in G-protein mediated pheromone signaling pathway; overproduction suppresses bem1 mutations; MDG1 has a paralog, CRP1, that arose from the whole genome duplication
YDR436W	PPZ2	-1.38993	0.000655144	Serine/threonine protein phosphatase Z, isoform of Ppz1p; involved in regulation of potassium transport, which affects osmotic stability, cell cycle progression, and halotolerance
YPL207W	TYW1	-1.39133	4.00549e-06	Iron-sulfer protein required for synthesis of Wybutosine modified tRNA; Wybutosine is a modified guanosine found at the 3'-position adjacent to the anticodon of phenylalanine tRNA which supports reading frame maintenance by stabilizing codon-anticodon interactions; induction by Yap5p in response to iron provides protection from high iron toxicity; overexpression results in increased cellular iron
YFL064C	YFL064C	-1.39584	0.00320302	Putative protein of unknown function
EC1118_1N26_0056g	EC1118_1N26_0056g	-1.39962	5.85807e-06	NA
YKR018C	YKR018C	-1.40068	0.000342755	Protein of unknown function; green fluorescent protein (GFP)-fusion protein localizes to the cytoplasm and nucleus; protein abundance increases in response to DNA replication stress; YKR018C has a paralog, IML2, that arose from the whole genome duplication
YGR030C	POP6	-1.40579	0.000155348	Subunit of both RNase MRP and nuclear RNase P; forms a soluble heterodimer with Pop7p that binds P3 domain of RNase MRP and RNase P RNAs; RNase MRP cleaves pre-rRNA, while nuclear RNase P cleaves tRNA precursors to generate mature 5' ends and facilitates turnover of nuclear RNAs; relocalizes to the cytosol in response to hypoxia
YDR090C	YDR090C	-1.40805	0.0157284	Putative protein of unknown function
YKR051W	YKR051W	-1.40938	1.23752e-05	Putative protein of unknown function
YGR122C-A	YGR122C-A	-1.41023	9.18051e-05	Dubious open reading frame; unlikely to encode a functional protein, based on available experimental and comparative sequence data; similar to YLR334C and YOL106W
YOR049C	RSB1	-1.41599	2.73777e-05	Suppressor of sphingoid LCB sensitivity of an LCB-lyase mutation; putative integral membrane transporter or flippase that may transport long chain bases (LCBs) from the cytoplasmic side toward the extracytoplasmic side of the membrane
YMR303C	ADH2	-1.41691	0.000765044	Glucose-repressible alcohol dehydrogenase II; catalyzes the conversion of ethanol to acetaldehyde; involved in the production of certain carboxylate esters; regulated by ADR1
YMR294W	JNM1	-1.41766	0.00031337	Component of the yeast dynactin complex; consisting of Nip100p, Jnm1p, and Arp1p; required for proper nuclear migration and spindle partitioning during mitotic anaphase B
YDL067C	COX9	-1.41797	2.21388e-08	Subunit VIIa of cytochrome c oxidase (Complex IV); Complex IV is the terminal member of the mitochondrial inner membrane electron transport chain
YKL218C	SRY1	-1.41942	0.00609951	3-hydroxyaspartate dehydratase; deaminates L-threo-3-hydroxyaspartate to form oxaloacetate and ammonia; required in the presence of hydroxyaspartate; highly similar to mouse serine racemase (Srr) but has no serine racemase activity
YJL079C	PRY1	-1.4202	7.32157e-05	Sterol binding protein involved in the export of acetylated sterols; secreted glycoprotein and member of the CAP protein superfamily (cysteine-rich secretory proteins (CRISP), antigen 5, and pathogenesis related 1 proteins); sterol export function is redundant with that of PRY2; may be involved in detoxification of hydrophobic compounds; PRY1 has a paralog, PRY2, that arose from the whole genome …
YBR111C	YSA1	-1.42079	4.71262e-05	Nudix hydrolase family member with ADP-ribose pyrophosphatase activity; shown to metabolize O-acetyl-ADP-ribose to AMP and acetylated ribose 5'-phosphate
YKL100C	YPF1	-1.4211	0.0170313	Intramembrane aspartyl protease of the perinuclear ER membrane; acts in a branch of ER-associated degradation (ERAD) that degrades functional proteins rather than misfolded proteins; regulates abundance of high-affinity plasma membrane transporters during the starvation response; has a presenilin fold; member of the GxGD family of intramembrane proteases; closest human homolog is signal peptide p…
YIL156W	UBP7	-1.42376	0.00461515	Ubiquitin-specific protease that cleaves ubiquitin-protein fusions; UBP7 has a paralog, UBP11, that arose from the whole genome duplication
YDL019C	OSH2	-1.4277	1.59196e-06	Member of an oxysterol-binding protein family with seven members; in S. cerevisiae, family members have overlapping, redundant functions in sterol metabolism and collectively perform a function essential for viability; contains FFAT motif; interacts with ER anchor Scs2p at patches at the plasma membrane and at the nuclear envelope; regulated by sterol binding; OSH2 has a paralog, SWH1, that arose…
YGL263W	COS12	-1.43058	1.5302e-06	Protein of unknown function; member of the DUP380 subfamily of conserved, often subtelomerically-encoded proteins
YPL109C	YPL109C	-1.43066	4.47883e-06	Putative protein of unknown function; the authentic, non-tagged protein is detected in highly purified mitochondria in high-throughput studies
YKR049C	FMP46	-1.43292	0.0252643	Putative redox protein containing a thioredoxin fold; the authentic, non-tagged protein is detected in highly purified mitochondria in high-throughput studies
YPL247C	YPL247C	-1.43469	0.0025295	Putative protein of unknown function; green fluorescent protein (GFP)-fusion protein localizes to the cytoplasm and nucleus; similar to the petunia WD repeat protein an11; overexpression causes a cell cycle delay or arrest
YOR178C	GAC1	-1.43789	0.0263039	Regulatory subunit for Glc7p type-1 protein phosphatase (PP1); tethers Glc7p to Gsy2p glycogen synthase, binds Hsf1p heat shock transcription factor, required for induction of some HSF-regulated genes under heat shock; GAC1 has a paralog, PIG1, that arose from the whole genome duplication
YAL039C	CYC3	-1.45062	1.73294e-07	Cytochrome c heme lyase (holocytochrome c synthase); attaches heme to apo-cytochrome c (Cyc1p or Cyc7p) in mitochondrial intermembrane space; human homolog HCCS implicated in microphthalmia with linear skin defects (MLS), and can complement yeast null mutant
YER041W	YEN1	-1.45174	5.48363e-06	Holliday junction resolvase; promotes template switching during break-induced replication (BIR), causing non-reciprocal translocations (NRTs); localization is cell-cycle dependent and regulated by Cdc28p phosphorylation; homolog of human GEN1; similar to S. cerevisiae endonuclease Rth1p
YBR026C	ETR1	-1.45462	2.7883e-06	2-enoyl thioester reductase; member of the medium chain dehydrogenase/reductase family; localized to in mitochondria, where it has a probable role in fatty acid synthesis
YDL194W	SNF3	-1.45599	3.66505e-05	Plasma membrane low glucose sensor, regulates glucose transport; contains 12 predicted transmembrane segments and a long C-terminal tail required for induction of hexose transporters; also senses fructose and mannose; SNF3 has a paralog, RGT2, that arose from the whole genome duplication
YHR029C	YHI9	-1.45635	0.00668673	Protein of unknown function; null mutant is defective in unfolded protein response; possibly involved in a membrane regulation metabolic pathway; member of the PhzF superfamily, though most likely not involved in phenazine production
YBL111C	YBL111C	-1.45947	0.00911145	Helicase-like protein encoded within the telomeric Y' element; relocalizes from mitochondrion to cytoplasm upon DNA replication stress
YLR251W	SYM1	-1.46001	0.00106714	Protein required for ethanol metabolism; induced by heat shock and localized to the inner mitochondrial membrane; homologous to mammalian peroxisomal membrane protein Mpv17; human homolog MPV17 is implicated in hepatocerebral mtDNA depletion syndromes (MDDS), and complements yeast null mutant
YFL042C	YFL042C	-1.46879	2.94791e-06	Putative protein of unknown function; not an essential gene; YFL042C has a paralog, YLR072W, that arose from the whole genome duplication
YPR009W	SUT2	-1.46921	2.29865e-05	Putative transcription factor of the Zn2Cys6 family; regulates sterol uptake under anaerobic conditions along with SUT1; multicopy suppressor of mutations that cause low activity of the cAMP/protein kinase A pathway; positively regulates mating along with SUT1 by repressing the expression of genes (PRR2, NCE102 and RHO5) which function as mating inhibitors; SUT2 has a paralog, SUT1, that arose fr…
YER162C	RAD4	-1.47057	4.98647e-09	Protein that recognizes and binds damaged DNA (with Rad23p) during NER; subunit of Nuclear Excision Repair Factor 2 (NEF2); also involved, with Rad23p, in turnover of ubiquitylated proteins; NER stands for nucleotide excision repair
YMR173W	DDR48	-1.47166	5.85212e-06	DNA damage-responsive protein; expression is increased in response to heat-shock stress or treatments that produce DNA lesions; contains multiple repeats of the amino acid sequence NNNDSYGS; protein abundance increases in response to DNA replication stress
EC1118_1N26_0045g	EC1118_1N26_0045g	-1.47522	6.16447e-07	NA
YPR202W	YPR202W	-1.47555	0.00420105	Putative protein of unknown function; similar to telomere-encoded helicases; down-regulated at low calcium levels; YPR202W is not an essential gene; transcript is predicted to be spliced but there is no evidence that it is spliced in vivo
YLL041C	SDH2	-1.47733	0.001692	Iron-sulfur protein subunit of succinate dehydrogenase; the complex couples the oxidation of succinate to the transfer of electrons to ubiquinone as part of the TCA cycle and the mitochondrial respiratory chain; other members are Sdh1p, Sdh3p, and Sdh4p
YIL125W	KGD1	-1.4818	2.7362e-07	Subunit of the mitochondrial alpha-ketoglutarate dehydrogenase complex; catalyzes a key step in the tricarboxylic acid (TCA) cycle, the oxidative decarboxylation of alpha-ketoglutarate to form succinyl-CoA
YLR004C	THI73	-1.4866	0.0114087	Putative plasma membrane permease; proposed to be involved in carboxylic acid uptake and repressed by thiamine; substrate of Dbf2p/Mob1p kinase; transcription is altered if mitochondrial dysfunction occurs
YPL219W	PCL8	-1.48681	0.000335269	Cyclin; interacts with Pho85p cyclin-dependent kinase (Cdk) to phosphorylate and regulate glycogen synthase, also activates Pho85p for Glc8p phosphorylation; PCL8 has a paralog, PCL10, that arose from the whole genome duplication
YPL078C	ATP4	-1.48868	4.31967e-05	Subunit b of the stator stalk of mitochondrial F1F0 ATP synthase; ATP synthase is a large, evolutionarily conserved enzyme complex required for ATP synthesis; contributes to the oligomerization of the complex, which in turn determines the shape of inner membrane cristae; phosphorylated
YJL132W	YJL132W	-1.48976	3.48566e-05	Putative protein of unknown function; localizes to the membrane fraction; possible Zap1p-regulated target gene induced by zinc deficiency; YJL132W is a non-essential gene
YGR036C	CAX4	-1.49048	9.77047e-07	Dolichyl pyrophosphate (Dol-P-P) phosphatase; has a luminally oriented active site in the ER; cleaves the anhydride linkage in Dol-P-P; required for Dol-P-P-linked oligosaccharide intermediate synthesis and protein N-glycosylation
YDR399W	HPT1	-1.49189	4.34805e-07	Dimeric hypoxanthine-guanine phosphoribosyltransferase; catalyzes the transfer of the phosphoribosyl portion of 5-phosphoribosyl-alpha-1-pyrophosphate to a purine base (either guanine or hypoxanthine) to form pyrophosphate and a purine nucleotide (either guanosine monophosphate or inosine monophosphate); mutations in the human homolog HPRT1 can cause Lesch-Nyhan syndrome and Kelley-Seegmiller syn…
YMR234W	RNH1	-1.49199	1.39623e-07	Ribonuclease H1; able to bind double-stranded RNAs and RNA-DNA hybrids; associates with RNAse polymerase I.
YLR254C	NDL1	-1.49623	0.00135618	Homolog of nuclear distribution factor NudE; NUDEL; interacts with Pac1p and regulates dynein targeting to microtubule plus ends
YNL129W	NRK1	-1.50105	3.91517e-05	Nicotinamide riboside kinase; catalyzes the phosphorylation of nicotinamide riboside and nicotinic acid riboside in salvage pathways for NAD+ biosynthesis
YLR252W	YLR252W	-1.5023	0.000283804	Dubious open reading frame; unlikely to encode a functional protein, based on available experimental and comparative sequence data; partially overlaps the verified gene SYM1, a mitochondrial protein involved in ethanol metabolism
YER142C	MAG1	-1.50501	4.72589e-05	3-methyl-adenine DNA glycosylase; involved in protecting DNA against alkylating agents; initiates base excision repair by removing damaged bases to create abasic sites that are subsequently repaired; protein abundance increases in response to DNA replication stress
YNL322C	KRE1	-1.50698	0.00899251	Cell wall glycoprotein involved in beta-glucan assembly; serves as a K1 killer toxin membrane receptor
YDR533C	HSP31	-1.50806	0.00837859	Methylglyoxalase that converts methylglyoxal to D-lactate; involved in oxidative stress resistance, diauxic shift, and stationary phase survival; has similarity to E. coli Hsp31 and C. albicans Glx3p; member of the DJ-1/ThiJ/PfpI superfamily, which includes human DJ-1 involved in Parkinson's disease and cancer; exists as a dimer and contains a putative metal-binding site; protein abundance increa…
YDL049C	KNH1	-1.5142	8.42683e-05	Protein with similarity to Kre9p; Kre9p is involved in cell wall beta 1,6-glucan synthesis; overproduction suppresses growth defects of a kre9 null mutant; required for propionic acid resistance
YOR258W	HNT3	-1.51444	1.60739e-07	DNA 5' AMP hydrolase involved in DNA repair; member of the histidine triad (HIT) superfamily of nucleotide-binding proteins; homolog of Aprataxin, a Hint related protein that is mutated in individuals with ataxia with oculomotor apraxia; relative distribution to nuclear foci decreases upon DNA replication stress
YKR102W	FLO10	-1.51997	0.00532692	Member of the FLO family of cell wall flocculation proteins; not expressed in most lab strains; overproduction induces flocculation that can be inhibited by mannose, sucrose, or glucose; overproduction also promotes haploid invasive growth and diploid filamentous growth
YBR169C	SSE2	-1.52345	4.38377e-05	Member of the heat shock protein 70 (HSP70) family; may be involved in protein folding; localized to the cytoplasm; SSE2 has a paralog, SSE1, that arose from the whole genome duplication
YDR185C	UPS3	-1.52578	0.00247119	Mitochondrial protein of unknown function; similar to Ups1p and Ups2p which are involved in regulation of mitochondrial cardiolipin and phosphatidylethanolamine levels; null is viable but interacts synthetically with ups1 and ups2 mutations; UPS3 has a paralog, UPS2, that arose from the whole genome duplication
YIR027C	DAL1	-1.52867	0.000409835	Allantoinase; converts allantoin to allantoate in the first step of allantoin degradation; expression sensitive to nitrogen catabolite repression
YLR164W	SHH4	-1.53101	5.28377e-06	Putative alternate subunit of succinate dehydrogenase (SDH); mitochondrial inner membrane protein; genetic interaction with SDH4 suggests that Shh4p can function as a functional SDH subunit; a fraction copurifies with SDH subunit Sdh3p; expression induced by nitrogen limitation in a GLN3, GAT1-dependent manner; Shh4p has greater similarity to human SDHD (subunit D of SDH, implicated in paragangli…
YER103W	SSA4	-1.53213	4.46884e-05	Heat shock protein that is highly induced upon stress; plays a role in SRP-dependent cotranslational protein-membrane targeting and translocation; member of the HSP70 family; cytoplasmic protein that concentrates in nuclei upon starvation; SSA4 has a paralog, SSA3, that arose from the whole genome duplication
YOR249C	APC5	-1.53237	0.0225999	Subunit of the Anaphase-Promoting Complex/Cyclosome (APC/C); APC/C is a ubiquitin-protein ligase required for degradation of anaphase inhibitors, including mitotic cyclins, during the metaphase/anaphase transition; component of the platform domain of the APC/C, based on structural analysis; relative distribution to nuclear foci decreases upon DNA replication stress
YNR004W	SWM2	-1.53408	0.00610171	Protein with a role in snRNA and snoRNA cap trimethylation; interacts with Tgs1p and shows similar phenotypes; required for trimethylation of the caps of spliceosomal snRNAs and the U3 snoRNA, and for efficient 3' end processing of U3 snoRNA; may act as a specificity factor for Tgs1p
YLR134W	PDC5	-1.54166	1.80582e-06	Minor isoform of pyruvate decarboxylase; key enzyme in alcoholic fermentation, decarboxylates pyruvate to acetaldehyde, regulation is glucose- and ethanol-dependent, repressed by thiamine, involved in amino acid catabolism
YJR057W	CDC8	-1.54292	0.000212555	Thymidylate and uridylate kinase; functions in de novo biosynthesis of pyrimidine deoxyribonucleotides; converts dTMP to dTDP and dUMP to dUTP; essential for mitotic and meiotic DNA replication; homologous to S. pombe Tmp1p
YGR141W	VPS62	-1.54852	0.000413423	Vacuolar protein sorting (VPS) protein; required for cytoplasm to vacuole targeting of proteins; VPS62 has a paralog, TDA6, that arose from the whole genome duplication
YLR165C	PUS5	-1.54982	3.47802e-06	Pseudouridine synthase; catalyzes only the formation of pseudouridine (Psi)-2819 in mitochondrial 21S rRNA; not essential for viability
YBR298C	MAL31	-1.55304	6.09594e-08	Maltose permease; high-affinity maltose transporter (alpha-glucoside transporter); encoded in the MAL3 complex locus; member of the 12 transmembrane domain superfamily of sugar transporters; functional in genomic reference strain S288C
YOR386W	PHR1	-1.55758	0.000125282	DNA photolyase involved in photoreactivation; repairs pyrimidine dimers in the presence of visible light; induced by DNA damage; regulated by transcriptional repressor Rph1p
YIL097W	FYV10	-1.563	8.90976e-05	Subunit of GID complex; involved in proteasome-dependent catabolite inactivation of gluconeogenic enzymes FBPase, PEPCK, and c-MDH; forms dimer with Rmd5p that is then recruited to GID Complex by Gid8p; contains a degenerate RING finger motif needed for GID complex ubiquitin ligase activity in vivo, as well as CTLH and CRA domains; plays role in anti-apoptosis; required for survival upon exposure…
YIL136W	OM45	-1.56485	0.00311507	Mitochondrial outer membrane protein of unknown function; major constituent of the outer membrane, located on the outer (cytosolic) face; interacts with porin (Por1p) and with Om14p; imported via the presequence pathway involving the TOM and TIM23 complexes, then assembled in the outer membrane by Mim1p; protein abundance increases in response to DNA replication stress
YBR272C	HSM3	-1.56597	0.00343657	Proteasome-interacting protein; involved in the assembly of the base subcomplex of the 19S proteasomal regulatory particle (RP); involved in DNA mismatch repair during slow growth; weak similarity to Msh1p; related to human 19S subunit S5b; structural study suggests Hsm3p is a scaffold protein for Rpt1p-Rpt2p complex formation
YDR336W	MRX8	-1.56603	0.0286524	Protein that associates with mitochondrial ribosome; sumoylated under stress conditions in a genome wide study; YDR336W is not an essential gene
YBR114W	RAD16	-1.56824	0.00625636	Nucleotide excision repair (NER) protein; binds damaged DNA during NER; binds DNA in an ATP-dependent manner (with Rad7p) during NER; required for NER of non-transcribed chromatin; subunit of Nucleotide Excision Repair Factor 4 (NEF4) and the Elongin-Cullin-Socs (ECS) ligase complex
YPL167C	REV3	-1.56837	0.000313919	Catalytic subunit of DNA polymerase zeta; involved in translesion synthesis during post-replication repair; required for mutagenesis induced by DNA damage; involved in double-strand break repair; forms a complex with Rev7p, Pol31p and Pol32p
YJL105W	SET4	-1.56899	1.52075e-05	Protein of unknown function, contains a SET domain; SET4 has a paralog, SET3, that arose from the whole genome duplication
YER015W	FAA2	-1.57468	0.00502989	Medium chain fatty acyl-CoA synthetase; activates imported fatty acids; accepts a wide range of fatty acid chain lengths with a preference for medium chains, C9:0-C13:0; localized to the peroxisome; comparative analysis suggests that a mitochondrially targeted form may result from translation starting at a non-canonical codon upstream of the annotated start codon
YJL042W	MHP1	-1.57595	0.00320922	Microtubule-associated protein involved in microtubule organization; involved in assembly and stabilization of microtubules; overproduction results in cell cycle arrest at G2 phase; similar to Drosophila protein MAP and to mammalian MAP4 proteins
YBL029W	YBL029W	-1.57827	0.000124124	Non-essential protein of unknown function
YDL123W	SNA4	-1.57975	0.000167548	Protein of unknown function; localized to the vacuolar outer membrane; predicted to be palmitoylated
YKL091C	YKL091C	-1.58269	3.597e-09	Putative phosphatidylinositol/phosphatidylcholine transfer protein; possibly involved in lipid metabolism; localizes to the nucleus; contains a CRAL/TRIO domain and binds several lipids in a large-scale study; YKL091C has a paralog, SEC14, that arose from the whole genome duplication
YAL034C	FUN19	-1.58638	3.2462e-06	Non-essential protein of unknown function; expression induced in response to heat stress; FUN19 has a paralog, YOR338W, that arose from the whole genome duplication
YKL094W	YJU3	-1.58795	0.00711552	Monoglyceride lipase (MGL); functional ortholog of mammalian MGL, localizes to lipid particles and membranes, also member of the eukaryotic serine hydrolase family
YMR176W	ECM5	-1.59293	0.00284635	Subunit of the Snt2C complex; physically associates with Snt2p and Rpd3p; along with Snt2p, recruits Rpd3p to a small number of promoters; also colocalizes with Snt2p, independently of Rpd3p, to promoters of stress response genes in response to oxidative stress; contains ATP/GTP-binding site motif A; null mutant exhibits increased cellular volume, large drooping buds with elongated necks; relativ…
YMR136W	GAT2	-1.5972	3.33218e-07	Protein containing GATA family zinc finger motifs; similar to Gln3p and Dal80p; expression repressed by leucine
YOR374W	ALD4	-1.59799	7.87521e-05	Mitochondrial aldehyde dehydrogenase; required for growth on ethanol and conversion of acetaldehyde to acetate; phosphorylated; activity is K+ dependent; utilizes NADP+ or NAD+ equally as coenzymes; expression is glucose repressed; can substitute for cytosolic NADP-dependent aldehyde dehydrogenase when directed to the cytosol
YPL034W	YPL034W	-1.59852	0.00265015	Putative protein of unknown function; YPL034W is not essential gene
YKR076W	ECM4	-1.59924	0.0261986	Omega class glutathione transferase; not essential; similar to Ygr154cp; green fluorescent protein (GFP)-fusion protein localizes to the cytoplasm
YDL113C	ATG20	-1.59946	0.00155377	Sorting nexin family member; required for the cytoplasm-to-vacuole targeting (Cvt) pathway and for endosomal sorting; has a Phox homology domain that binds phosphatidylinositol-3-phosphate; interacts with Snx4p; potential Cdc28p substrate
YMR323W	ERR3	-1.60014	4.76658e-05	Enolase, a phosphopyruvate hydratase; catalyzes the conversion of 2-phosphoglycerate to phosphoenolpyruvate; complements the growth defect of an ENO1 ENO2 double mutant in glucose
YHR008C	SOD2	-1.6024	0.0289242	Mitochondrial manganese superoxide dismutase; protects cells against oxygen toxicity
YPR026W	ATH1	-1.60861	0.000325949	Acid trehalase required for utilization of extracellular trehalose; involved in intracellular trehalose degradation during growth recovery after saline stress
YHR028C	DAP2	-1.61335	0.000183374	Dipeptidyl aminopeptidase; synthesized as a glycosylated precursor; localizes to the vacuolar membrane; similar to Ste13p
YCR083W	TRX3	-1.61558	0.00617359	Mitochondrial thioredoxin; highly conserved oxidoreductase required to maintain the redox homeostasis of the cell, forms the mitochondrial thioredoxin system with Trr2p, redox state is maintained by both Trr2p and Glr1p
YER007W	PAC2	-1.61679	8.37535e-06	Microtubule effector required for tubulin heterodimer formation; binds alpha-tubulin, required for normal microtubule function, null mutant exhibits cold-sensitive microtubules and sensitivity to benomyl
YOR186W	YOR186W	-1.61711	4.22833e-09	Putative protein of unknown function; proper regulation of expression during heat stress is sphingolipid-dependent; YOR186W has a paralog, YLR297W, that arose from the whole genome duplication
YOR308C	SNU66	-1.62122	6.26356e-05	Component of the U4/U6.U5 snRNP complex; involved in pre-mRNA splicing via spliceosome; also required for pre-5S rRNA processing and may act in concert with Rnh70p; has homology to human SART-1
YMR169C	ALD3	-1.62388	0.00103119	Cytoplasmic aldehyde dehydrogenase; involved in beta-alanine synthesis; uses NAD+ as the preferred coenzyme; very similar to Ald2p; expression is induced by stress and repressed by glucose
YLR031W	YLR031W	-1.63349	0.0192873	Putative protein of unknown function; S288C contains an in-frame stop codon between ORFs YLR030W and YLR031W; YLR031W has a paralog, YMR124W, that arose from the whole genome duplication
YDR298C	ATP5	-1.63397	0.000350725	Subunit 5 of the stator stalk of mitochondrial F1F0 ATP synthase; F1F0 ATP synthase is a large, evolutionarily conserved enzyme complex required for ATP synthesis; homologous to bovine subunit OSCP (oligomycin sensitivity-conferring protein); phosphorylated
YMR088C	VBA1	-1.64118	0.000388626	Permease of basic amino acids in the vacuolar membrane
YJR008W	MHO1	-1.64432	0.0081171	Protein of unknown function; inhibits haploid invasive growth when overexpressed; synthetically lethal with phospholipase C (PLC1); expression induced by mild heat-stress on a non-fermentable carbon source, upon entry into stationary phase and upon nitrogen deprivation; repressed by inosine and choline in an Opi1p-dependent manner; highly conserved from bacteria to human; Memo, the human homolog,…
YFL021W	GAT1	-1.64657	1.89483e-07	Transcriptional activator of nitrogen catabolite repression genes; contains a GATA-1-type zinc finger DNA-binding motif; activity and localization regulated by nitrogen limitation and Ure2p; different translational starts produce two major and two minor isoforms that are differentially regulated and localized
YOR192C	THI72	-1.64799	1.69484e-05	Transporter of thiamine or related compound; contributes to uptake of 5-aminoimidazole-4-carboxamide-1-beta-D-ribofuranoside (acadesine); shares sequence similarity with Thi7p
YGR088W	CTT1	-1.64947	0.000390767	Cytosolic catalase T; has a role in protection from oxidative damage by hydrogen peroxide
YER153C	PET122	-1.64958	0.00168418	Mitochondrial translational activator specific for the COX3 mRNA; acts together with Pet54p and Pet494p; located in the mitochondrial inner membrane
YML030W	RCF1	-1.65408	0.00689956	Cytochrome c oxidase subunit; required for assembly of the Complex III-Complex IV supercomplex, and for assembly of Cox13p and Rcf2p into cytochrome c oxidase; similar to Rcf2p, and either Rcf1p or Rcf2p is required for late-stage assembly of the Cox12p and Cox13p subunits and for cytochrome c oxidase activity; required for growth under hypoxic conditions; member of the hypoxia induced gene famil…
YGR174C	CBP4	-1.65441	0.0030207	Mitochondrial protein required for assembly of cytochrome bc1 complex; interacts with the Cbp3p-Cbp6p complex and newly synthesized cytochrome b (Cobp) to promote assembly of Cobp into the cytochrome bc1 complex
YLR271W	YLR271W	-1.65485	0.00205292	Putative protein of unknown function; green fluorescent protein (GFP)-fusion protein localizes to the cytoplasm and the nucleus and is induced in response to the DNA-damaging agent MMS
YBR241C	YBR241C	-1.65601	0.001692	Putative transporter, member of the sugar porter family; green fluorescent protein (GFP)-fusion protein localizes to the vacuolar membrane; YBR241C is not an essential gene; YBR241C has a paralog, VPS73, that arose from the whole genome duplication
YOR097C	YOR097C	-1.65973	0.00263521	Putative protein of unknown function; identified as interacting with Hsp82p in a high-throughput two-hybrid screen; YOR097C is not an essential gene
YHR198C	AIM18	-1.66197	1.30036e-05	Putative protein of unknown function; the authentic, non-tagged protein is detected in highly purified mitochondria in high-throughput studies; null mutant displays elevated frequency of mitochondrial genome loss
YDL030W	PRP9	-1.67341	2.78253e-07	Subunit of the SF3a splicing factor complex; required for spliceosome assembly; acts after the formation of the U1 snRNP-pre-mRNA complex
YOR125C	CAT5	-1.67348	5.05502e-09	Protein required for ubiquinone (Coenzyme Q) biosynthesis; localizes to the matrix face of the mitochondrial inner membrane in a large complex with ubiquinone biosynthetic enzymes; required for gluconeogenic gene activation
YML083C	YML083C	-1.67424	6.85398e-08	Protein of unknown function; transcriptionally regulated by Upc2p via an upstream sterol response element; strong increase in transcript abundance during anaerobic growth compared to aerobic growth; cells deleted for YML083C do not exhibit growth defects in anerobic or anaerobic conditions
YLR189C	ATG26	-1.67495	2.40999e-05	UDP-glucose:sterol glucosyltransferase; conserved enzyme involved in synthesis of sterol glucoside membrane lipids; in contrast to ATG26 from P. pastoris, S. cerevisiae ATG26 is not involved in autophagy
YNL214W	PEX17	-1.67921	3.31903e-06	Membrane peroxin of the peroxisomal importomer complex; complex facilitates the import of peroxisomal matrix proteins; required for peroxisome biogenesis
YKL222C	YKL222C	-1.68427	1.01043e-06	Protein of unknown function; may interact with ribosomes, based on co-purification experiments; similar to transcriptional regulators from the zinc cluster (binuclear cluster) family; null mutant is sensitive to caffeine
YLR070C	XYL2	-1.68933	0.00155377	Xylitol dehydrogenase; converts xylitol to D-xylulose; expression induced by xylose, even though this pentose sugar is not well utilized by S. cerevisiae; null mutant has cell wall defect
YOR316C	COT1	-1.69019	0.000316618	Vacuolar transporter that mediates zinc transport into the vacuole; overexpression confers resistance to cobalt and rhodium; protein abundance increases in response to DNA replication stress; COT1 has a paralog, ZRC1, that arose from the whole genome duplication
YMR271C	URA10	-1.69315	0.0051984	Minor orotate phosphoribosyltransferase (OPRTase) isozyme; catalyzes the fifth enzymatic step in the de novo biosynthesis of pyrimidines, converting orotate into orotidine-5'-phosphate; URA10 has a paralog, URA5, that arose from the whole genome duplication
YDR262W	YDR262W	-1.69385	5.69055e-08	Putative protein of unknown function; green fluorescent protein (GFP)-fusion protein localizes to the vacuole and is induced in response to the DNA-damaging agent MMS; gene expression increases in response to Zymoliase treatment
YGR052W	FMP48	-1.69537	0.0013101	Putative protein of unknown function; the authentic, non-tagged protein is detected in highly purified mitochondria in high-throughput studies; induced by treatment with 8-methoxypsoralen and UVA irradiation
YBL049W	MOH1	-1.6963	1.73294e-07	Protein of unknown function; has homology to kinase Snf7p; not required for growth on nonfermentable carbon sources; essential for survival in stationary phase; possibly linked with vacuolar transport
YHR057C	CPR2	-1.69672	8.19195e-10	Peptidyl-prolyl cis-trans isomerase (cyclophilin); catalyzes the cis-trans isomerization of peptide bonds N-terminal to proline residues; has a potential role in the secretory pathway; CPR2 has a paralog, CPR5, that arose from the whole genome duplication; suppresses toxicity of slow-folding human Z-type alpha1-antitrypsin variant associated with liver cirrhosis and emphysema
YPL123C	RNY1	-1.69832	9.99188e-07	Vacuolar RNase of the T(2) family; relocalizes to the cytosol where it cleaves tRNAs upon oxidative or stationary phase stress; promotes apoptosis under stress conditions and this function is independent of its catalytic activity
YNL242W	ATG2	-1.69991	0.00723634	Peripheral membrane protein required for autophagic vesicle formation; also required for vesicle formation during pexophagy and the cytoplasm-to-vaucole targeting (Cvt) pathway; involved in Atg9p cycling between the phagophore assembly site and mitochondria; essential for cell cycle progression from G2/M to G1 under nitrogen starvation; forms cytoplasmic foci upon DNA replication stress
YIL024C	YIL024C	-1.70082	0.00917992	Putative protein of unknown function; non-essential gene; expression directly regulated by the metabolic and meiotic transcriptional regulator Ume6p
YIR016W	YIR016W	-1.71907	3.27963e-05	Putative protein of unknown function; expression directly regulated by the metabolic and meiotic transcriptional regulator Ume6p; overexpression causes a cell cycle delay or arrest; non-essential gene; YIR016W has a paralog, YOL036W, that arose from the whole genome duplication
YDL154W	MSH5	-1.723	1.75347e-08	Protein of the MutS family; forms a dimer with Msh4p that facilitates crossovers between homologs during meiosis; msh5-Y823H mutation confers tolerance to DNA alkylating agents; homologs present in C. elegans and humans
YLR097C	HRT3	-1.73026	7.48382e-07	Putative SCF-ubiquitin ligase F-box protein; based on both genetic and physical interactions and sequence similarity; identified in association with Cdc53p, Skp1p and Ubi4 in large and small-scale studies
YDR018C	YDR018C	-1.73254	7.75501e-09	Probable membrane protein with three predicted transmembrane domains; similar to C. elegans F55A11.5 and maize 1-acyl-glycerol-3-phosphate acyltransferase; YDR018C has a paralog, CST26, that arose from the whole genome duplication
YBL048W	RRT1	-1.7343	0.00328862	Protein of unknown function; identified in a screen for mutants with increased levels of rDNA transcription; dubious open reading frame unlikely to encode a protein, based on experimental and comparative sequence data
YGR281W	YOR1	-1.74136	0.000155185	Plasma membrane ATP-binding cassette (ABC) transporter; multidrug transporter mediates export of many different organic anions including oligomycin; homolog of human cystic fibrosis transmembrane receptor (CFTR)
YIL089W	YIL089W	-1.74155	1.25895e-08	Protein of unknown function found in the ER and vacuole lumen; overexpression of YIL089W affects endocytic protein trafficking
YML128C	MSC1	-1.74615	2.47809e-05	Protein of unknown function; mutant is defective in directing meiotic recombination events to homologous chromatids; the authentic, non-tagged protein is detected in highly purified mitochondria and is phosphorylated
YBL019W	APN2	-1.74974	1.55167e-08	Class II abasic (AP) endonuclease involved in repair of DNA damage; homolog of human HAP1 and E. coli exoIII
YEL012W	UBC8	-1.75103	7.54212e-07	Ubiquitin-conjugating enzyme that regulates gluconeogenesis; negatively regulates gluconeogenesis by mediating the glucose-induced ubiquitination of fructose-1,6-bisphosphatase (FBPase); cytoplasmic enzyme that catalyzes the ubiquitination of histones in vitro
YBR001C	NTH2	-1.75574	0.00684106	Putative neutral trehalase, required for thermotolerance; may mediate resistance to other cellular stresses; NTH2 has a paralog, NTH1, that arose from the whole genome duplication
YNL141W	AAH1	-1.75729	0.0291973	Adenine deaminase (adenine aminohydrolase); converts adenine to hypoxanthine; involved in purine salvage; transcriptionally regulated by nutrient levels and growth phase; Aah1p degraded upon entry into quiescence via SCF and the proteasome
YMR090W	YMR090W	-1.76942	0.000329415	Putative protein of unknown function; similar to DTDP-glucose 4,6-dehydratases; GFP-fusion protein localizes to the cytoplasm; up-regulated in response to the fungicide mancozeb; not essential for viability
YBR285W	YBR285W	-1.77238	0.000218196	Putative protein of unknown function; YBR285W is not an essential gene
YMR114C	YMR114C	-1.79012	1.47073e-08	Protein of unknown function; may interact with ribosomes, based on co-purification experiments; green fluorescent protein (GFP)-fusion protein localizes to the nucleus and cytoplasm; YMR114C is not an essential gene
YNL124W	NAF1	-1.79115	3.74459e-07	RNA-binding protein required for the assembly of box H/ACA snoRNPs; thus required for pre-rRNA processing; forms a complex with Shq1p and interacts with H/ACA snoRNP components Nhp2p and Cbf5p; similar to Gar1p
YFL033C	RIM15	-1.79336	2.63266e-09	Protein kinase involved in cell proliferation in response to nutrients; glucose-repressible; involved in signal transduction during cell proliferation in response to nutrients, specifically the establishment of stationary phase; identified as a regulator of IME2; phosphorylates Igo1p and Igo2p; substrate of Pho80p-Pho85p kinase
YCR102C	YCR102C	-1.79685	0.00186226	Putative protein of unknown function; involved in copper metabolism; similar to C. carbonum toxD gene; member of the quinone oxidoreductase family
YAL017W	PSK1	-1.79897	0.000786708	PAS domain-containing serine/threonine protein kinase; coordinately regulates protein synthesis and carbohydrate metabolism and storage in response to a unknown metabolite that reflects nutritional status; PSK1 has a paralog, PSK2, that arose from the whole genome duplication
YER028C	MIG3	-1.80633	0.0001002	Transcriptional regulator; partially nonfunctional in S288C strains but has a major role in catabolite repression and ethanol response in some other strains; involved in response to toxic agents; phosphorylation by Snf1p or the Mec1p pathway inactivates Mig3p, allowing induction of damage response genesenvironment
YAL008W	FUN14	-1.80684	0.0049858	Mitochondrial protein of unknown function
YER101C	AST2	-1.8123	0.0103639	Lipid raft associated protein; overexpression restores Pma1p localization to lipid rafts which is required for targeting of Pma1p to the plasma membrane; sometimes classified in the medium-chain dehydrogenase/reductases (MDRs) superfamily; AST2 has a paralog, AST1, that arose from the whole genome duplication
YMR031C	EIS1	-1.81392	1.40688e-06	Component of the eisosome required for proper eisosome assembly; similar to Uso1p; authentic, non-tagged protein is detected in a phosphorylated state in highly purified mitochondria in high-throughput studies; protein increases in abundance and relocalizes from plasma membrane to cytoplasm upon DNA replication stress; EIS1 has a paralog, YKL050C, that arose from the whole genome duplication
YLR151C	PCD1	-1.81708	0.0109294	8-oxo-dGTP diphosphatase; prevents spontaneous mutagenesis via sanitization of oxidized purine nucleoside triphosphates; can also act as peroxisomal pyrophosphatase with specificity for coenzyme A and CoA derivatives, may function to remove potentially toxic oxidized CoA disulfide from peroxisomes to maintain the capacity for beta-oxidation of fatty acids; nudix hydrolase family member; similar E…
YPR028W	YOP1	-1.82407	0.00068472	Membrane protein that interacts with Yip1p to mediate membrane traffic; interacts with Sey1p to maintain ER morphology; overexpression leads to cell death and accumulation of internal cell membranes; mutants have reduced phosphatidylserine transfer between the ER and mitochondria; forms ER foci upon DNA replication stress
YNR068C	YNR068C	-1.82843	7.97361e-08	Putative protein of unknown function; exhibits homology to C-terminal end of Bul1p; expressed as a readthrough product of BSC5, the readthrough locus being termed BUL3; the BUL3 readthrough product is involved in ubiquitin-mediated sorting of plasma membrane proteins and interacts with WW domains of Rsp5p in vitro, but in a functionally different way than the non-readthrough form
YEL075C	YEL075C	-1.82856	2.6055e-07	Putative protein of unknown function
YGR256W	GND2	-1.83882	3.17814e-06	6-phosphogluconate dehydrogenase (decarboxylating); catalyzes an NADPH regenerating reaction in the pentose phosphate pathway; required for growth on D-glucono-delta-lactone; GND2 has a paralog, GND1, that arose from the whole genome duplication
YJL163C	YJL163C	-1.84247	0.00545304	Putative protein of unknown function
YGL191W	COX13	-1.84291	0.00103604	Subunit VIa of cytochrome c oxidase; present in a subclass of cytochrome c oxidase complexes that may have a role in mimimizing generation of reactive oxygen species; not essential for cytochrome c oxidase activity but may modulate activity in response to ATP; required for assembly of Rcf2p into cytochrome c oxidase - cytochrome bc1 supercomplexes
YOL065C	INP54	-1.8437	2.69087e-06	Phosphatidylinositol 4,5-bisphosphate 5-phosphatase; role in secretion; localizes to the endoplasmic reticulum via the C-terminal tail; lacks the Sac1 domain and proline-rich region found in the other 3 INP proteins
YER189W	YER189W	-1.85314	9.97881e-06	Putative protein of unknown function
YHR215W	PHO12	-1.85627	0.00346693	One of three repressible acid phosphatases; glycoprotein that is transported to the cell surface by the secretory pathway; pregulated by phosphate starvation; PHO12 has a paralog, PHO11, that arose from a segmental duplication
YDL238C	GUD1	-1.85885	5.54593e-08	Guanine deaminase; a catabolic enzyme of the guanine salvage pathway producing xanthine and ammonia from guanine; activity is low in exponentially-growing cultures but expression is increased in post-diauxic and stationary-phase cultures
YKR039W	GAP1	-1.86093	4.77179e-05	General amino acid permease; Gap1p senses the presence of amino acid substrates to regulate localization to the plasma membrane when needed; essential for invasive growth
YOR173W	DCS2	-1.86524	0.016541	m(7)GpppX pyrophosphatase regulator; non-essential, stress induced regulatory protein; modulates m7G-oligoribonucleotide metabolism; inhibits Dcs1p; regulated by Msn2p, Msn4p, and the Ras-cAMP-cAPK signaling pathway; mutant has increased aneuploidy tolerance; DCS2 has a paralog, DCS1, that arose from the whole genome duplication
YMR256C	COX7	-1.86845	1.24969e-05	Subunit VII of cytochrome c oxidase (Complex IV); Complex IV is the terminal member of the mitochondrial inner membrane electron transport chain
YLR299W	ECM38	-1.87862	3.73849e-07	Gamma-glutamyltranspeptidase; major glutathione-degrading enzyme; involved in detoxification of electrophilic xenobiotics; expression induced mainly by nitrogen starvation
YNL234W	YNL234W	-1.88717	1.61942e-06	Protein of unknown function with similarity to globins; has a functional heme-binding domain; mutant has aneuploidy tolerance; transcription induced by stress conditions; may be involved in glucose signaling or metabolism; regulated by Rgt1
YDL085W	NDE2	-1.88988	7.67995e-09	Mitochondrial external NADH dehydrogenase; catalyzes the oxidation of cytosolic NADH; Nde1p and Nde2p are involved in providing the cytosolic NADH to the mitochondrial respiratory chain; NDE2 has a paralog, NDE1, that arose from the whole genome duplication
YML118W	NGL3	-1.89757	3.97107e-05	3'-5' exonuclease specific for poly-A RNAs; has a domain similar to a magnesium-dependent endonuclease motif in mRNA deadenylase Ccr4p; similar to Ngl1p; NGL3 has a paralog, NGL2, that arose from the whole genome duplication
YFL057C	YFL057C	-1.90087	1.68633e-06	NA
YKL188C	PXA2	-1.90366	5.32054e-07	Subunit of heterodimeric peroxisomal ABC transport complex, with Pxa1p; required for import of long-chain fatty acids into peroxisomes; similar to human adrenoleukodystrophy transportesr ABCD1 and ABCD2, and ALD-related proteins; mutations in ABCD1 cause X-linked adrenoleukodystrophy (X-ALD), a peroxisomal disorder; human ABCD1 and ABCD2 can each partially complement yeast pxa1 pxa2 double null m…
YER054C	GIP2	-1.90406	0.000376723	Putative regulatory subunit of protein phosphatase Glc7p; involved in glycogen metabolism; contains a conserved motif (GVNK motif) that is also found in Gac1p, Pig1p, and Pig2p; GIP2 has a paralog, PIG2, that arose from the whole genome duplication
YML042W	CAT2	-1.90961	4.77179e-05	Carnitine acetyl-CoA transferase; present in both mitochondria and peroxisomes; transfers activated acetyl groups to carnitine to form acetylcarnitine which can be shuttled across membranes
YDR030C	RAD28	-1.91103	3.32096e-08	Protein involved in DNA repair; related to the human CSA protein that is involved in transcription-coupled repair nucleotide excision repair
YNL286W	CUS2	-1.9163	2.37657e-07	Putative checkpoint factor in transcription; binds to U2 snRNA and Prp11p; may be involved in U2 snRNA folding; contains two RNA recognition motifs (RRMs)
YPR121W	THI22	-1.91883	9.47583e-07	Protein with similarity to hydroxymethylpyrimidine phosphate kinases; member of a gene family with THI20 and THI21; not required for thiamine biosynthesis
YHR037W	PUT2	-1.92115	1.37121e-05	Delta-1-pyrroline-5-carboxylate dehydrogenase; nuclear-encoded mitochondrial protein involved in utilization of proline as sole nitrogen source; deficiency of human homolog ALDH4A1 causes type II hyperprolinemia (HPII), an autosomal recessive inborn error of metabolism; human homolog ALDH4A1 can complement yeast null mutant
YMR250W	GAD1	-1.92429	4.13429e-05	Glutamate decarboxylase; converts glutamate into gamma-aminobutyric acid (GABA) during glutamate catabolism; involved in response to oxidative stress
YOL075C	YOL075C	-1.92679	5.69055e-08	Putative ABC transporter
YNL117W	MLS1	-1.94842	4.45147e-05	Malate synthase, enzyme of the glyoxylate cycle; involved in utilization of non-fermentable carbon sources; expression is subject to carbon catabolite repression; localizes in peroxisomes during growth on oleic acid, otherwise cytosolic; can accept butyryl-CoA as acyl-CoA donor in addition to traditional substrate acetyl-CoA
YJR096W	YJR096W	-1.96019	0.00288589	Xylose and arabinose reductase; member of the aldo-keto reductase (AKR) family; GFP-fusion protein is induced in response to the DNA-damaging agent MMS
YBL112C	YBL112C	-1.96346	9.18051e-05	Putative protein of unknown function; YBL112C is contained within TEL02L
YNL115C	YNL115C	-1.96729	1.18471e-06	Putative protein of unknown function; green fluorescent protein (GFP)-fusion protein localizes to mitochondria; YNL115C is not an essential gene
YMR272C	SCS7	-1.96858	0.00623668	Sphingolipid alpha-hydroxylase; functions in the alpha-hydroxylation of sphingolipid-associated very long chain fatty acids, has both cytochrome b5-like and hydroxylase/desaturase domains, not essential for growth
YPL171C	OYE3	-1.96947	0.0104765	Conserved NADPH oxidoreductase containing flavin mononucleotide (FMN); homologous to Oye2p with different ligand binding and catalytic properties; has potential roles in oxidative stress response and programmed cell death
YKL163W	PIR3	-1.97142	6.15133e-05	O-glycosylated covalently-bound cell wall protein; required for cell wall stability; expression is cell cycle regulated, peaking in M/G1 and also subject to regulation by the cell integrity pathway; coding sequence contains length polymorphisms in different strains; PIR3 has a paralog, HSP150, that arose from the whole genome duplication
YER115C	SPR6	-1.97273	4.04747e-07	Protein of unknown function; expressed during sporulation; not required for sporulation, but gene exhibits genetic interactions with other genes required for sporulation
YJL084C	ALY2	-1.97334	3.67747e-06	Alpha arrestin; controls nutrient-mediated intracellular sorting of permease Gap1p; interacts with AP-1 subunit Apl4p; phosphorylated by Npr1p and also by cyclin-CDK complex Pcl7p-Pho85p; promotes endocytosis of plasma membrane proteins; ALY2 has a paralog, ALY1, that arose from the whole genome duplication
YPR127W	YPR127W	-1.9773	3.29148e-06	Putative pyridoxine 4-dehydrogenase; differentially expressed during alcoholic fermentation; expression activated by transcription factor YRM1/YOR172W; green fluorescent protein (GFP)-fusion protein localizes to both the cytoplasm and the nucleus
YGL208W	SIP2	-1.97793	2.64166e-05	One of three beta subunits of the Snf1 kinase complex; involved in the response to glucose starvation; null mutants exhibit accelerated aging; N-myristoylprotein localized to the cytoplasm and the plasma membrane; SIP2 has a paralog, GAL83, that arose from the whole genome duplication
YFR055W	IRC7	-1.97946	0.000154417	Beta-lyase involved in the production of thiols; null mutant displays increased levels of spontaneous Rad52p foci; expression induced by nitrogen limitation in a GLN3, GAT1-dependent manner and by copper levels in a Mac1-dependent manner
YGR035C	YGR035C	-1.99016	1.71028e-05	Putative protein of unknown function, potential Cdc28p substrate; transcription is activated by paralogous transcription factors Yrm1p and Yrr1p along with genes involved in multidrug resistance; YGR035C has a paralog, YLR346C, that arose from the whole genome duplication
YIL113W	SDP1	-2.00555	8.84835e-08	Stress-inducible dual-specificity MAP kinase phosphatase; negatively regulates Slt2p MAP kinase by direct dephosphorylation, diffuse localization under normal conditions shifts to punctate localization after heat shock; SDP1 has a paralog, MSG5, that arose from the whole genome duplication
YBR255W	MTC4	-2.01302	6.77626e-07	Protein of unknown function; required for normal growth rate at 15 degrees C; green fluorescent protein (GFP)-fusion protein localizes to the cytoplasm in a punctate pattern; mtc4 is synthetically sick with cdc13-1
YNL200C	YNL200C	-2.03444	8.995e-09	NADHX epimerase; catalyzes isomerization of (R)- and (S)-NADHX; homologous to AIBP in mammals and the N- terminal domain of YjeF in E.coli; enzyme is widespread in eukaryotes, prokaryotes and archaea; the authentic, non-tagged protein is detected in highly purified mitochondria in high-throughput studies
YIR029W	DAL2	-2.04519	9.41071e-06	Allantoicase; converts allantoate to urea and ureidoglycolate in the second step of allantoin degradation; expression sensitive to nitrogen catabolite repression and induced by allophanate, an intermediate in allantoin degradation
YLR080W	EMP46	-2.04982	4.31907e-09	Integral membrane component of ER-derived COPII-coated vesicles; functions in ER to Golgi transport; EMP46 has a paralog, EMP47, that arose from the whole genome duplication
YDR056C	YDR056C	-2.05377	0.00108234	Putative protein of unknown function; green fluorescent protein (GFP)-fusion protein localizes to the endoplasmic reticulum; YDR056C is not an essential protein
YIL050W	PCL7	-2.06278	0.000384258	Pho85p cyclin of the Pho80p subfamily; forms a functional kinase complex with Pho85p which phosphorylates Mmr1p and is regulated by Pho81p; involved in glycogen metabolism, expression is cell-cycle regulated; PCL7 has a paralog, PCL6, that arose from the whole genome duplication
YIL071C	PCI8	-2.082	3.29148e-06	Possible shared subunit of Cop9 signalosome (CSN) and eIF3; binds eIF3b subunit Prt1p, has possible dual functions in transcriptional and translational control, contains a PCI (Proteasome-COP9 signalosome (CSN)-eIF3) domain
YHL050C	YHL050C	-2.08543	2.29904e-07	Putative protein of unknown function; potential Cdc28p substrate
YLR312C	YLR312C	-2.08822	0.000922519	Putative protein of unknown function
YNL093W	YPT53	-2.10045	1.45753e-06	Stress-induced Rab family GTPase; required for vacuolar protein sorting and endocytosis; involved in ionic stress tolerance; similar to Vps21p and Ypt52p; functional homolog of Vps21p; mammalian Rab5 homolog; YPT53 has a paralog, VPS21, that arose from the whole genome duplication
YBL075C	SSA3	-2.11325	2.18677e-08	ATPase involved in protein folding and the response to stress; plays a role in SRP-dependent cotranslational protein-membrane targeting and translocation; member of the heat shock protein 70 (HSP70) family; localized to the cytoplasm; SSA3 has a paralog, SSA4, that arose from the whole genome duplication
YJL161W	FMP33	-2.11774	9.50843e-09	Putative protein of unknown function; the authentic, non-tagged protein is detected in highly purified mitochondria in high-throughput studies
YDR173C	ARG82	-2.12458	0.000361541	Inositol polyphosphate multikinase (IPMK); sequentially phosphorylates Ins(1,4,5)P3 to form Ins(1,3,4,5,6)P5; also has diphosphoinositol polyphosphate synthase activity; regulates arginine-, phosphate-, and nitrogen-responsive genes
YIR028W	DAL4	-2.14724	5.93135e-05	Allantoin permease; expression sensitive to nitrogen catabolite repression and induced by allophanate, an intermediate in allantoin degradation
YJR103W	URA8	-2.14766	4.97589e-05	Minor CTP synthase isozyme (see also URA7); catalyzes the ATP-dependent transfer of the amide nitrogen from glutamine to UTP, forming CTP, the final step in de novo biosynthesis of pyrimidines; involved in phospholipid biosynthesis; capable of forming cytoplasmic filaments termed cytoophidium, especially during conditions of glucose depletion; URA8 has a paralog, URA7, that arose from the whole g…
YOR396W	YRF1-8	-2.15534	9.66614e-08	One of several telomeric Y' element-encoded DNA helicases; known as Y'-Help1 (Y'-HELicase Protein 1)
YAL054C	ACS1	-2.16305	1.75347e-08	Acetyl-coA synthetase isoform; along with Acs2p, acetyl-coA synthetase isoform is the nuclear source of acetyl-coA for histone acetylation; expressed during growth on nonfermentable carbon sources and under aerobic conditions
YLL067C	YLL067C	-2.16402	5.73097e-05	Putative Y' element ATP-dependent helicase
YLL026W	HSP104	-2.1655	4.01806e-08	Disaggregase; heat shock protein that cooperates with Ydj1p (Hsp40) and Ssa1p (Hsp70) to refold and reactivate previously denatured, aggregated proteins; responsive to stresses including: heat, ethanol, and sodium arsenite; involved in [PSI+] propagation; protein becomes more abundant and forms cytoplasmic foci in response to DNA replication stress; potentiated Hsp104p variants decrease TDP-43 pr…
YOL165C	AAD15	-2.16557	4.31907e-09	Putative aryl-alcohol dehydrogenase; similar to P. chrysosporium aryl-alcohol dehydrogenase; mutational analysis has not yet revealed a physiological role; AAD15 has a paralog, AAD3, that arose from a segmental duplication; members of the AAD gene family comprise three pairs (AAD3 + AAD15, AAD6/AAD16 + AAD4, AAD10 + AAD14) whose two genes are more related to one another than to other members of t…
YKR009C	FOX2	-2.17915	0.000708503	3-hydroxyacyl-CoA dehydrogenase and enoyl-CoA hydratase; multifunctional enzyme of the peroxisomal fatty acid beta-oxidation pathway
YPL186C	UIP4	-2.18793	5.31038e-07	Protein that interacts with Ulp1p; a Ubl (ubiquitin-like protein)-specific protease for Smt3p protein conjugates; detected in a phosphorylated state in the mitochondrial outer membrane; also detected in ER and nuclear envelope
YJR019C	TES1	-2.18956	1.29355e-08	Peroxisomal acyl-CoA thioesterase; likely to be involved in fatty acid oxidation rather than fatty acid synthesis; conserved protein also found in human peroxisomes; TES1 mRNA levels increase during growth on fatty acids
YHL028W	WSC4	-2.19377	2.62548e-08	Endoplasmic reticulum (ER) membrane protein; involved in the translocation of soluble secretory proteins and insertion of membrane proteins into the ER membrane; may also have a role in the stress response but has only partial functional overlap with WSC1-3
YPL136W	YPL136W	-2.20224	0.0112112	Dubious open reading frame; unlikely to encode a functional protein, based on available experimental and comparative sequence data; completely overlaps the verified gene GIP3/YPL137C
YCR061W	YCR061W	-2.20823	8.84835e-08	Protein of unknown function; green fluorescent protein (GFP)-fusion protein localizes to the cytoplasm in a punctate pattern; induced by treatment with 8-methoxypsoralen and UVA irradiation
YLR467W	YRF1-5	-2.22291	0.000169409	Helicase encoded by the Y' element of subtelomeric regions; highly expressed in the mutants lacking the telomerase component TLC1; potentially phosphorylated by Cdc28p
YDR273W	DON1	-2.22769	0.000158193	Meiosis-specific component of the spindle pole body; part of the leading edge protein (LEP) coat, forms a ring-like structure at the leading edge of the prospore membrane during meiosis II; DON1 has a paralog, CUE5, that arose from the whole genome
YLR466W	YRF1-4	-2.23626	3.19251e-07	Helicase encoded by the Y' element of subtelomeric regions; highly expressed in the mutants lacking the telomerase component TLC1; potentially phosphorylated by Cdc28p
YHR160C	PEX18	-2.2437	8.27364e-07	Peroxin; required for targeting of peroxisomal matrix proteins containing PTS2; interacts with Pex7p; partially redundant with Pex21p; PEX18 has a paralog, PEX21, that arose from the whole genome duplication
YOR338W	YOR338W	-2.24396	0.000178441	Putative protein of unknown function; YOR338W transcription is regulated by Azf1p and its transcript is a specific target of the G protein effector Scp160p; identified as being required for sporulation in a high-throughput mutant screen; YOR338W has a paralog, FUN19, that arose from the whole genome duplication
YJL066C	MPM1	-2.25269	0.00208584	Mitochondrial intermembrane space protein of unknown function
YHR219W	YHR219W	-2.25327	0.00702389	Putative protein of unknown function with similarity to helicases; located in the telomere region on the right arm of chromosome VIII
YNL142W	MEP2	-2.26029	3.07075e-07	Ammonium permease involved in regulation of pseudohyphal growth; belongs to a ubiquitous family of cytoplasmic membrane proteins that transport only ammonium (NH4+); expression is under the nitrogen catabolite repression regulation
YNL009W	IDP3	-2.26136	3.81801e-07	Peroxisomal NADP-dependent isocitrate dehydrogenase; catalyzes oxidation of isocitrate to alpha-ketoglutarate with the formation of NADP(H+), required for growth on unsaturated fatty acids; IDP3 has a paralog, IDP2, that arose from the whole genome duplication
YGR125W	YGR125W	-2.26168	1.70158e-09	Putative protein of unknown function; deletion mutant has decreased rapamycin resistance but normal wormannin resistance; green fluorescent protein (GFP)-fusion protein localizes to the vacuole
YDR070C	FMP16	-2.26407	2.65036e-11	Protein of unknown function; may be involved in responding to conditions of stress; the authentic, non-tagged protein is detected in highly purified mitochondria in high-throughput studies; protein abundance increases in response to DNA replication stress
YLR284C	ECI1	-2.27184	1.4312e-07	Peroxisomal delta3,delta2-enoyl-CoA isomerase; hexameric protein that converts 3-hexenoyl-CoA to trans-2-hexenoyl-CoA, essential for the beta-oxidation of unsaturated fatty acids, oleate-induced; ECI1 has a paralog, DCI1, that arose from the whole genome duplication
YOR040W	GLO4	-2.27719	2.22798e-09	Mitochondrial glyoxalase II; catalyzes the hydrolysis of S-D-lactoylglutathione into glutathione and D-lactate; GLO4 has a paralog, GLO2, that arose from the whole genome duplication
YDR545W	YRF1-1	-2.27806	1.69847e-05	Helicase encoded by the Y' element of subtelomeric regions; highly expressed in the mutants lacking the telomerase component TLC1; potentially phosphorylated by Cdc28p
YOL151W	GRE2	-2.2794	7.01042e-05	3-methylbutanal reductase and NADPH-dependent methylglyoxal reductase; stress induced (osmotic, ionic, oxidative, heat shock and heavy metals); regulated by the HOG pathway; restores resistance to glycolaldehyde by coupling reduction of glycolaldehyde to ethylene glycol and oxidation of NADPH to NADP+; protein abundance increases in response to DNA replication stress; methylglyoxal reductase (NAD…
YML133C	YML133C	-2.29947	0.00120536	Putative Y' element ATP-dependent helicase; the authentic, non-tagged protein is detected in highly purified mitochondria in high-throughput studies; YML133C contains an intron
YIL146C	ATG32	-2.3084	0.00247962	Mitochondrial outer membrane protein required to initiate mitophagy; recruits the autophagy adaptor protein Atg11p and the ubiquitin-like protein Atg8p to the mitochondrial surface to initiate mitophagy, the selective vacuolar degradation of mitochondria in response to starvation; can promote pexophagy when placed ectopically in the peroxisomal membrane; regulates mitophagy and ethanol production…
YGR225W	AMA1	-2.31179	1.70228e-08	Activator of meiotic anaphase promoting complex (APC/C); Cdc20p family member; required for initiation of spore wall assembly; required for Clb1p degradation during meiosis; prevents premature assembly of the meiosis I spindle, required for DSB induced prophase I arrest
YPL281C	ERR2	-2.32409	5.22839e-05	Enolase, a phosphopyruvate hydratase; catalyzes the conversion of 2-phosphoglycerate to phosphoenolpyruvate; complements the growth defect of an ENO1 ENO2 double mutant
YDL239C	ADY3	-2.32909	0.000538417	Protein required for spore wall formation; thought to mediate assembly of a Don1p-containing structure at the leading edge of the prospore membrane via interaction with spindle pole body components; potentially phosphorylated by Cdc28p; ADY3 has a paralog, CNM67, that arose from the whole genome duplication
YIL177C	YIL177C	-2.33164	2.67641e-07	Putative Y' element ATP-dependent helicase
YLL066C	YLL066C	-2.33665	1.61942e-06	Putative Y' element ATP-dependent helicase; YLL066C is not an essential gene
YPR204W	YPR204W	-2.34806	1.27671e-06	DNA helicase encoded within the telomeric Y' element; Y' -helicase protein 1
YML087C	AIM33	-2.35624	1.16364e-08	Putative protein of unknown function, highly conserved across species; homolog of human CYB5R4; null mutant displays reduced frequency of mitochondrial genome loss; AIM33 has a paralog, PGA3, that arose from the whole genome duplication
YDR406W	PDR15	-2.3661	8.56836e-05	Plasma membrane ATP binding cassette (ABC) transporter; multidrug transporter and general stress response factor implicated in cellular detoxification; regulated by Pdr1p, Pdr3p and Pdr8p; promoter contains a PDR responsive element; PDR15 has a paralog, PDR5, that arose from the whole genome duplication
YNL339C	YRF1-6	-2.37753	9.97881e-06	Helicase encoded by the Y' element of subtelomeric regions; highly expressed in the mutants lacking the telomerase component TLC1; potentially phosphorylated by Cdc28p
YOR393W	ERR1	-2.39265	1.27671e-06	Protein of unknown function; has similarity to enolases
YGR296W	YRF1-3	-2.39662	3.45311e-05	Helicase encoded by the Y' element of subtelomeric regions; highly expressed in the mutants lacking the telomerase component TLC1; potentially phosphorylated by Cdc28p
YDL243C	AAD4	-2.40145	1.98264e-05	Putative aryl-alcohol dehydrogenase; involved in oxidative stress response; similar to P. chrysosporium aryl-alcohol dehydrogenase; expression induced in cells treated with the mycotoxin patulin; members of the AAD gene family comprise three pairs (AAD3 + AAD15, AAD6/AAD16 + AAD4, AAD10 + AAD14) whose two genes are more related to one another than to other members of the family
YPL283C	YRF1-7	-2.40704	1.84224e-06	Helicase encoded by the Y' element of subtelomeric regions; highly expressed in the mutants lacking the telomerase component TLC1; potentially phosphorylated by Cdc28p
YER190W	YRF1-2	-2.4599	4.91174e-05	Helicase encoded by the Y' element of subtelomeric regions; highly expressed in the mutants lacking the telomerase component TLC1; potentially phosphorylated by Cdc28p; induced by treatment with 8-methoxypsoralen and UVA irradiation
YBL113C	YBL113C	-2.47265	1.97528e-10	Helicase-like protein encoded within the telomeric Y' element
YPL054W	LEE1	-2.47306	9.4425e-05	Zinc-finger protein of unknown function
YBL086C	YBL086C	-2.47656	5.7326e-06	Protein of unknown function; green fluorescent protein (GFP)-fusion protein localizes to the cell periphery
YOR391C	HSP33	-2.48003	4.79337e-11	Possible chaperone and cysteine protease; required for transcriptional reprogramming during the diauxic shift and for survival in stationary phase; similar to E. coli Hsp31 and S. cerevisiae Hsp31p, Hsp32p, and Sno4p; member of the DJ-1/ThiJ/PfpI superfamily, which includes human DJ-1 involved in Parkinson's disease and cancer
YFL056C	AAD6	-2.4892	7.58253e-05	Putative aryl-alcohol dehydrogenase; involved in oxidative stress response; similar to P. chrysosporium aryl-alcohol dehydrogenase; ORFs AAD6/YFL056C and AAD16/YFL057C are displaced from one another by -1 frameshift; members of the AAD gene family comprise three pairs (AAD3 + AAD15, AAD6/AAD16 + AAD4, AAD10 + AAD14) whose two genes are more related to one another than to other members of the fami…
YJL225C	YJL225C	-2.48984	3.66505e-05	Putative Y' element ATP-dependent helicase
YEL077C	YEL077C	-2.49054	3.19952e-05	Helicase-like protein encoded within the telomeric Y' element
YMR174C	PAI3	-2.49907	1.35428e-07	Cytoplasmic proteinase A (Pep4p) inhibitor; dependent on Pbs2p and Hog1p protein kinases for osmotic induction; intrinsically unstructured, N-terminal half becomes ordered in the active site of proteinase A upon contact
YKL043W	PHD1	-2.51491	1.62897e-11	Transcriptional activator that enhances pseudohyphal growth; physically interacts with the Tup1-Cyc8 complex and recruits Tup1p to its targets; regulates expression of FLO11, an adhesin required for pseudohyphal filament formation; similar to StuA, an A. nidulans developmental regulator; potential Cdc28p substrate; PHD1 has a paralog, SOK2, that arose from the whole genome duplication
YML131W	YML131W	-2.52197	3.9748e-06	Protein of unknown function; similar to medium chain dehydrogenase/reductases; expression induced by stresses including osmotic shock, DNA damaging agents, and other chemicals; GFP-fusion protein localizes to the cytoplasm; protein abundance increases in response to DNA replication stress
YMR206W	YMR206W	-2.5277	1.30345e-07	Putative protein of unknown function; not an essential gene; YMR206W has a paralog, YNR014W, that arose from the whole genome duplication
YDL244W	THI13	-2.5396	6.30984e-07	Protein involved in synthesis of the thiamine precursor HMP; member of a subtelomeric gene family including THI5, THI11, THI12, and THI13; hydroxymethylpyrimidine is also known as HMP
YGR248W	SOL4	-2.54899	9.72037e-05	6-phosphogluconolactonase; protein abundance increases in response to DNA replication stress; SOL4 has a paralog, SOL3, that arose from the whole genome duplication
YDR541C	YDR541C	-2.54969	1.97528e-10	Aldehyde reductase; substrates are both aromatic and aliphatic aldehydes; uses NADPH as cofactor
YJR152W	DAL5	-2.55201	0.000389254	Allantoate permease; ureidosuccinate permease; also transports dipeptides, though with lower affinity than for allantoate and ureidosuccinate; expression is constitutive but sensitive to nitrogen catabolite repression
YOR003W	YSP3	-2.5719	0.000383422	Putative precursor to the subtilisin-like protease III; YSP3 has a paralog, PRB1, that arose from the whole genome duplication
YLR053C	YLR053C	-2.57455	2.65036e-11	Putative protein of unknown function
YMR170C	ALD2	-2.61686	7.02348e-05	Cytoplasmic aldehyde dehydrogenase; involved in ethanol oxidation and beta-alanine biosynthesis; uses NAD+ as the preferred coenzyme; expression is stress induced and glucose repressed; very similar to Ald3p
YJL137C	GLG2	-2.61979	1.75496e-06	Glycogenin glucosyltransferase; self-glucosylating initiator of glycogen synthesis, also glucosylates n-dodecyl-beta-D-maltoside; similar to mammalian glycogenin; GLG2 has a paralog, GLG1, that arose from the whole genome duplication
YFL054C	YFL054C	-2.63684	3.25567e-06	Putative channel-like protein; similar to Fps1p; mediates passive diffusion of glycerol in the presence of ethanol
YNL331C	AAD14	-2.64423	1.48987e-07	Putative aryl-alcohol dehydrogenase; similar to P. chrysosporium aryl-alcohol dehydrogenase; mutational analysis has not yet revealed a physiological role; members of the AAD gene family comprise three pairs (AAD3 + AAD15, AAD6/AAD16 + AAD4, AAD10 + AAD14) whose two genes are more related to one another than to other members of the family
YPL230W	USV1	-2.69837	2.21388e-08	Putative transcription factor containing a C2H2 zinc finger; mutation affects transcriptional regulation of genes involved in growth on non-fermentable carbon sources, response to salt stress and cell wall biosynthesis; USV1 has a paralog, RGM1, that arose from the whole genome duplication
YKR012C	YKR012C	-2.72554	2.0658e-10	Dubious open reading frame; unlikely to encode a functional protein, based on available experimental and comparative sequence data; partially overlaps the verified gene PRY2
YKL026C	GPX1	-2.7367	1.09295e-07	Phospholipid hydroperoxide glutathione peroxidase; induced by glucose starvation that protects cells from phospholipid hydroperoxides and nonphospholipid peroxides during oxidative stress; GPX1 has a paralog, HYR1, that arose from the whole genome duplication
YEL073C	YEL073C	-2.74713	8.31049e-08	Putative protein of unknown function; located adjacent to ARS503 and the telomere on the left arm of chromosome V; regulated by inositol/choline
YKL162C	YKL162C	-2.76219	2.66728e-06	Putative protein of unknown function; green fluorescent protein (GFP)-fusion protein localizes to the mitochondrion
YNL195C	YNL195C	-2.79543	5.24434e-08	Protein of unknown function; shares a promoter with YNL194C; the authentic, non-tagged protein is detected in highly purified mitochondria in high-throughput studies; YNL195C has a paralog, HBT1, that arose from the whole genome duplication
YGR066C	YGR066C	-2.81207	3.30195e-10	Putative protein of unknown function
YIL119C	RPI1	-2.83994	9.88774e-09	Transcription factor, allelic differences between S288C and Sigma1278b; mediates fermentation stress tolerance by modulating cell wall integrity; overexpression suppresses heat shock sensitivity of wild-type RAS2 overexpression and also suppresses cell lysis defect of mpk1 mutation; allele from S288c can confer fMAPK pathway independent transcription of FLO11; S288C and Sigma1278b alleles differ …
YDL210W	UGA4	-2.84895	9.26587e-05	GABA (gamma-aminobutyrate) permease; serves as a GABA transport protein involved in the utilization of GABA as a nitrogen source; catalyzes the transport of putrescine and delta-aminolevulinic acid (ALA); localized to the vacuolar membrane
YOL083W	ATG34	-2.86219	3.38684e-08	Receptor protein involved in selective autophagy during starvation; specifically involved in the transport of cargo protein alpha-mannosidase (Ams1p); Atg19p paralog
YER066W	RRT13	-2.88066	1.76721e-08	Putative protein of unknown function; non-essential gene identified in a screen for mutants with decreased levels of rDNA transcription
YOR274W	MOD5	-2.89423	5.39672e-06	Delta 2-isopentenyl pyrophosphate:tRNA isopentenyl transferase; required for biosynthesis of isopentenyladenosine in mitochondrial and cytoplasmic tRNAs; also has a role in tRNA gene-mediated silencing; gene encodes two isozymic forms; converts to a prion form, prion conversion contributes to azole antifungal resistance by upregulating ergosterol biosynthesis; homolog of human TRIT1, a mutation i…
YIL045W	PIG2	-2.90294	1.60313e-07	Putative type-1 protein phosphatase targeting subunit; tethers Glc7p type-1 protein phosphatase to Gsy2p glycogen synthase; PIG2 has a paralog, GIP2, that arose from the whole genome duplication
YJR156C	THI11	-2.90386	7.39076e-05	Protein involved in synthesis of the thiamine precursor HMP; member of a subtelomeric gene family including THI5, THI11, THI12, and THI13; hydroxymethylpyrimidine is also known as HMP
YIR038C	GTT1	-2.93975	9.01393e-08	ER associated glutathione S-transferase capable of homodimerization; expression induced during the diauxic shift and throughout stationary phase; functional overlap with Gtt2p, Grx1p, and Grx2p
YPL036W	PMA2	-2.9503	4.1884e-07	Plasma membrane H+-ATPase; isoform of Pma1p, involved in pumping protons out of the cell; regulator of cytoplasmic pH and plasma membrane potential
YGL262W	YGL262W	-2.96486	1.14454e-06	Putative protein of unknown function; null mutant displays elevated sensitivity to expression of a mutant huntingtin fragment or of alpha-synuclein; YGL262W is not an essential gene
YFL058W	THI5	-2.98625	3.43104e-05	Protein involved in synthesis of the thiamine precursor HMP; member of a subtelomeric gene family including THI5, THI11, THI12, and THI13; hydroxymethylpyrimidine is also known as HMP
YDL024C	DIA3	-2.99597	8.7587e-12	Protein of unknown function; involved in invasive and pseudohyphal growth
YFL050C	ALR2	-3.02668	2.65036e-11	Probable Mg(2+) transporter; overexpression confers increased tolerance to Al(3+) and Ga(3+) ions; plays a role in regulating Ty1 transposition
YKL107W	YKL107W	-3.05401	1.49292e-06	Putative short-chain dehydrogenase/reductase; proposed to be a palmitoylated membrane protein
YIR039C	YPS6	-3.07393	2.27588e-12	Putative GPI-anchored aspartic protease; member of the yapsin family of proteases involved in cell wall growth and maintenance
YOL126C	MDH2	-3.08843	2.28001e-09	Cytoplasmic malate dehydrogenase; one of three isozymes that catalyze interconversion of malate and oxaloacetate; involved in the glyoxylate cycle and gluconeogenesis during growth on two-carbon compounds; interacts with Pck1p and Fbp1
YNL332W	THI12	-3.28622	3.66505e-05	Protein involved in synthesis of the thiamine precursor HMP; member of a subtelomeric gene family including THI5, THI11, THI12, and THI13; hydroxymethylpyrimidine is also known as HMP
YIL059C	YIL059C	-3.2909	1.74973e-09	Dubious open reading frame; unlikely to encode a functional protein, based on available experimental and comparative sequence data; partially overlaps the uncharacterized ORF YIL060W
YGR201C	YGR201C	-3.31385	4.61369e-11	Putative protein of unknown function
YGL205W	POX1	-3.33792	8.18714e-08	Fatty-acyl coenzyme A oxidase; involved in the fatty acid beta-oxidation pathway; localized to the peroxisomal matrix
YPL280W	HSP32	-3.34533	5.86663e-11	Possible chaperone and cysteine protease; required for transcriptional reprogramming during the diauxic shift and for survival in stationary phase; similar to E. coli Hsp31 and S. cerevisiae Hsp31p, Hsp33p, and Sno4p; member of the DJ-1/ThiJ/PfpI superfamily, which includes human DJ-1 involved in Parkinson's disease and cancer
YMR316C-B	YMR316C-B	-3.42093	1.03941e-10	Dubious open reading frame; unlikely to encode a functional protein, based on available experimental and comparative sequence data; almost completely overlaps 5' end of ORF YMR317W
YMR322C	SNO4	-3.42212	4.98436e-13	Possible chaperone and cysteine protease; required for transcriptional reprogramming during the diauxic shift and for survival in stationary phase; similar to bacterial Hsp31 and yeast Hsp31p, Hsp32p, and Hsp33p; DJ-1/ThiJ/PfpI superfamily member; predicted involvement in pyridoxine metabolism; induced by mild heat stress and copper deprivation
YLR142W	PUT1	-3.43353	3.43104e-05	Proline oxidase; nuclear-encoded mitochondrial protein involved in utilization of proline as sole nitrogen source; PUT1 transcription is induced by Put3p in the presence of proline and the absence of a preferred nitrogen source
YPR194C	OPT2	-3.44661	4.26411e-05	Oligopeptide transporter; localized to peroxisomes and affects glutathione redox homeostasis; also localizes to the plasma membrane (PM) and to the late Golgi, and has a role in maintenance of lipid asymmetry between the inner and outer leaflets of the PM; member of the OPT family, with potential orthologs in S. pombe and C. albicans; also plays a role in formation of mature vacuoles and in polar…
YLL028W	TPO1	-3.47061	8.13608e-09	Polyamine transporter of the major facilitator superfamily; member of the 12-spanner drug:H(+) antiporter DHA1 family; recognizes spermine, putrescine, and spermidine; catalyzes uptake of polyamines at alkaline pH and excretion at acidic pH; during oxidative stress exports spermine, spermidine from the cell, which controls timing of expression of stress-responsive genes; phosphorylation enhances …
YOL002C	IZH2	-3.4805	4.19556e-07	Plasma membrane receptor for plant antifungal protein, osmotin; involved in zinc ion homeostasis, apoptosis; negatively regulates ZRT1 and other functionally divergent genes through CCCTC promoter motif (IzRE); modulates FET3 activity in iron-independent manner; affects gene expression by influencing balance of competition between Msn2p/Msn4p and Nrg1p/Nrg2p for binding to the IzRE; transcription…
YOL128C	YGK3	-3.90633	4.12572e-10	Protein kinase related to mammalian GSK-3 glycogen synthase kinases; GSK-3 homologs (Mck1p, Rim11p, Mrk1p, Ygk3p) are involved in control of Msn2p-dependent transcription of stress responsive genes and in protein degradation; YGK3 has a paralog, MCK1, that arose from the whole genome duplication
YNL202W	SPS19	-3.98566	1.25881e-12	Peroxisomal 2,4-dienoyl-CoA reductase; auxiliary enzyme of fatty acid beta-oxidation; homodimeric enzyme required for growth and sporulation on petroselineate medium; expression induced during late sporulation and in the presence of oleate
YHR140W	YHR140W	-3.99261	1.4791e-13	Putative integral membrane protein of unknown function
YOR273C	TPO4	-4.13901	1.75347e-08	Polyamine transporter of the major facilitator superfamily; member of the 12-spanner drug:H(+) antiporter DHA1 family; recognizes spermine, putrescine, and spermidine; localizes to the plasma membrane
YMR175W	SIP18	-4.15249	1.22612e-11	Phospholipid-binding hydrophilin; essential to overcome desiccation-rehydration process; expression is induced by osmotic stress; SIP18 has a paralog, GRE1, that arose from the whole genome duplication
YGR190C	YGR190C	-4.16546	6.25414e-07	Dubious open reading frame; unlikely to encode a functional protein, based on available experimental and comparative sequence data; overlaps the verified gene HIP1/YGR191W
YKR034W	DAL80	-4.3015	1.97528e-10	Negative regulator of genes in multiple nitrogen degradation pathways; expression is regulated by nitrogen levels and by Gln3p; member of the GATA-binding family, forms homodimers and heterodimers with Gzf3p; DAL80 has a paralog, GZF3, that arose from the whole genome duplication
YAL061W	BDH2	-4.33154	6.20301e-10	Putative medium-chain alcohol dehydrogenase with similarity to BDH1; transcription induced by constitutively active PDR1 and PDR3
YOR348C	PUT4	-4.45297	4.22833e-09	Proline permease; required for high-affinity transport of proline; also transports the toxic proline analog azetidine-2-carboxylate (AzC); PUT4 transcription is repressed in ammonia-grown cells
YIL160C	POT1	-5.03004	1.17245e-15	3-ketoacyl-CoA thiolase with broad chain length specificity; cleaves 3-ketoacyl-CoA into acyl-CoA and acetyl-CoA during beta-oxidation of fatty acids
YAL062W	GDH3	-5.09318	6.00722e-11	NADP(+)-dependent glutamate dehydrogenase; synthesizes glutamate from ammonia and alpha-ketoglutarate; rate of alpha-ketoglutarate utilization differs from Gdh1p; expression regulated by nitrogen and carbon sources; GDH3 has a paralog, GDH1, that arose from the whole genome duplication
YPL095C	EEB1	-5.31294	5.57193e-11	Acyl-coenzymeA:ethanol O-acyltransferase; responsible for the major part of medium-chain fatty acid ethyl ester biosynthesis during fermentation; possesses short-chain esterase activity; may be involved in lipid metabolism and detoxification; EEB1 has a paralog, EHT1, that arose from the whole genome duplication
YMR118C	SHH3	-5.98727	4.77877e-12	Putative mitochondrial inner membrane protein of unknown function; although similar to paralogous Sdh3p, Shh3p is not a stoichiometric subunit of either succinate dehydrogenase or of the TIM22 translocase; SHH3 has a paralog, SDH3, that arose from the whole genome duplication
EC1118_1O4_6513g	EC1118_1O4_6513g	-6.38987	1.62897e-11	NA
EC1118_1O4_6502g	EC1118_1O4_6502g	-6.43089	6.36159e-13	NA
