# Supplementary material for: Cysteine, methionine, and pantothenic acid remodel the Saccharomyces cerevisiae transcriptome and volatile sulfur compound metabolome during alcoholic fermentation
Source: FEMS Yeast Res. 2026 Jul 7;26:foag022. doi: 10.1093/femsyr/foag022 (PMC13348253; doi:10.1093/femsyr/foag022)
Supplement: foag022_Supplemental_Files [file foag022_supplemental_files.zip › DGE_SM200_vs_B5Def_5g.xlsx]

## Sheet: Comparison 5gmod_GeneReg_CtrlDe
Name	funcname	log2FC	adj.P.Val	SGDAnnotation
YMR317W	YMR317W	5.78601	4.53777e-06	Putative protein of unknown function; has some similarity to sialidase from Trypanosoma; YMR317W is not an essential gene
YAR035W	YAT1	5.34808	2.01032e-05	Outer mitochondrial carnitine acetyltransferase; minor ethanol-inducible enzyme involved in transport of activated acyl groups from the cytoplasm into the mitochondrial matrix; phosphorylated
YFL014W	HSP12	5.27048	4.00157e-06	Plasma membrane protein involved in maintaining membrane organization; involved in maintaining organization during stress conditions; induced by heat shock, oxidative stress, osmostress, stationary phase, glucose depletion, oleate and alcohol; protein abundance increased in response to DNA replication stress and dietary restriction; regulated by the HOG and Ras-Pka pathways; required for dietary …
YGR087C	PDC6	5.2255	3.86856e-07	Minor isoform of pyruvate decarboxylase; decarboxylates pyruvate to acetaldehyde, involved in amino acid catabolism; transcription is glucose- and ethanol-dependent, and is strongly induced during sulfur limitation
YJL153C	INO1	4.79363	4.73624e-06	Inositol-3-phosphate synthase; involved in synthesis of inositol phosphates and inositol-containing phospholipids; transcription is coregulated with other phospholipid biosynthetic genes by Ino2p and Ino4p, which bind the UASINO DNA element
YBR072W	HSP26	4.41497	7.16841e-06	Small heat shock protein (sHSP) with chaperone activity; forms hollow, sphere-shaped oligomers that suppress unfolded proteins aggregation; long-lived protein that is preferentially retained in mother cells and forms cytoplasmic foci; oligomer activation requires heat-induced conformational change; also has mRNA binding activity
YCR098C	GIT1	4.39278	2.27555e-07	Plasma membrane permease; mediates uptake of glycerophosphoinositol and glycerophosphocholine as sources of the nutrients inositol and phosphate; expression and transport rate are regulated by phosphate and inositol availability
YKR093W	PTR2	4.27435	7.26637e-13	Integral membrane peptide transporter; mediates transport of di- and tri-peptides; conserved protein that contains 12 transmembrane domains; PTR2 expression is regulated by the N-end rule pathway via repression by Cup9p
YGR043C	NQM1	4.21489	6.23949e-08	Transaldolase of unknown function; transcription is repressed by Mot1p and induced by alpha-factor and during diauxic shift; NQM1 has a paralog, TAL1, that arose from the whole genome duplication
YBR294W	SUL1	4.07362	2.37509e-05	High affinity sulfate permease of the SulP anion transporter family; sulfate uptake is mediated by specific sulfate transporters Sul1p and Sul2p, which control the concentration of endogenous activated sulfate intermediates
YGR213C	RTA1	4.05266	2.46803e-07	Protein involved in 7-aminocholesterol resistance; has seven potential membrane-spanning regions; expression is induced under both low-heme and low-oxygen conditions; member of the fungal lipid-translocating exporter (LTE) family of protein; RTA1 has a paralog, YLR046C, that arose from the whole genome duplication
YLR327C	TMA10	3.98127	6.11206e-08	Protein of unknown function that associates with ribosomes; protein abundance increases in response to DNA replication stress; TMA10 has a paralog, STF2, that arose from the whole genome duplication
YBL048W	RRT1	3.60652	4.42396e-05	Protein of unknown function; identified in a screen for mutants with increased levels of rDNA transcription; dubious open reading frame unlikely to encode a protein, based on experimental and comparative sequence data
YGL184C	STR3	3.41024	1.00808e-08	Peroxisomal cystathionine beta-lyase; converts cystathionine into homocysteine; may be redox regulated by Gto1p; involved in the release of the aromatic thiol 3-mercaptohexanol during wine fermentation
YLL055W	YCT1	3.40578	5.39414e-06	High-affinity cysteine-specific transporter; has similarity to the Dal5p family of transporters; green fluorescent protein (GFP)-fusion protein localizes to the endoplasmic reticulum; YCT1 is not an essential gene
YBL049W	MOH1	3.35492	6.11206e-08	Protein of unknown function; has homology to kinase Snf7p; not required for growth on nonfermentable carbon sources; essential for survival in stationary phase; possibly linked with vacuolar transport
YJR095W	SFC1	3.30964	2.27555e-07	Mitochondrial succinate-fumarate transporter; transports succinate into and fumarate out of the mitochondrion; required for ethanol and acetate utilization
YOL052C-A	DDR2	3.25802	2.4278e-06	Multi-stress response protein; expression is activated by a variety of xenobiotic agents and environmental or physiological stresses; DDR2 has a paralog, HOR7, that arose from the whole genome duplication
YOL109W	ZEO1	3.21177	9.47618e-08	Peripheral membrane protein of the plasma membrane; interacts with Mid2p; regulates the cell integrity pathway mediated by Pkc1p and Slt2p; the authentic protein is detected in a phosphorylated state in highly purified mitochondria
YGR256W	GND2	3.13903	1.67422e-07	6-phosphogluconate dehydrogenase (decarboxylating); catalyzes an NADPH regenerating reaction in the pentose phosphate pathway; required for growth on D-glucono-delta-lactone; GND2 has a paralog, GND1, that arose from the whole genome duplication
YPL223C	GRE1	3.07172	1.68084e-05	Hydrophilin essential in desiccation-rehydration process; stress induced (osmotic, ionic, oxidative, heat shock and heavy metals); regulated by the HOG pathway; GRE1 has a paralog, SIP18, that arose from the whole genome duplication
YER037W	PHM8	3.02201	3.04632e-08	Lysophosphatidic acid (LPA) phosphatase, nucleotidase; principle and physiological nucleotidase working on GMP, UMP and CMP; involved in LPA hydrolysis in response to phosphate starvation and ribose salvage pathway; phosphatase activity is soluble and Mg2+ dependent; expression is induced by low phosphate levels and by inactivation of Pho85p; PHM8 has a paralog, SDT1, that arose from the whole ge…
YMR271C	URA10	2.95143	0.000142482	Minor orotate phosphoribosyltransferase (OPRTase) isozyme; catalyzes the fifth enzymatic step in the de novo biosynthesis of pyrimidines, converting orotate into orotidine-5'-phosphate; URA10 has a paralog, URA5, that arose from the whole genome duplication
YEL049W	PAU2	2.90993	1.77967e-05	Member of the seripauperin multigene family; encoded mainly in subtelomeric region; active during alcoholic fermentation; regulated by anaerobiosis; negatively regulated by oxygen; repressed by heme
YCR021C	HSP30	2.87353	5.28082e-06	Negative regulator of the H(+)-ATPase Pma1p; stress-responsive protein; hydrophobic plasma membrane localized; induced by heat shock, ethanol treatment, weak organic acid, glucose limitation, and entry into stationary phase
YLR037C	PAU23	2.80648	0.000109627	Cell wall mannoprotein; has similarity to Tir1p, Tir2p, Tir3p, and Tir4p; member of the seripauperin multigene family encoded mainly in subtelomeric regions; expressed under anaerobic conditions, completely repressed during aerobic growth
YGL261C	PAU11	2.80447	9.26847e-06	Putative protein of unknown function; member of the seripauperin multigene family encoded mainly in subtelomeric regions; mRNA expression appears to be regulated by SUT1 and UPC2
YKL163W	PIR3	2.80222	0.000125976	O-glycosylated covalently-bound cell wall protein; required for cell wall stability; expression is cell cycle regulated, peaking in M/G1 and also subject to regulation by the cell integrity pathway; coding sequence contains length polymorphisms in different strains; PIR3 has a paralog, HSP150, that arose from the whole genome duplication
YAR020C	PAU7	2.77521	1.35558e-05	Member of the seripauperin multigene family; active during alcoholic fermentation, regulated by anaerobiosis, inhibited by oxygen, repressed by heme
YKR053C	YSR3	2.76494	5.3357e-07	Dihydrosphingosine 1-phosphate phosphatase; membrane protein involved in sphingolipid metabolism; YSR3 has a paralog, LCB3, that arose from the whole genome duplication
YLL025W	PAU17	2.6385	0.00192801	Protein of unknown function; member of the seripauperin multigene family encoded mainly in subtelomeric regions; YLL025W is not an essential gene
YOL161C	PAU20	2.58954	1.98107e-07	Protein of unknown function; member of the seripauperin multigene family encoded mainly in subtelomeric regions; expression induced by low temperature and also by anaerobic conditions; induced during alcoholic fermentation
YKL096W-A	CWP2	2.56907	0.000549196	Covalently linked cell wall mannoprotein; major constituent of the cell wall; plays a role in stabilizing the cell wall; involved in low pH resistance; precursor is GPI-anchored
YPR160W	GPH1	2.55256	2.46306e-06	Glycogen phosphorylase required for the mobilization of glycogen; non-essential; regulated by cyclic AMP-mediated phosphorylation; expression is regulated by stress-response elements and by the HOG MAP kinase pathway
YDR034W-B	YDR034W-B	2.541	2.07487e-05	Predicted tail-anchored plasma membrane protein; contains conserved CYSTM module; related proteins in other organisms may be involved in response to stress; green fluorescent protein (GFP)-fusion protein localizes to the cell periphery; YDR034W-B has a paralog, YBR056W-A, that arose from the whole genome duplication
YLL064C	PAU18	2.53982	8.68559e-05	Protein of unknown function; member of the seripauperin multigene family encoded mainly in subtelomeric regions; identical to Pau6p
YHR087W	RTC3	2.51216	2.21853e-05	Protein of unknown function involved in RNA metabolism; has structural similarity to SBDS, the human protein mutated in Shwachman-Diamond Syndrome (the yeast SBDS ortholog = SDO1); null mutation suppresses cdc13-1 temperature sensitivity; protein abundance increases in response to DNA replication stress
YGR055W	MUP1	2.50473	0.000184867	High affinity methionine permease; integral membrane protein with 13 putative membrane-spanning regions; also involved in cysteine uptake
YNR076W	PAU6	2.50101	7.28942e-07	Member of the seripauperin multigene family; encoded mainly in subtelomeric regions; active during alcoholic fermentation; regulated by anaerobiosis; negatively regulated by oxygen; repressed by heme; identical to Pau18p
YLR194C	YLR194C	2.47469	6.87113e-08	Structural constituent of the cell wall; attached to the plasma membrane by a GPI-anchor; expression is upregulated in response to cell wall stress
YGR154C	GTO1	2.46548	0.000201282	Omega-class glutathione transferase; induced under oxidative stress; putative peroxisomal localization
YNL141W	AAH1	2.41759	0.000577455	Adenine deaminase (adenine aminohydrolase); converts adenine to hypoxanthine; involved in purine salvage; transcriptionally regulated by nutrient levels and growth phase; Aah1p degraded upon entry into quiescence via SCF and the proteasome
YLR461W	PAU4	2.41591	2.91687e-06	Member of the seripauperin multigene family; encoded mainly in subtelomeric regions; active during alcoholic fermentation; regulated by anaerobiosis; negatively regulated by oxygen; repressed by heme
YGR032W	GSC2	2.3931	3.50498e-07	Catalytic subunit of 1,3-beta-glucan synthase; involved in formation of the inner layer of the spore wall; activity positively regulated by Rho1p and negatively by Smk1p; GSC2 has a paralog, FKS1, that arose from the whole genome duplication
YOR338W	YOR338W	2.3892	3.51977e-05	Putative protein of unknown function; YOR338W transcription is regulated by Azf1p and its transcript is a specific target of the G protein effector Scp160p; identified as being required for sporulation in a high-throughput mutant screen; YOR338W has a paralog, FUN19, that arose from the whole genome duplication
YAL068C	PAU8	2.35454	1.0647e-05	Protein of unknown function; member of the seripauperin multigene family encoded mainly in subtelomeric regions
YOR134W	BAG7	2.32689	1.06619e-08	Rho GTPase activating protein (RhoGAP); stimulates the intrinsic GTPase activity of Rho1p, which plays a bud growth by regulating actin cytoskeleton organization and cell wall biosynthesis, resulting in the downregulation of Rho1p; structurally and functionally related to Sac7p; BAG7 has a paralog, SAC7, that arose from the whole genome duplication
YFL020C	PAU5	2.32238	0.0110039	Member of the seripauperin multigene family; encoded mainly in subtelomeric regions; induced during alcoholic fermentation; induced by low temperature and also by anaerobic conditions; negatively regulated by oxygen and repressed by heme
YIL066C	RNR3	2.31479	2.21678e-06	Minor isoform of large subunit of ribonucleotide-diphosphate reductase; the RNR complex catalyzes rate-limiting step in dNTP synthesis, regulated by DNA replication and DNA damage checkpoint pathways via localization of small subunits; RNR3 has a paralog, RNR1, that arose from the whole genome duplication
YGR161C	RTS3	2.31375	7.78925e-10	Putative component of the protein phosphatase type 2A complex
YDR542W	PAU10	2.30974	0.000715141	Protein of unknown function; member of the seripauperin multigene family encoded mainly in subtelomeric regions
YBL108C-A	PAU9	2.30444	0.000270973	Protein of unknown function; member of the seripauperin multigene family encoded mainly in subtelomeric regions
YKL224C	PAU16	2.30369	0.000739978	Protein of unknown function; member of the seripauperin multigene family encoded mainly in subtelomeric regions
YGR088W	CTT1	2.29718	0.000313965	Cytosolic catalase T; has a role in protection from oxidative damage by hydrogen peroxide
YBR301W	PAU24	2.28996	0.000339316	Cell wall mannoprotein; has similarity to Tir1p, Tir2p, Tir3p, and Tir4p; member of the seripauperin multigene family encoded mainly in subtelomeric regions; expressed under anaerobic conditions, completely repressed during aerobic growth
YGR294W	PAU12	2.28557	6.47293e-05	Protein of unknown function; member of the seripauperin multigene family encoded mainly in subtelomeric regions
YKR069W	MET1	2.26407	0.000549196	S-adenosyl-L-methionine uroporphyrinogen III transmethylase; involved in the biosynthesis of siroheme, a prosthetic group used by sulfite reductase; required for sulfate assimilation and methionine biosynthesis
YLL062C	MHT1	2.26079	5.23779e-05	S-methylmethionine-homocysteine methyltransferase; functions along with Sam4p in the conversion of S-adenosylmethionine (AdoMet) to methionine to control the methionine/AdoMet ratio
YDR055W	PST1	2.25421	7.64037e-05	Cell wall protein that contains a putative GPI-attachment site; secreted by regenerating protoplasts; up-regulated by activation of the cell integrity pathway, as mediated by Rlm1p; upregulated by cell wall damage via disruption of FKS1; PST1 has a paralog, ECM33, that arose from the whole genome duplication
YMR325W	PAU19	2.24823	0.000977032	Protein of unknown function; member of the seripauperin multigene family encoded mainly in subtelomeric regions
YDR277C	MTH1	2.22704	0.000294711	Negative regulator of the glucose-sensing signal transduction pathway; required for repression of transcription by Rgt1p; interacts with Rgt1p and the Snf3p and Rgt2p glucose sensors; phosphorylated by Yck1p, triggering Mth1p degradation; MTH1 has a paralog, STD1, that arose from the whole genome duplication
YHL046C	PAU13	2.22085	0.000706832	Protein of unknown function; member of the seripauperin multigene family encoded mainly in subtelomeric regions; expression is induced after ethanol shock
YPL282C	PAU22	2.1915	0.00285028	Protein of unknown function; member of the seripauperin multigene family encoded mainly in subtelomeric regions; identical to Pau21p; encodes 2 proteins that are translated from 2 different start codons
YBR085C-A	YBR085C-A	2.18358	5.66647e-07	Protein of unknown function; green fluorescent protein (GFP)-fusion protein localizes to the cytoplasm and to the nucleus; protein abundance increases in response to DNA replication stress
YGR157W	CHO2	2.17716	3.19839e-08	Phosphatidylethanolamine methyltransferase (PEMT); catalyzes the first step in the conversion of phosphatidylethanolamine to phosphatidylcholine during the methylation pathway of phosphatidylcholine biosynthesis
YDR253C	MET32	2.15671	0.00132382	Zinc-finger DNA-binding transcription factor; involved in transcriptional regulation of the methionine biosynthetic genes; targets strong transcriptional activator Met4p to promoters of sulfur metabolic genes; feedforward loop exists in the regulation of genes controlled by Met4p and Met32p; lack of such a loop for MET31 may account for the differential actions of Met32p and Met31p; MET32 has a p…
YOR394W	PAU21	2.13514	0.00337115	Protein of unknown function; member of the seripauperin multigene family encoded mainly in subtelomeric regions; identical to Pau22p; encodes 2 proteins that are translated from 2 different start codons
YIR041W	PAU15	2.12902	0.00141221	Protein of unknown function; member of the seripauperin multigene family encoded mainly in subtelomeric regions
YPL250C	ICY2	2.12442	1.16639e-05	Protein of unknown function; mobilized into polysomes upon a shift from a fermentable to nonfermentable carbon source; potential Cdc28p substrate; ICY2 has a paralog, ICY1, that arose from the whole genome duplication
YJL223C	PAU1	2.08741	0.000511471	Member of the seripauperin multigene family; encoded mainly in subtelomeric regions; active during alcoholic fermentation; regulated by anaerobiosis, negatively regulated by oxygen; repressed by heme; identical to Pau14p
YIL176C	PAU14	2.03666	0.00131106	Protein of unknown function; member of the seripauperin multigene family encoded mainly in subtelomeric regions; identical to Pau1p
YGR138C	TPO2	2.03124	0.000146544	Polyamine transporter of the major facilitator superfamily; member of the 12-spanner drug:H(+) antiporter DHA1 family; specific for spermine; localizes to the plasma membrane; transcription of TPO2 is regulated by Haa1p; TPO2 has a paralog, TPO3, that arose from the whole genome duplication
YNR034W-A	YNR034W-A	2.02485	0.000281245	Putative protein of unknown function; expression is regulated by Msn2p/Msn4p; YNR034W-A has a paralog, YCR075W-A, that arose from the whole genome duplication
YHR138C	YHR138C	2.02275	2.91687e-06	Protein of unknown function; similar to Pbi2p; double null mutant lacking Pbi2p and Yhr138cp exhibits highly fragmented vacuoles; protein abundance increases in response to DNA replication stress
YLL056C	YLL056C	2.02212	0.00108919	Putative protein of unknown function; transcription is activated by paralogous transcription factors Yrm1p and Yrr1p and genes involved in pleiotropic drug resistance (PDR); expression is induced in cells treated with the mycotoxin patulin
YER069W	ARG5,6	2.01919	0.000194779	Acetylglutamate kinase and N-acetyl-gamma-glutamyl-phosphate reductase; N-acetyl-L-glutamate kinase (NAGK) catalyzes the 2nd and N-acetyl-gamma-glutamyl-phosphate reductase (NAGSA), the 3rd step in arginine biosynthesis; synthesized as a precursor which is processed in the mitochondrion to yield mature NAGK and NAGSA; enzymes form a metabolon complex with Arg2p; NAGK C-terminal domain stabilizes …
YLR414C	PUN1	2.01097	1.99185e-07	Plasma membrane protein with a role in cell wall integrity; co-localizes with Sur7p in punctate membrane patches; null mutant displays decreased thermotolerance; transcription induced upon cell wall damage and metal ion stress
YKR049C	FMP46	1.96811	0.00273207	Putative redox protein containing a thioredoxin fold; the authentic, non-tagged protein is detected in highly purified mitochondria in high-throughput studies
YLL039C	UBI4	1.96339	1.17691e-07	Ubiquitin; becomes conjugated to proteins, marking them for selective degradation via the ubiquitin-26S proteasome system; essential for the cellular stress response; encoded as a polyubiquitin precursor comprised of 5 head-to-tail repeats; protein abundance increases in response to DNA replication stress
YBR066C	NRG2	1.95099	1.41794e-06	Transcriptional repressor; mediates glucose repression and negatively regulates filamentous growth; activated in stochastic pulses of nuclear localization in response to low glucose
YOR100C	CRC1	1.93787	9.57049e-07	Mitochondrial inner membrane carnitine transporter; required for carnitine-dependent transport of acetyl-CoA from peroxisomes to mitochondria during fatty acid beta-oxidation; human homolgy SLC25A20 complements yeast null mutant
YMR251W-A	HOR7	1.93303	7.78925e-10	Protein of unknown function; overexpression suppresses Ca2+ sensitivity of mutants lacking inositol phosphorylceramide mannosyltransferases Csg1p and Csh1p; transcription is induced under hyperosmotic stress and repressed by alpha factor; HOR7 has a paralog, DDR2, that arose from the whole genome duplication
YIL046W	MET30	1.92027	0.000118126	F-box protein containing five copies of the WD40 motif; controls cell cycle function, sulfur metabolism, and methionine biosynthesis as part of the ubiquitin ligase complex; interacts with and regulates Met4p, localizes within the nucleus; dissociation of Met30p from SCF complex in response to cadmium stress is regulated by Cdc48p
YLL057C	JLP1	1.90959	0.0122449	Fe(II)-dependent sulfonate/alpha-ketoglutarate dioxygenase; involved in sulfonate catabolism for use as a sulfur source; contains sequence that resembles a J domain (typified by the E. coli DnaJ protein); induced by sulphur starvation
YLR074C	BUD20	1.90493	7.40184e-05	C2H2-type zinc finger protein required for ribosome assembly; shuttling factor which associates with pre-60S particles in the nucleus, accompanying them to the cytoplasm; cytoplasmic dissociation of Bud20p requires Drg1p; N-terminus harbors a nuclear localization signal (NLS) and a nuclear export signal (NES); cytoplasmic Bud20p is reimported by Kap123-dependent pathway; involved in bud-site sele…
YLL061W	MMP1	1.89292	0.00195021	High-affinity S-methylmethionine permease; required for utilization of S-methylmethionine as a sulfur source; has similarity to S-adenosylmethionine permease Sam3p
YDR070C	FMP16	1.85834	1.16639e-05	Protein of unknown function; may be involved in responding to conditions of stress; the authentic, non-tagged protein is detected in highly purified mitochondria in high-throughput studies; protein abundance increases in response to DNA replication stress
YBR238C	YBR238C	1.84797	0.00230923	Mitochondrial membrane protein; not required for respiratory growth but causes a synthetic respiratory defect in combination with rmd9 mutations; transcriptionally up-regulated by TOR; deletion increases life span; YBR238C has a paralog, RMD9, that arose from the whole genome duplication
YGR146C	ECL1	1.83811	7.64037e-05	Protein of unknown function; mitochondrial-dependent role in the extension of chronological lifespan; overexpression increases oxygen consumption and respiratory activity while deletion results in reduced oxygen consumption under conditions of caloric restriction; induced by iron homeostasis transcription factor Aft2p; multicopy suppressor of temperature sensitive hsf1 mutant; induced by treatmen…
YMR096W	SNZ1	1.82863	0.000810281	Protein involved in vitamin B6 biosynthesis; member of a stationary phase-induced gene family; coregulated with SNO1; interacts with Sno1p and with Yhr198p, perhaps as a multiprotein complex containing other Snz and Sno proteins
YER150W	SPI1	1.82085	3.94138e-05	GPI-anchored cell wall protein involved in weak acid resistance; basal expression requires Msn2p/Msn4p; expression is induced under conditions of stress and during the diauxic shift; SPI1 has a paralog, SED1, that arose from the whole genome duplication
YKR091W	SRL3	1.82077	1.26316e-05	GTB motif (G1/S transcription factor binding) containing protein; binds SBF-regulated promoters in hydroxyurea-treated cells; when overexpressed, suppresses the lethality of a rad53 null mutation; potential Cdc28p substrate; SRL3 has a paralog, WHI5, that arose from the whole genome duplication
YKL001C	MET14	1.80512	0.00359154	Adenylylsulfate kinase; required for sulfate assimilation and involved in methionine metabolism; human homolog PAPSS2 complements yeast null mutant
YDR342C	HXT7	1.80328	2.8608e-08	High-affinity glucose transporter; member of the major facilitator superfamily, nearly identical to Hxt6p, expressed at high basal levels relative to other HXTs, expression repressed by high glucose levels; HXT7 has a paralog, HXT4, that arose from the whole genome duplication
YOR120W	GCY1	1.80072	9.62198e-05	Glycerol dehydrogenase; involved in an alternative pathway for glycerol catabolism used under microaerobic conditions; also has mRNA binding activity; member of the aldo-keto reductase (AKR) family; protein abundance increases in response to DNA replication stress; GCY1 has a paralog, YPR1, that arose from the whole genome duplication
YJL116C	NCA3	1.78841	7.15465e-07	Protein involved in mitochondrion organization; functions with Nca2p to regulate mitochondrial expression of subunits 6 (Atp6p) and 8 (Atp8p) of the Fo-F1 ATP synthase; member of the SUN family; expression induced in cells treated with the mycotoxin patulin; NCA3 has a paralog, UTH1, that arose from the whole genome duplication
YPL274W	SAM3	1.7856	0.00125272	High-affinity S-adenosylmethionine permease; required for utilization of S-adenosylmethionine as a sulfur source; has similarity to S-methylmethionine permease Mmp1p
YDR536W	STL1	1.77523	0.000225698	Glycerol proton symporter of the plasma membrane; subject to glucose-induced inactivation, strongly but transiently induced when cells are subjected to osmotic shock
YMR174C	PAI3	1.77241	0.000130918	Cytoplasmic proteinase A (Pep4p) inhibitor; dependent on Pbs2p and Hog1p protein kinases for osmotic induction; intrinsically unstructured, N-terminal half becomes ordered in the active site of proteinase A upon contact
YOR145C	PNO1	1.76924	3.23383e-05	Essential nucleolar protein required for pre-18S rRNA processing; interacts with Dim1p, an 18S rRNA dimethyltransferase, and also with Nob1p, which is involved in proteasome biogenesis; contains a KH domain
YJR008W	MHO1	1.76795	0.00411955	Protein of unknown function; inhibits haploid invasive growth when overexpressed; synthetically lethal with phospholipase C (PLC1); expression induced by mild heat-stress on a non-fermentable carbon source, upon entry into stationary phase and upon nitrogen deprivation; repressed by inosine and choline in an Opi1p-dependent manner; highly conserved from bacteria to human; Memo, the human homolog,…
YDL124W	YDL124W	1.75635	0.000211051	NADPH-dependent alpha-keto amide reductase; reduces aromatic alpha-keto amides, aliphatic alpha-keto esters, and aromatic alpha-keto esters; member of the aldo-keto reductase (AKR) family; protein abundance increases in response to DNA replication stress
YDR497C	ITR1	1.7558	1.22847e-05	Myo-inositol transporter; member of the sugar transporter superfamily; expression is repressed by inositol and choline via Opi1p and derepressed via Ino2p and Ino4p; relative distribution to the vacuole increases upon DNA replication stress; ITR1 has a paralog, ITR2, that arose from the whole genome duplication
YLR326W	YLR326W	1.75064	8.03921e-05	Putative protein of unknown function; predicted to be palmitoylated
YNL289W	PCL1	1.74342	4.67753e-05	Cyclin, interacts with cyclin-dependent kinase Pho85p; member of the Pcl1,2-like subfamily, involved in the regulation of polarized growth and morphogenesis and progression through the cell cycle; is ubiquitinated by Dma1p; phosphorylation by Pho85p targets it for degradation; localizes to sites of polarized cell growth
YPL272C	PBI1	1.74045	0.0163214	Putative protein of unknown function; gene expression induced in response to ketoconazole; YPL272C is not an essential gene
YMR095C	SNO1	1.73747	7.04374e-06	Protein of unconfirmed function; involved in pyridoxine metabolism; expression is induced during stationary phase; forms a putative glutamine amidotransferase complex with Snz1p, with Sno1p serving as the glutaminase
YHR096C	HXT5	1.73526	1.63885e-05	Hexose transporter with moderate affinity for glucose; induced in the presence of non-fermentable carbon sources, induced by a decrease in growth rate, contains an extended N-terminal domain relative to other HXTs; HXT5 has a paralog, HXT3, that arose from the whole genome duplication
YMR304C-A	YMR304C-A	1.71807	0.000345331	Dubious open reading frame; unlikely to encode a functional protein, based on available experimental and comparative sequence data; partially overlaps 3' end of verified ORF SCW10/YMR305C
YLR092W	SUL2	1.71619	0.00326504	High affinity sulfate permease; sulfate uptake is mediated by specific sulfate transporters Sul1p and Sul2p, which control the concentration of endogenous activated sulfate intermediates
YMR105C	PGM2	1.71365	0.000188532	Phosphoglucomutase; catalyzes the conversion from glucose-1-phosphate to glucose-6-phosphate, which is a key step in hexose metabolism; functions as the acceptor for a Glc-phosphotransferase; protein abundance increases in response to DNA replication stress; PGM2 has a paralog, PGM1, that arose from the whole genome duplication
YBR230C	OM14	1.70594	9.07671e-06	Mitochondrial outer membrane receptor for cytosolic ribosomes; integral protein of the outer membrane that interacts with the nascent chain-associated complex (NAC) bound to ribosomes, contributing to co-translational mitochondrial import; interacts with porin (Por1p) and Om45p; abundance is decreased in cells grown in glucose relative to other carbon sources
YMR305C	SCW10	1.70575	0.0107394	Cell wall protein with similarity to glucanases; may play a role in conjugation during mating based on mutant phenotype and its regulation by Ste12p; SWC10 has a paralog, SCW4, that arose from the whole genome duplication
YGR044C	RME1	1.70339	1.35558e-05	Zinc finger protein involved in control of meiosis; prevents meiosis by repressing IME1 expression and promotes mitosis by activating CLN2 expression; directly repressed by a1-alpha2 regulator; mediates cell type control of sporulation; relocalizes from nucleus to cytoplasm upon DNA replication stress
YIR017C	MET28	1.70275	0.00828679	bZIP transcriptional activator in the Cbf1p-Met4p-Met28p complex; participates in the regulation of sulfur metabolism
YCR104W	PAU3	1.7008	0.0357438	Member of the seripauperin multigene family; encoded mainly in subtelomeric region; active during alcoholic fermentation; regulated by anaerobiosis; negatively regulated by oxygen; repressed by heme
YKL151C	YKL151C	1.69524	0.000861502	NADHX dehydratase; converts (S)-NADHX to NADH in an ATP-dependent manner; homologous to Carkd in mammals, and the C-terminal domain of YjeF in E.coli; enzyme is widespread in eukaryotes, prokaryotes and archaea; YKL151C promoter contains STREs (stress response elements) and expression is induced by heat shock or methyl methanesulfonate; green fluorescent protein (GFP)-fusion protein localizes to …
YDR343C	HXT6	1.69036	4.74397e-05	High-affinity glucose transporter; member of the major facilitator superfamily, nearly identical to Hxt7p, expressed at high basal levels relative to other HXTs, repression of expression by high glucose requires SNF3; HXT6 has a paralog, HXT1, that arose from the whole genome duplication
YMR040W	YET2	1.67312	1.91009e-06	Protein of unknown function that may interact with ribosomes; based on co-purification experiments; homolog of human BAP31 protein; YET2 has a paralog, YET1, that arose from the whole genome duplication
YPL052W	OAZ1	1.66786	1.65573e-05	Regulator of ornithine decarboxylase Spe1p; antizyme that binds to Spe1p to stimulate ubiquitin-independent degradation by the proteasome; binding of polyamines to nascent Oaz1p during translation stimulates +1 ribosomal frameshifting, allowing translation of full-length Oaz1p
YNL274C	GOR1	1.66688	0.00252332	Glyoxylate reductase; null mutation results in increased biomass after diauxic shift; the authentic, non-tagged protein is detected in highly purified mitochondria in high-throughput studies; protein abundance increases in response to DNA replication stress
YJL088W	ARG3	1.65711	0.0377883	Ornithine carbamoyltransferase; also known as carbamoylphosphate:L-ornithine carbamoyltransferase; catalyzes the biosynthesis of the arginine precursor citrulline
YPR081C	GRS2	1.64596	0.0148895	Glycine-tRNA synthetase, not expressed under normal growth conditions; expression is induced under heat, oxidative, pH, or ethanol stress conditions; more stable than the major glycine-tRNA synthetase Grs1p at 37 deg C; GRS2 has a paralog, GRS1, that arose from the whole genome duplication
YLR332W	MID2	1.6452	4.66472e-05	O-glycosylated plasma membrane protein; acts as a sensor for cell wall integrity signaling and activates the pathway; interacts with Rom2p, a guanine nucleotide exchange factor for Rho1p, and with cell integrity pathway protein Zeo1p; MID2 has a paralog, MTL1, that arose from the whole genome duplication
YDR123C	INO2	1.64211	2.09636e-08	Transcription factor; component of the heteromeric Ino2p/Ino4p basic helix-loop-helix transcription activator that binds inositol/choline-responsive elements (ICREs), required for derepression of phospholipid biosynthetic genes in response to inositol depletion; involved in diauxic shift
YLR346C	YLR346C	1.63973	2.07487e-05	Putative protein of unknown function found in mitochondria; expression is regulated by transcription factors involved in pleiotropic drug resistance, Pdr1p and Yrr1p; not an essential gene; YLR346C has a paralog, YGR035C, that arose from the whole genome duplication
YJR123W	RPS5	1.63742	0.0442354	Protein component of the small (40S) ribosomal subunit; least basic of non-acidic ribosomal proteins; phosphorylated in vivo; essential for viability; homologous to mammalian ribosomal protein S5 and bacterial S7
YNL112W	DBP2	1.63544	0.00140317	ATP-dependent RNA helicase of the DEAD-box protein family; has a strong preference for dsRNA; interacts with YRA1; required for the assembly of Yra1p, Nab2p and Mex67p onto mRNA and formation of nuclear mRNP; involved in mRNA decay and rRNA processing; may be involved in suppression of transcription from cryptic initiation sites
YPR184W	GDB1	1.6327	1.54416e-05	Glycogen debranching enzyme; contains glucanotranferase and alpha-1,6-amyloglucosidase activities; required for glycogen degradation; phosphorylated in mitochondria; activity is inhibited by Igd1p; protein abundance increases in response to DNA replication stress
YJR073C	OPI3	1.6277	0.00622707	Methylene-fatty-acyl-phospholipid synthase; catalyzes the last two steps in phosphatidylcholine biosynthesis; also known as phospholipid methyltransferase
YKR075C	YKR075C	1.62106	0.000659791	Protein of unknown function; similar to Reg1p; expression regulated by glucose and Rgt1p; GFP-fusion protein is induced in response to the DNA-damaging agent MMS; YKR075C has a paralog, YOR062C, that arose from the whole genome duplication
YJR103W	URA8	1.61512	0.00072049	Minor CTP synthase isozyme (see also URA7); catalyzes the ATP-dependent transfer of the amide nitrogen from glutamine to UTP, forming CTP, the final step in de novo biosynthesis of pyrimidines; involved in phospholipid biosynthesis; capable of forming cytoplasmic filaments termed cytoophidium, especially during conditions of glucose depletion; URA8 has a paralog, URA7, that arose from the whole g…
YOR348C	PUT4	1.58379	0.00288943	Proline permease; required for high-affinity transport of proline; also transports the toxic proline analog azetidine-2-carboxylate (AzC); PUT4 transcription is repressed in ammonia-grown cells
YBL093C	ROX3	1.58145	0.000115439	Subunit of the RNA polymerase II mediator complex; associates with core polymerase subunits to form the RNA polymerase II holoenzyme
YDL059C	RAD59	1.56717	1.63066e-05	Protein involved DNA double-strand break repair; repairs breaks in DNA during vegetative growth via recombination and single-strand annealing; anneals complementary single-stranded DNA; forms nuclear foci upon DNA replication stress; required for loading of Rad52p to DSBs; paralog of Rad52p
YNL208W	YNL208W	1.56483	0.000174725	Protein of unknown function; may interact with ribosomes, based on co-purification experiments; authentic, non-tagged protein is detected in purified mitochondria in high-throughput studies; potential orthologs found in other fungi
YNL160W	YGP1	1.56014	0.00197564	Cell wall-related secretory glycoprotein; induced by nutrient deprivation-associated growth arrest and upon entry into stationary phase; may be involved in adaptation prior to stationary phase entry; YGP1 has a paralog, SPS100, that arose from the whole genome duplication
YNL277W	MET2	1.55273	0.000469494	L-homoserine-O-acetyltransferase; catalyzes the conversion of homoserine to O-acetyl homoserine which is the first step of the methionine biosynthetic pathway
YJR137C	MET5	1.55246	9.26847e-06	Sulfite reductase beta subunit; involved in amino acid biosynthesis, transcription repressed by methionine
YGR190C	YGR190C	1.54476	0.00521892	Dubious open reading frame; unlikely to encode a functional protein, based on available experimental and comparative sequence data; overlaps the verified gene HIP1/YGR191W
YMR169C	ALD3	1.53994	0.00038805	Cytoplasmic aldehyde dehydrogenase; involved in beta-alanine synthesis; uses NAD+ as the preferred coenzyme; very similar to Ald2p; expression is induced by stress and repressed by glucose
YHR088W	RPF1	1.53952	7.578e-05	Protein involved in assembly and export of the large ribosomal subunit; nucleolar protein; constituent of 66S pre-ribosomal particles; contains a sigma(70)-like motif, which is thought to bind RNA
YDR223W	CRF1	1.53803	0.000748755	Transcriptional corepressor; involved in repression of ribosomal protein (RP) gene transcription via the TOR signaling pathway which promotes accumulation of Crf1p in the nucleus; role in repression of RP genes varies by strain; CRF1 has a paralog, IFH1, that arose from the whole genome duplication
YDR046C	BAP3	1.53041	2.03164e-07	Amino acid permease; involved in uptake of cysteine, leucine, isoleucine and valine; BAP3 has a paralog, BAP2, that arose from the whole genome duplication
Q0275	COX3	1.52789	0.000708441	Subunit III of cytochrome c oxidase (Complex IV); Complex IV is the terminal member of the mitochondrial inner membrane electron transport chain; one of three mitochondrially-encoded subunits
YER092W	IES5	1.52345	2.54787e-05	Non-essential INO80 chromatin remodeling complex subunit; deletion affects telomere maintenance via recombination
YOL140W	ARG8	1.49876	4.42396e-05	Acetylornithine aminotransferase; catalyzes the fourth step in the biosynthesis of the arginine precursor ornithine
YML054C	CYB2	1.49528	0.000182445	Cytochrome b2 (L-lactate cytochrome-c oxidoreductase); component of the mitochondrial intermembrane space, required for lactate utilization; expression is repressed by glucose and anaerobic conditions
YGR234W	YHB1	1.4918	0.00341927	Nitric oxide oxidoreductase; flavohemoglobin involved in nitric oxide detoxification; plays a role in the oxidative and nitrosative stress responses; protein increases in abundance and relocalizes from nucleus to cytoplasmic foci upon DNA replication stress
YOR289W	YOR289W	1.49044	0.00220574	Putative protein of unknown function; transcription induced by the unfolded protein response; green fluorescent protein (GFP)-fusion protein localizes to both the cytoplasm and the nucleus
YPR167C	MET16	1.48982	0.00183385	3'-phosphoadenylsulfate reductase; reduces 3'-phosphoadenylyl sulfate to adenosine-3',5'-bisphosphate and free sulfite using reduced thioredoxin as cosubstrate, involved in sulfate assimilation and methionine metabolism
YDR042C	YDR042C	1.48807	7.93986e-06	Putative protein of unknown function; expression is increased in ssu72-ts69 mutant
YER034W	YER034W	1.47885	0.00143608	Protein of unknown function; non-essential gene; expression induced upon calcium shortage; protein abundance increases in response to DNA replication stress
YOR382W	FIT2	1.47313	0.000294711	Mannoprotein that is incorporated into the cell wall; incorporated via a glycosylphosphatidylinositol (GPI) anchor; involved in the retention of siderophore-iron in the cell wall
YER127W	LCP5	1.4664	0.00140317	Essential protein involved in maturation of 18S rRNA; depletion leads to inhibited pre-rRNA processing and reduced polysome levels; localizes primarily to the nucleolus
YMR196W	YMR196W	1.4605	0.000141903	Putative protein of unknown function; green fluorescent protein (GFP)-fusion protein localizes to the cytoplasm; YMR196W is not an essential gene
YER153C	PET122	1.45698	0.0155695	Mitochondrial translational activator specific for the COX3 mRNA; acts together with Pet54p and Pet494p; located in the mitochondrial inner membrane
YFL024C	EPL1	1.45161	0.000176409	Subunit of NuA4, an essential histone H4/H2A acetyltransferase complex; conserved region at N-terminus is essential for interaction with the NPC (nucleosome core particle); required for autophagy; homologous to Drosophila Enhancer of Polycomb; coding sequence contains length polymorphisms in different strains
YNR053C	NOG2	1.44682	0.0224108	Putative GTPase; associates with pre-60S ribosomal subunits in the nucleolus and is required for their nuclear export and maturation
YLR258W	GSY2	1.4405	0.000389385	Glycogen synthase; expression induced by glucose limitation, nitrogen starvation, heat shock, and stationary phase; activity regulated by cAMP-dependent, Snf1p and Pho85p kinases as well as by the Gac1p-Glc7p phosphatase; GSY2 has a paralog, GSY1, that arose from the whole genome duplication; relocalizes from cytoplasm to plasma membrane upon DNA replication stress
YGR280C	PXR1	1.43956	0.0174313	Essential protein involved in rRNA and snoRNA maturation; competes with TLC1 RNA for binding to Est2p, suggesting a role in negative regulation of telomerase; human homolog inhibits telomerase; contains a G-patch RNA interacting domain
YBR105C	VID24	1.43879	0.0420021	GID Complex regulatory subunit; binds GID Complex in response to glucose through interactions with complex member Vid28p; regulates fructose-1,6-bisphosphatase (FBPase) targeting to the vacuole; promotes proteasome-dependent catabolite degradation of FBPase; peripheral membrane protein located at Vid (vacuole import and degradation) vesicles
YDR441C	APT2	1.43019	0.000270973	Potential adenine phosphoribosyltransferase; encodes a protein with similarity to adenine phosphoribosyltransferase, but artificially expressed protein exhibits no enzymatic activity; APT2 has a paralog, APT1, that arose from the whole genome duplication
YNL221C	POP1	1.42923	0.0141051	Subunit of both RNase MRP and nuclear RNase P; RNase MRP cleaves pre-rRNA, while nuclear RNase P cleaves tRNA precursors to generate mature 5' ends and facilitates turnover of nuclear RNAs; binds to the RPR1 RNA subunit in RNase P
YNL240C	NAR1	1.42699	1.29876e-06	Subunit of the cytosolic iron-sulfur (FeS) protein assembly machinery; required for maturation of cytosolic and nuclear FeS proteins and for normal resistance to oxidative stress; deficiency results in shortened lifespan and sensitivity to paraquat; homologous to human Narf
YGR159C	NSR1	1.41838	0.00137193	Nucleolar protein that binds nuclear localization sequences; required for pre-rRNA processing and ribosome biogenesis
YJR010W	MET3	1.41766	0.000200184	ATP sulfurylase; catalyzes the primary step of intracellular sulfate activation, essential for assimilatory reduction of sulfate to sulfide, involved in methionine metabolism; human homolog PAPSS2 complements yeast null mutant
YOR344C	TYE7	1.41489	0.000926155	Serine-rich protein that contains a bHLH DNA binding motif; binds E-boxes of glycolytic genes and contributes to their activation; may function as a transcriptional activator in Ty1-mediated gene expression; bHLH stands for basic-helix-loop-helix
YGR131W	FHN1	1.4137	0.0439039	Protein of unknown function; induced by ketoconazole; promoter region contains sterol regulatory element motif, which has been identified as a Upc2p-binding site; overexpression complements function of Nce102p in NCE102 deletion strain; FHN1 has a paralog, NCE102, that arose from the whole genome duplication
YPR015C	YPR015C	1.41163	0.000360197	Putative zinc finger transcription factor; binds DNA in sequence-specific manner; overexpression causes a cell cycle delay or arrest
YNL014W	HEF3	1.40524	0.00111701	Translational elongation factor EF-3; member of the ABC superfamily; stimulates EF-1 alpha-dependent binding of aminoacyl-tRNA by the ribosome; normally expressed in zinc deficient cells; HEF3 has a paralog, YEF3, that arose from the whole genome duplication
YBR005W	RCR1	1.38634	0.0167349	Protein of the ER membrane involved in cell wall chitin deposition; may function in the endosomal-vacuolar trafficking pathway, helping determine whether plasma membrane proteins are degraded or routed to the plasma membrane; RCR1 has a paralog, RCR2, that arose from the whole genome duplication
YFR017C	IGD1	1.38599	0.000219362	Cytoplasmic protein that inhibits Gdb1p glycogen debranching activity; required for normal intracellular accumulation of glycogen; phosphorylated in vivo; expression increases during wine fermentation; protein abundance increases in response to DNA replication stress; IGD1 has a paralog, YOL024W, that arose from the whole genome duplication
YKL143W	LTV1	1.38304	0.000177002	Component of the GSE complex; GSE is required for proper sorting of amino acid permease Gap1p; required for ribosomal small subunit export from nucleus; required for growth at low temperature
YML113W	DAT1	1.38093	0.0140577	DNA binding protein that recognizes oligo(dA).oligo(dT) tracts; Arg side chain in its N-terminal pentad Gly-Arg-Lys-Pro-Gly repeat is required for DNA-binding; relocalizes to the cytosol in response to hypoxia; not essential for viability
YNR014W	YNR014W	1.3788	0.00726919	Putative protein of unknown function; expression is cell-cycle regulated, Azf1p-dependent, and heat-inducible; YNR014W has a paralog, YMR206W, that arose from the whole genome duplication
YOR185C	GSP2	1.37465	0.000805816	GTP binding protein (mammalian Ranp homolog); involved in the maintenance of nuclear organization, RNA processing and transport; interacts with Kap121p, Kap123p and Pdr6p (karyophilin betas); not required for viability; protein abundance increases in response to DNA replication stress; GSP2 has a paralog, GSP1, that arose from the whole genome duplication
YDR085C	AFR1	1.37402	1.16529e-05	Protein required for pheromone-induced projection (shmoo) formation; regulates septin architecture during mating; has an RVXF motif that mediates targeting of Glc7p to mating projections; interacts with Cdc12p; AFR1 has a paralog, YER158C, that arose from the whole genome duplication
YGR155W	CYS4	1.37384	0.00395301	Cystathionine beta-synthase; catalyzes synthesis of cystathionine from serine and homocysteine, the first committed step in cysteine biosynthesis; responsible for hydrogen sulfide generation; advances passage through START by promoting cell growth which requires catalytic activity, and reducing critical cell size independent of catalytic activity; mutations in human ortholog CBS cause homocystinu…
YJL016W	YJL016W	1.36601	0.0301137	Putative protein of unknown function; GFP-fusion protein localizes to the cytoplasm; conserved in closely related Saccharomyces species
YPL186C	UIP4	1.36439	0.000149775	Protein that interacts with Ulp1p; a Ubl (ubiquitin-like protein)-specific protease for Smt3p protein conjugates; detected in a phosphorylated state in the mitochondrial outer membrane; also detected in ER and nuclear envelope
YBR203W	COS111	1.35539	0.000764722	Protein required for antifungal drug ciclopirox olamine resistance; not related to the subtelomerically-encoded COS family; the authentic, non-tagged protein is detected in highly purified mitochondria in high-throughput studies
YDR171W	HSP42	1.349	0.000849026	Small heat shock protein (sHSP) with chaperone activity; forms barrel-shaped oligomers that suppress unfolded protein aggregation; involved in cytoskeleton reorganization after heat shock; protein abundance increases and forms cytoplasmic foci in response to DNA replication stress
YFR030W	MET10	1.34421	0.000487254	Subunit alpha of assimilatory sulfite reductase; complex converts sulfite into sulfide
YML100W	TSL1	1.3427	0.00137128	Large subunit of trehalose 6-phosphate synthase/phosphatase complex; Tps1p-Tps2p complex converts uridine-5'-diphosphoglucose and glucose 6-phosphate to trehalose; contributes to survival to acute lethal heat stress; mutant has aneuploidy tolerance; protein abundance increases in response to DNA replication stress; TSL1 has a paralog, TPS3, that arose from the whole genome duplication
YER158C	YER158C	1.3398	0.00211629	Protein of unknown function; potentially phosphorylated by Cdc28p; YER158C has a paralog, AFR1, that arose from the whole genome duplication
YPL256C	CLN2	1.33307	0.00612033	G1 cyclin involved in regulation of the cell cycle; activates Cdc28p kinase to promote the G1 to S phase transition; late G1 specific expression depends on transcription factor complexes, MBF (Swi6p-Mbp1p) and SBF (Swi6p-Swi4p); CLN2 has a paralog, CLN1, that arose from the whole genome duplication
YBR068C	BAP2	1.3321	0.000102932	High-affinity leucine permease; functions as a branched-chain amino acid permease involved in uptake of leucine, isoleucine and valine; contains 12 predicted transmembrane domains; BAP2 has a paralog, BAP3, that arose from the whole genome duplication
YGR189C	CRH1	1.32871	0.0192495	Chitin transglycosylase; functions in the transfer of chitin to beta(1-6) and beta(1-3) glucans in the cell wall; similar and functionally redundant to Utr2; localizes to sites of polarized growth; expression induced by cell wall stress
YOL108C	INO4	1.32646	7.55464e-06	Transcription factor involved in phospholipid synthesis; required for derepression of inositol-choline-regulated genes involved in phospholipid synthesis; forms a complex, with Ino2p, that binds the inositol-choline-responsive element through a basic helix-loop-helix domain
YMR301C	ATM1	1.31242	0.000296731	Mitochondrial inner membrane ATP-binding cassette (ABC) transporter; exports mitochondrially synthesized precursors of iron-sulfur (Fe/S) clusters to the cytosol; human homolog ABCB7 complements yeast null mutant
Q0297	Q0297	1.31124	0.00279297	Dubious open reading frame; unlikely to encode a functional protein, based on available experimental and comparative sequence data; partially overlaps the verified gene RPM1
YKL201C	MNN4	1.30606	0.00856105	Putative positive regulator of mannosylphosphate transferase Mnn6p; involved in mannosylphosphorylation of N-linked oligosaccharides; expression increases in late-logarithmic and stationary growth phases; coding sequence contains length polymorphisms in different strains; MNN4 has a paralog, YJR061W, that arose from the whole genome duplication
YPL024W	RMI1	1.30308	0.0188243	Subunit of the RecQ (Sgs1p) - Topo III (Top3p) complex; stimulates superhelical relaxing, DNA catenation/decatenation and ssDNA binding activities of Top3p; involved in response to DNA damage; functions in S phase-mediated cohesion establishment via a pathway involving the Ctf18-RFC complex and Mrc1p; stimulates Top3p DNA catenation/decatenation activity; null mutants display increased rates of r…
YOR178C	GAC1	1.29886	0.00153617	Regulatory subunit for Glc7p type-1 protein phosphatase (PP1); tethers Glc7p to Gsy2p glycogen synthase, binds Hsf1p heat shock transcription factor, required for induction of some HSF-regulated genes under heat shock; GAC1 has a paralog, PIG1, that arose from the whole genome duplication
YOR328W	PDR10	1.29214	0.00379431	ATP-binding cassette (ABC) transporter; multidrug transporter involved in the pleiotropic drug resistance network; regulated by Pdr1p and Pdr3p
YDR299W	BFR2	1.28704	0.00280898	Component of the SSU and 90S preribosomes; involved in pre-18S rRNA processing; binds to U3 snoRNA and Mpp10p; multicopy suppressor of sensitivity to Brefeldin A; expression is induced during lag phase and also by cold shock
YLR205C	HMX1	1.2867	0.0134416	ER localized heme oxygenase; involved in heme degradation during iron starvation and in the oxidative stress response; expression is regulated by AFT1 and oxidative stress; relocates to the perinuclear region in the presence of oxidants
YER064C	VHR2	1.28624	0.000603275	Non-essential nuclear protein; null mutation has global effects on transcription; VHR2 has a paralog, VHR1, that arose from the whole genome duplication; relative distribution to the nucleus increases upon DNA replication stress
YMR191W	SPG5	1.28506	2.07487e-05	Protein required for proteasome assembly during quiescence; binds to base of the proteasome regulartory particle; required for survival at high temperature during stationary phase; not required for growth on nonfermentable carbon sources
YER046W	SPO73	1.28443	0.000296439	Meiosis-specific protein of unknown function; required for spore wall formation during sporulation; dispensible for both nuclear divisions during meiosis
YHL008C	YHL008C	1.28388	7.28942e-07	Putative protein of unknown function; may be involved in the uptake of chloride ions; does not appear to be involved in monocarboxylic acid transport; green fluorescent protein (GFP)-fusion protein localizes to the vacuole
YDL169C	UGX2	1.28184	0.000261259	Protein of unknown function; transcript accumulates in response to any combination of stress conditions
YDL215C	GDH2	1.27764	0.000463345	NAD(+)-dependent glutamate dehydrogenase; degrades glutamate to ammonia and alpha-ketoglutarate; expression sensitive to nitrogen catabolite repression and intracellular ammonia levels; genetically interacts with GDH3 by suppressing stress-induced apoptosis
YPL156C	PRM4	1.27611	0.00179272	Pheromone-regulated protein proposed to be involved in mating; predicted to have 1 transmembrane segment; transcriptionally regulated by Ste12p during mating and by Cat8p during the diauxic shift
YNL157W	IGO1	1.27365	0.00910582	Protein required for initiation of G0 program; prevents degradation of nutrient-regulated mRNAs via the 5'-3' mRNA decay pathway; phosphorylated by Rim15p; GFP protein localizes to the cytoplasm and nucleus; IGO1 has a paralog, IGO2, that arose from the whole genome duplication
YER067W	RGI1	1.2606	0.00963689	Protein of unknown function; involved in energy metabolism under respiratory conditions; protein abundance is increased upon intracellular iron depletion or in response to DNA replication stress; RGI1 has a paralog, RGI2, that arose from the whole genome duplication
YDL222C	FMP45	1.26017	0.00138298	Integral membrane protein localized to mitochondria; required for sporulation and maintaining sphingolipid content; similar to SUR7; FMP45 has a paralog, YNL194C, that arose from the whole genome duplication
YIL117C	PRM5	1.25587	1.63066e-05	Pheromone-regulated protein, predicted to have 1 transmembrane segment; induced during cell integrity signaling; PRM5 has a paralog, YNL058C, that arose from the whole genome duplication
YIL019W	FAF1	1.25418	0.000142482	Protein required for pre-rRNA processing; also required for 40S ribosomal subunit assembly
YLR120C	YPS1	1.2483	0.00599155	Aspartic protease; hyperglycosylated member of the yapsin family of proteases, attached to the plasma membrane via a glycosylphosphatidylinositol (GPI) anchor; involved in nutrient limitation-induced cleavage of the extracellular inhibitory domain of signaling mucin Msb2p, resulting in activation of the filamentous growth MAPK pathway; involved with other yapsins in the cell wall integrity respon…
YHR033W	YHR033W	1.24185	7.48231e-06	Putative protein of unknown function; epitope-tagged protein localizes to the cytoplasm; YHR033W has a paralog, PRO1, that arose from the whole genome duplication
YJL101C	GSH1	1.24153	0.00894382	Gamma glutamylcysteine synthetase; catalyzes the first step in glutathione (GSH) biosynthesis; expression induced by oxidants, cadmium, and mercury; protein abundance increases in response to DNA replication stress
YNL015W	PBI2	1.23491	0.00210332	Cytosolic inhibitor of vacuolar proteinase B (PRB1); required for efficient vacuole inheritance; with thioredoxin forms protein complex LMA1, which assists in priming SNARE molecules and promotes vacuole fusion; protein abundance increases in response to DNA replication stress
YDR309C	GIC2	1.23247	0.000270973	Redundant rho-like GTPase Cdc42p effector; involved in initiation of budding and cellular polarization; interacts with Cdc42p via the Cdc42/Rac-interactive binding (CRIB) domain and with PI(4,5)P2 via a polybasic region; GIC2 has a paralog, GIC1, that arose from the whole genome duplication
YHR176W	FMO1	1.23102	0.000294711	Flavin-containing monooxygenase; localized to the cytoplasmic face of the ER membrane; catalyzes oxidation of biological thiols to maintain the ER redox buffer ratio for correct folding of disulfide-bonded proteins
YBR116C	YBR116C	1.2279	0.00141221	Dubious open reading frame; unlikely to encode a functional protein, based on available experimental and comparative sequence data; partially overlaps the verified gene TKL2
YJL212C	OPT1	1.2219	0.0104525	Proton-coupled oligopeptide transporter of the plasma membrane; also transports glutathione and phytochelatin; member of the OPT family
YPL221W	FLC1	1.22155	0.00141221	Putative FAD transporter; required for uptake of FAD into endoplasmic reticulum; involved in cell wall maintenance; FLC1 has a paralog, FLC3, that arose from the whole genome duplication
YOR036W	PEP12	1.21345	9.85185e-06	Target membrane receptor (t-SNARE); for vesicular intermediates traveling between the Golgi apparatus and the vacuole; controls entry of biosynthetic, endocytic, and retrograde traffic into the prevacuolar compartment; syntaxin
YHR097C	YHR097C	1.21275	0.000549196	Putative protein of unknown function; green fluorescent protein (GFP)-fusion protein localizes to the cytoplasm and the nucleus; YHR097C has a paralog, PAL1, that arose from the whole genome duplication
Q0250	COX2	1.20974	0.0181545	Subunit II of cytochrome c oxidase (Complex IV); Complex IV is the terminal member of the mitochondrial inner membrane electron transport chain; one of three mitochondrially-encoded subunits
YMR181C	YMR181C	1.208	0.0355765	Protein of unknown function; mRNA transcribed as part of a bicistronic transcript with a predicted transcriptional repressor RGM1/YMR182C; mRNA is destroyed by nonsense-mediated decay (NMD); not an essential gene; YMR181C has a paralog, YPL229W, that arose from the whole genome duplication
YGR245C	SDA1	1.20767	0.0233245	Protein required for actin organization and passage through Start; highly conserved nuclear protein; required for actin cytoskeleton organization; plays a critical role in G1 events; binds Nap1p; involved in 60S ribosome biogenesis
YIL101C	XBP1	1.20633	0.00096569	Transcriptional repressor; binds promoter sequences of cyclin genes, CYS3, and SMF2; not expressed during log phase of growth, but induced by stress or starvation during mitosis, and late in meiosis; represses 15% of all yeast genes as cells transition to quiescence; important for maintaining G1 arrest and for longevity of quiescent cells; member of Swi4p/Mbp1p family; phosphorylated by Cdc28p; r…
YMR014W	BUD22	1.20511	0.0152825	Protein required for rRNA maturation and ribosomal subunit biogenesis; required for 18S rRNA maturation; also required for small ribosomal subunit biogenesis; cosediments with pre-ribosomal particles; mutation decreases efficiency of +1 Ty1 frameshifting and transposition, and affects budding pattern
YGL180W	ATG1	1.19894	0.00285028	Protein serine/threonine kinase; required for vesicle formation in autophagy and the cytoplasm-to-vacuole targeting (Cvt) pathway; structurally required for phagophore assembly site formation; during autophagy forms a complex with Atg13p and Atg17p; essential for cell cycle progression from G2/M to G1 under nitrogen starvation
YFL030W	AGX1	1.19789	0.00791518	Alanine:glyoxylate aminotransferase (AGT); catalyzes the synthesis of glycine from glyoxylate, which is one of three pathways for glycine biosynthesis in yeast; similar to mammalian and plant alanine:glyoxylate aminotransferases; human homolog AGXT complements yeast null mutant
YLR375W	STP3	1.19315	0.0252748	Zinc-finger protein of unknown function; possibly involved in pre-tRNA splicing and in uptake of branched-chain amino acids; STP3 has a paralog, STP4, that arose from the whole genome duplication
YOR374W	ALD4	1.1898	0.00812417	Mitochondrial aldehyde dehydrogenase; required for growth on ethanol and conversion of acetaldehyde to acetate; phosphorylated; activity is K+ dependent; utilizes NADP+ or NAD+ equally as coenzymes; expression is glucose repressed; can substitute for cytosolic NADP-dependent aldehyde dehydrogenase when directed to the cytosol
YKL009W	MRT4	1.18945	0.00140317	Protein involved in mRNA turnover and ribosome assembly; required at post-transcriptional step for efficient retrotransposition; localizes to the nucleolus
YHR112C	YHR112C	1.18591	0.0350065	Protein of unknown function; localizes to the cytoplasm and nucleus; overexpression affects protein trafficking through the endocytic pathway
YPL230W	USV1	1.18084	7.40184e-05	Putative transcription factor containing a C2H2 zinc finger; mutation affects transcriptional regulation of genes involved in growth on non-fermentable carbon sources, response to salt stress and cell wall biosynthesis; USV1 has a paralog, RGM1, that arose from the whole genome duplication
YKR078W	YKR078W	1.17591	0.000168595	Cytoplasmic protein of unknown function; potential Cdc28p substrate; contains a Phox homology (PX) domain and specifically binds phosphatidylinositol 3-phosphate (PtdIns-3-P); YKR078W has a paralog, VPS5, that arose from the whole genome duplication
YDL223C	HBT1	1.17547	0.00332116	Shmoo tip protein, substrate of Hub1p ubiquitin-like protein; mutants are defective for mating projection formation, thereby implicating Hbt1p in polarized cell morphogenesis; HBT1 has a paralog, YNL195C, that arose from the whole genome duplication
YER035W	EDC2	1.17181	0.00492073	RNA-binding protein that directly activates mRNA decapping; binds mRNA substrate and enhances activity of decapping proteins Dcp1p and Dcp2p; has a role in translation during heat stress; protein increases in abundance and relocalizes to nucleolus and to nuclear foci upon DNA replication stress; EDC2 has a paralog, EDC1, that arose from the whole genome duplication
YNL278W	CAF120	1.17002	0.0173247	Part of the CCR4-NOT transcriptional regulatory complex; involved in controlling mRNA initiation, elongation, and degradation; CAF120 has a paralog, SKG3, that arose from the whole genome duplication
YDR018C	YDR018C	1.16626	0.000182445	Probable membrane protein with three predicted transmembrane domains; similar to C. elegans F55A11.5 and maize 1-acyl-glycerol-3-phosphate acyltransferase; YDR018C has a paralog, CST26, that arose from the whole genome duplication
YDR530C	APA2	1.16624	0.0210509	Diadenosine 5',5'''-P1,P4-tetraphosphate phosphorylase II; AP4A phosphorylase involved in catabolism of bis(5'-nucleosidyl) tetraphosphates; APA2 has a paralog, APA1, that arose from the whole genome duplication
YPL159C	PET20	1.1651	0.00082844	Mitochondrial protein; required for respiratory growth under some conditions and for stability of the mitochondrial genome
YPR112C	MRD1	1.1634	0.0489822	Essential conserved small ribosomal subunit (40s) synthesis factor; component of the 90S preribosome; required for production of 18S rRNA and small ribosomal subunit; contains five consensus RNA-binding domains and binds to the pre-rRNA at two sites within the 18S region
YOR049C	RSB1	1.16318	0.00531203	Suppressor of sphingoid LCB sensitivity of an LCB-lyase mutation; putative integral membrane transporter or flippase that may transport long chain bases (LCBs) from the cytoplasmic side toward the extracytoplasmic side of the membrane
YOR119C	RIO1	1.1602	0.0281402	Serine kinase involved in cell cycle regulation and rDNA integrity; associated with late pre-40S particles via its conserved C-terminal domain and participates in late 40S biogenesis; association with pre-40S particles regulated by its catalytic ATPase site and likely occurs after the release of Rio2p from these particles; involved in cell cycle progression and processing of the 20S pre-rRNA into…
YIL136W	OM45	1.15868	0.0141051	Mitochondrial outer membrane protein of unknown function; major constituent of the outer membrane, located on the outer (cytosolic) face; interacts with porin (Por1p) and with Om14p; imported via the presequence pathway involving the TOM and TIM23 complexes, then assembled in the outer membrane by Mim1p; protein abundance increases in response to DNA replication stress
YFR032C	RRT5	1.15563	0.000558676	Putative protein of unknown function; non-essential gene identified in a screen for mutants with increased levels of rDNA transcription; expressed at high levels during sporulation
YJR002W	MPP10	1.15438	0.00223131	Component of the SSU processome and 90S preribosome; required for pre-18S rRNA processing, interacts with and controls the stability of Imp3p and Imp4p, essential for viability; similar to human Mpp10p
YAL053W	FLC2	1.15256	0.000707684	Putative calcium channel involved in calcium release under hypotonic stress; required for uptake of FAD into endoplasmic reticulum; involved in cell wall maintenance; FLC2 has a paralog, YOR365C, that arose from the whole genome duplication
YOL058W	ARG1	1.15126	0.0310277	Arginosuccinate synthetase; catalyzes the formation of L-argininosuccinate from citrulline and L-aspartate in the arginine biosynthesis pathway; potential Cdc28p substrate
YLR042C	YLR042C	1.14878	0.000376144	Cell wall protein of unknown function; localizes to the cytoplasm; deletion improves xylose fermentation in industrially engineered strains; YLL042C is not an essential gene
YPR080W	TEF1	1.14525	0.0473386	Translational elongation factor EF-1 alpha; in the GTP-bound active form, binds to and delivers aminoacylated tRNA to the A-site of ribosomes for elongation of nascent polypeptides; associates with vacuolar Rho1p GTPase; may also have a role in tRNA re-export from the nucleus; TEF1 has a paralog, TEF2, that arose from the whole genome duplication
YHL020C	OPI1	1.14434	0.000176409	Transcriptional regulator of a variety of genes; phosphorylation by protein kinase A stimulates Opi1p function in negative regulation of phospholipid biosynthetic genes; involved in telomere maintenance; null exhibits disrupted mitochondrial metabolism and low cardiolipin content, strongly correlated with overproduction of inositol
YGL121C	GPG1	1.14419	0.00559803	Proposed gamma subunit of the heterotrimeric G protein; interacts with the receptor Gpr1p; involved in regulation of pseudohyphal growth; requires Gpb1p or Gpb2p to interact with Gpa2p; overproduction causes prion curing
YNL191W	DUG3	1.14301	0.000733159	Component of glutamine amidotransferase (GATase II); forms a complex with Dug2p to degrade glutathione (GSH) and other peptides containing a gamma-glu-X bond in an alternative pathway to GSH degradation by gamma-glutamyl transpeptidase (Ecm38p)
YPL222W	FMP40	1.13872	0.0224282	Putative protein of unknown function; proposed to be involved in responding to environmental stresses; the authentic, non-tagged protein is detected in highly purified mitochondria in high-throughput studies
YKR013W	PRY2	1.13803	0.00149526	Sterol binding protein involved in the export of acetylated sterols; secreted glycoprotein and member of the CAP protein superfamily (cysteine-rich secretory proteins (CRISP), antigen 5, and pathogenesis related 1 proteins); sterol export function is redundant with that of PRY1; may be involved in detoxification of hydrophobic compounds; PRY2 has a paralog, PRY1, that arose from the whole genome …
YER053C-A	YER053C-A	1.13465	0.00330757	Protein of unknown function; green fluorescent protein (GFP)-fusion protein localizes to the endoplasmic reticulum; protein abundance increases in response to DNA replication stress
YKL078W	DHR2	1.13253	0.0227508	Predominantly nucleolar DEAH-box ATP-dependent RNA helicase; required for 18S rRNA synthesis
YMR011W	HXT2	1.13126	0.000362894	High-affinity glucose transporter of the major facilitator superfamily; expression is induced by low levels of glucose and repressed by high levels of glucose
YJL144W	YJL144W	1.12942	0.034188	Cytoplasmic hydrophilin essential in desiccation-rehydration process; expression induced by osmotic stress, starvation and during stationary phase; protein abundance increases in response to DNA replication stress
YNR057C	BIO4	1.12836	0.0113531	Dethiobiotin synthetase; catalyzes the third step in the biotin biosynthesis pathway; BIO4 is in a cluster of 3 genes (BIO3, BIO4, and BIO5) that mediate biotin synthesis; BIO3 and BIO4 were acquired by horizontal gene transfer (HGT) from bacteria; expression appears to be repressed at low iron levels
YMR239C	RNT1	1.12723	0.0246108	Nuclear dsRNA-specific ribonuclease (RNase III); involved in rDNA transcription, rRNA processing and U2 snRNA 3' end formation by cleavage of a stem-loop structure at the 3' end of U2 snRNA; involved in polyadenylation-independent transcription termination; involved in the cell wall stress response, regulating the degradation of cell wall integrity and morphogenesis checkpoint genes
YKL099C	UTP11	1.12704	2.21522e-05	Subunit of U3-containing Small Subunit (SSU) processome complex; involved in production of 18S rRNA and assembly of small ribosomal subunit
YOL020W	TAT2	1.11801	0.015042	High affinity tryptophan and tyrosine permease; overexpression confers FK506 and FTY720 resistance
YGR102C	GTF1	1.10965	0.042325	Subunit of the trimeric GatFAB AmidoTransferase(AdT) complex; involved in the formation of Q-tRNAQ; transposon insertion mutant is salt sensitive and null mutant has growth defects; non-tagged protein is detected in purified mitochondria
YCR020C-A	MAK31	1.10963	0.00157729	Non-catalytic subunit of N-terminal acetyltransferase of the NatC type; required for replication of dsRNA virus; member of the Sm protein family
YAL012W	CYS3	1.10578	0.00155252	Cystathionine gamma-lyase; catalyzes one of the two reactions involved in the transsulfuration pathway that yields cysteine from homocysteine with the intermediary formation of cystathionine; protein abundance increases in response to DNA replication stress
YOL010W	RCL1	1.10539	0.0140577	Endonuclease that cleaves pre-rRNA at site A2 for 18S rRNA biogenesis; subunit of U3-containing 90S preribosome processome complex involved in small ribosomal subunit assembly; stimulates Bms1p GTPase and U3 binding activity; similar to RNA cyclase-like proteins but no cyclase activity detected
YJL033W	HCA4	1.1039	0.0158319	DEAD box RNA helicase; component of the SSU; interacts with Bfr2p and Enp2p; high-copy number suppression of a U14 snoRNA processing mutant suggests an involvement in 18S rRNA synthesis
YPL093W	NOG1	1.10037	0.00153624	Putative GTPase; associates with free 60S ribosomal subunits in the nucleolus and is required for 60S ribosomal subunit biogenesis; constituent of 66S pre-ribosomal particles; member of the ODN family of nucleolar G-proteins
YHL036W	MUP3	1.09907	0.000749297	Low affinity methionine permease; similar to Mup1p
YBR267W	REI1	1.09879	0.0460511	Cytoplasmic pre-60S factor; required for the correct recycling of shuttling factors Alb1, Arx1 and Tif6 at the end of the ribosomal large subunit biogenesis; involved in bud growth in the mitotic signaling network
YER126C	NSA2	1.09731	0.00613927	Protein constituent of 66S pre-ribosomal particles; contributes to processing of the 27S pre-rRNA
YCR072C	RSA4	1.09546	0.0124254	WD-repeat protein involved in ribosome biogenesis; may interact with ribosomes; required for maturation and efficient intra-nuclear transport or pre-60S ribosomal subunits, localizes to the nucleolus
YOR337W	TEA1	1.09398	0.00477794	Ty1 enhancer activator involved in Ty enhancer-mediated transcription; required for full levels of Ty enhancer-mediated transcription; C6 zinc cluster DNA-binding protein
YHR169W	DBP8	1.08992	0.0298344	ATPase, putative RNA helicase of the DEAD-box family; component of 90S preribosome complex involved in production of 18S rRNA and assembly of 40S small ribosomal subunit; ATPase activity stimulated by association with Esf2p
YHR139C	SPS100	1.08618	0.000915655	Protein required for spore wall maturation; expressed during sporulation; may be a component of the spore wall; expression also induced in cells treated with the mycotoxin patulin; SPS100 has a paralog, YGP1, that arose from the whole genome duplication
YDR124W	YDR124W	1.0861	0.000219362	Putative protein of unknown function; non-essential gene; expression is strongly induced by alpha factor
YDR514C	YDR514C	1.08393	0.00819532	Protein of unknown function that localizes to mitochondria; overexpression affects endocytic protein trafficking; YDR514C has a paralog, GFD2, that arose from the whole genome duplication
YNL110C	NOP15	1.08057	0.0107327	Constituent of 66S pre-ribosomal particles; involved in 60S ribosomal subunit biogenesis; localizes to both nucleolus and cytoplasm
YNL305C	BXI1	1.07976	0.0396064	Protein involved in apoptosis; variously described as containing a BCL-2 homology (BH3) domain or as a member of the BAX inhibitor family; reported to promote apoptosis under some conditions and to inhibit it in others; localizes to ER and vacuole; may link the unfolded protein response to apoptosis via regulation of calcium-mediated signaling; translocates to mitochondria under apoptosis-inducin…
YLL058W	YLL058W	1.07807	0.00189228	Putative protein of unknown function with similarity to Str2p; Str2p is a cystathionine gamma-synthase important in sulfur metabolism; YLL058W is not an essential gene
YLR364W	GRX8	1.07794	0.00415849	Glutaredoxin that employs a dithiol mechanism of catalysis; monomeric; activity is low and null mutation does not affect sensitivity to oxidative stress; GFP-fusion protein localizes to the cytoplasm; expression strongly induced by arsenic
YAL060W	BDH1	1.07664	0.00577759	NAD-dependent (R,R)-butanediol dehydrogenase; catalyzes oxidation of (R,R)-2,3-butanediol to (3R)-acetoin, oxidation of meso-butanediol to (3S)-acetoin, and reduction of acetoin; enhances use of 2,3-butanediol as an aerobic carbon source
YNL336W	COS1	1.07617	0.00057682	Protein of unknown function; member of the DUP380 subfamily of conserved, often subtelomerically-encoded proteins
YKL023W	YKL023W	1.076	0.000374688	Putative protein of unknown function; predicted by computational methods to be involved in mRNA degradation; green fluorescent protein (GFP)-fusion protein localizes to the cytoplasm
YBL106C	SRO77	1.07421	0.0017991	Protein with roles in exocytosis and cation homeostasis; functions in docking and fusion of post-Golgi vesicles with plasma membrane; regulates cell proliferation and colony development via the Rho1-Tor1 pathway; interacts with SNARE protein Sec9p; homolog of Drosophila lethal giant larvae tumor suppressor; SRO77 has a paralog, SRO7, that arose from the whole genome duplication
YNL044W	YIP3	1.07221	0.000511471	Protein localized to COPII vesicles; proposed to be involved in ER to Golgi transport; interacts with members of the Rab GTPase family and Yip1p; also interacts with Rtn1p
YNL169C	PSD1	1.07083	0.000545277	Phosphatidylserine decarboxylase of the mitochondrial inner membrane; converts phosphatidylserine to phosphatidylethanolamine; regulates mitochondrial fusion and morphology by affecting lipid mixing in the mitochondrial membrane and by influencing the ratio of long to short forms of Mgm1p; partly exposed to the mitochondrial intermembrane space; autocatalytically processed
YOR114W	YOR114W	1.07006	0.00097292	Putative protein of unknown function; null mutant is viable
YKR024C	DBP7	1.06094	0.00155208	Putative ATP-dependent RNA helicase of the DEAD-box family; involved in ribosomal biogenesis; required at post-transcriptional step for efficient retrotransposition; essential for growth under anaerobic conditions
YNL115C	YNL115C	1.06026	0.00931496	Putative protein of unknown function; green fluorescent protein (GFP)-fusion protein localizes to mitochondria; YNL115C is not an essential gene
YMR295C	YMR295C	1.05966	0.00231017	Protein of unknown function that associates with ribosomes; green fluorescent protein (GFP)-fusion protein localizes to the cell periphery and bud; not an essential gene; protein abundance increases in response to DNA replication stress; YMR295C has a paralog, YGR273C, that arose from the whole genome duplication
YJL016W	YJL016W	1.05913	1.6475e-05	Putative protein of unknown function; GFP-fusion protein localizes to the cytoplasm; conserved in closely related Saccharomyces species
YOL064C	MET22	1.05696	0.000841413	Bisphosphate-3'-nucleotidase; involved in salt tolerance and methionine biogenesis; dephosphorylates 3'-phosphoadenosine-5'-phosphate and 3'-phosphoadenosine-5'-phosphosulfate, intermediates of the sulfate assimilation pathway; human homolog BPNT1 complements yeast null mutant
YER185W	PUG1	1.05599	0.0137549	Plasma membrane protein involved in protoprophyrin and heme transport; roles in the uptake of protoprophyrin IX and the efflux of heme; expression is induced under both low-heme and low-oxygen conditions; member of the fungal lipid-translocating exporter (LTE) family of proteins
YOR287C	RRP36	1.04712	0.00440423	Component of 90S preribosomes; involved in early cleavages of the 35S pre-rRNA and in production of the 40S ribosomal subunit
YGL166W	CUP2	1.04298	0.000474754	Copper-binding transcription factor; activates transcription of the metallothionein genes CUP1-1 and CUP1-2 in response to elevated copper concentrations; required for regulation of copper genes in response to DNA-damaging reagents; CUP2 has a paralog, HAA1, that arose from the whole genome duplication
YLR312C	YLR312C	1.0412	0.00528064	Putative protein of unknown function
YDL181W	INH1	1.03938	0.0054883	Protein that inhibits ATP hydrolysis by the F1F0-ATP synthase; inhibitory function is enhanced by stabilizing proteins Stf1p and Stf2p; has a calmodulin-binding motif and binds calmodulin in vitro; INH1 has a paralog, STF1, that arose from the whole genome duplication
YGR103W	NOP7	1.03102	0.0140577	Component of several different pre-ribosomal particles; forms a complex with Ytm1p and Erb1p that is required for maturation of the large ribosomal subunit; required for exit from G<sub>0</sub> and the initiation of cell proliferation
YOR004W	UTP23	1.03042	0.00365076	Component of the small subunit processome; involved in 40S ribosomal subunit biogenesis; interacts with snR30 and is required for dissociation of snR30 from large pre-ribosomal particles; has homology to PINc domain protein Fcf1p, although the PINc domain of Utp23p is not required for function; essential protein
YBR293W	VBA2	1.02927	0.00811448	Permease of basic amino acids in the vacuolar membrane
YBR213W	MET8	1.02893	0.0349275	Bifunctional dehydrogenase and ferrochelatase; involved in the biosynthesis of siroheme, a prosthetic group used by sulfite reductase; required for sulfate assimilation and methionine biosynthesis
YER006W	NUG1	1.02871	0.0111871	GTPase that associates with nuclear 60S pre-ribosomes; required for export of 60S ribosomal subunits from the nucleus
YHR006W	STP2	1.02752	5.11153e-05	Transcription factor; activated by proteolytic processing in response to signals from the SPS sensor system for external amino acids; activates transcription of amino acid permease genes; STP2 has a paralog, STP1, that arose from the whole genome duplication
YNR041C	COQ2	1.02427	0.0110143	Para hydroxybenzoate polyprenyl transferase; catalyzes the second step in ubiquinone (coenzyme Q) biosynthesis; human COQ2, mutations in which are implicated in an increased risk of mutiple-system atrophy, is able to complement a yeast coq2 null mutant
YDR156W	RPA14	1.02347	0.00379431	RNA polymerase I subunit A14
YOR091W	TMA46	1.02329	0.0388932	Protein of unknown function that associates with translating ribosomes; interacts with GTPase Rbg1p
YGR110W	CLD1	1.02066	0.000298185	Mitochondrial cardiolipin-specific phospholipase; functions upstream of Taz1p to generate monolyso-cardiolipin; transcription increases upon genotoxic stress; involved in restricting Ty1 transposition; has homology to mammalian CGI-58
YLR350W	ORM2	1.02015	0.0422698	Protein that mediates sphingolipid homeostasis; evolutionarily conserved, required for resistance to agents that induce unfolded protein response; Orm1p and Orm2p together control membrane biogenesis by coordinating lipid homeostasis with protein quality control; protein abundance increases in response to DNA replication stress; ORM2 has a paralog, ORM1, that arose from the whole genome duplicati…
YGL045W	RIM8	1.0182	0.004666	Protein involved in proteolytic activation of Rim101p; part of response to alkaline pH; interacts with ESCRT-1 subunits Stp22p and Vps28p; essential for anaerobic growth; member of the arrestin-related trafficking adaptor family
YMR199W	CLN1	1.00718	0.0187824	G1 cyclin involved in regulation of the cell cycle; activates Cdc28p kinase to promote the G1 to S phase transition; late G1 specific expression depends on transcription factor complexes, MBF (Swi6p-Mbp1p) and SBF (Swi6p-Swi4p); CLN1 has a paralog, CLN2, that arose from the whole genome duplication
Q0140	VAR1	1.00584	0.00718117	Mitochondrial ribosomal protein of the small subunit; mitochondrially-encoded; polymorphic in different strains due to variation in number of AAT (asparagine) codons; translated near the mitochondrial inner membrane; may have a role in loss of mitochondrial DNA under stress conditions
YLR149C	YLR149C	1.00325	0.00992835	Protein of unknown function; overexpression causes a cell cycle delay or arrest; null mutation results in a decrease in plasma membrane electron transport; YLR149C is not an essential gene; protein abundance increases in response to DNA replication stress
YIL096C	BMT5	1.00271	0.0259381	Methyltransferase required for m3U2634 methylation of the 25S rRNA; S-adenosylmethionine-dependent; associates with precursors of the 60S ribosomal subunit; predicted to be involved in ribosome biogenesis
YHR197W	RIX1	1.0017	0.018129	Component of the Rix1 complex and possibly pre-replicative complexes; required for processing of ITS2 sequences from 35S pre-rRNA; component of the pre-60S ribosomal particle with the dynein-related AAA-type ATPase Mdn1p; required for pre-replicative complex (pre-RC) formation and maintenance during DNA replication licensing; relocalizes to the cytosol in response to hypoxia; essential gene
YOR385W	YOR385W	1.00129	0.0335903	Putative protein of unknown function; green fluorescent protein (GFP)-fusion protein localizes to the cytoplasm; YOR385W is not an essential gene
YBR117C	TKL2	1.00017	0.00832743	Transketolase; catalyzes conversion of xylulose-5-phosphate and ribose-5-phosphate to sedoheptulose-7-phosphate and glyceraldehyde-3-phosphate in the pentose phosphate pathway; needed for synthesis of aromatic amino acids; TKL2 has a paralog, TKL1, that arose from the whole genome duplication
YER093C	TSC11	-1.00066	1.07941e-05	Subunit of TORC2 (Tor2p-Lst8p-Avo1-Avo2-Tsc11p-Bit61p); TORC2 is a membrane-associated complex that regulates actin cytoskeletal dynamics during polarized growth and cell wall integrity; involved in sphingolipid metabolism; contains a RasGEFN domain
YPR128C	ANT1	-1.00472	1.53395e-05	Peroxisomal adenine nucleotide transporter; involved in beta-oxidation of medium-chain fatty acid; required for peroxisome proliferation
YNL301C	RPL18B	-1.00505	0.00292001	Ribosomal 60S subunit protein L18B; homologous to mammalian ribosomal protein L18, no bacterial homolog; RPL18B has a paralog, RPL18A, that arose from the whole genome duplication
YER081W	SER3	-1.00685	0.0217855	3-phosphoglycerate dehydrogenase; catalyzes the first step in serine and glycine biosynthesis; SER3 has a paralog, SER33, that arose from the whole genome duplication
YKR057W	RPS21A	-1.00834	0.0465359	Protein component of the small (40S) ribosomal subunit; homologous to mammalian ribosomal protein S21, no bacterial homolog; RPS21A has a paralog, RPS21B, that arose from the whole genome duplication
YJR009C	TDH2	-1.00948	0.0102522	Glyceraldehyde-3-phosphate dehydrogenase (GAPDH), isozyme 2; involved in glycolysis and gluconeogenesis; tetramer that catalyzes reaction of glyceraldehyde-3-phosphate to 1,3 bis-phosphoglycerate; detected in cytoplasm and cell wall; protein abundance increases in response to DNA replication stress; GAPDH-derived antimicrobial peptides are active against a wide variety of wine-related yeasts and …
YEL004W	YEA4	-1.00951	0.00030197	Uridine diphosphate-N-acetylglucosamine (UDP-GlcNAc) transporter; required for cell wall chitin synthesis; localized to the ER
YDR093W	DNF2	-1.01014	0.000572007	Aminophospholipid translocase (flippase); type 4 P-type ATPase; involved in phospholipid translocation, contributing to endocytosis, protein transport, and cellular polarization; localizes primarily to the plasma membrane; localizes to the shmoo tip where it has a redundant role in the cellular response to mating pheromone; DNF2 has a paralog, DNF1, that arose from the whole genome duplication
YBL032W	HEK2	-1.01162	0.000972467	RNA binding protein involved in asymmetric localization of ASH1 mRNA; represses translation of ASH1 mRNA, an effect reversed by Yck1p-dependent phosphoryation; regulates telomere position effect and length; similarity to hnRNP-K
YOL122C	SMF1	-1.01309	0.02071	Divalent metal ion transporter; broad specificity for di-valent and tri-valent metals; post-translationally regulated by levels of metal ions; member of the Nramp family of metal transport proteins
YGR171C	MSM1	-1.01314	0.000270973	Mitochondrial methionyl-tRNA synthetase (MetRS); functions as a monomer in mitochondrial protein synthesis; functions similarly to cytoplasmic MetRS although the cytoplasmic form contains a zinc-binding domain not found in Msm1p
YBR044C	TCM62	-1.01345	0.00411955	Protein involved in assembly of the succinate dehydrogenase complex; mitochondrial; putative chaperone
YNL067W	RPL9B	-1.01563	0.0133529	Ribosomal 60S subunit protein L9B; homologous to mammalian ribosomal protein L9 and bacterial L6; RPL9B has a paralog, RPL9A, that arose from a single-locus duplication
YMR025W	CSI1	-1.01576	8.50678e-05	Subunit of the Cop9 signalosome; which is required for deneddylation, or removal of the ubiquitin-like protein Rub1p from Cdc53p (cullin); involved in adaptation to pheromone signaling; functional equivalent of canonical Csn6 subunit of the COP9 signalosome
YOR143C	THI80	-1.01667	1.56261e-05	Thiamine pyrophosphokinase; phosphorylates thiamine to produce the coenzyme thiamine pyrophosphate (thiamine diphosphate)
YHR204W	MNL1	-1.01836	0.00403295	Alpha-1,2-specific exomannosidase of the endoplasmic reticulum; in complex with Pdi1p, generates a Man7GlcNac2 oligosaccharide signal on glycoproteins destined for ubiquitin-proteasome degradation; human homolog EDEM1 can complement yeast null mutant
YPR047W	MSF1	-1.01879	0.0422639	Mitochondrial phenylalanyl-tRNA synthetase; active as a monomer, unlike the cytoplasmic subunit which is active as a dimer complexed to a beta subunit dimer; similar to the alpha subunit of E. coli phenylalanyl-tRNA synthetase
YOR232W	MGE1	-1.01936	0.000545277	Mitochondrial matrix cochaperone; nucleotide release factor for Ssc1p in protein translocation and folding; also acts as cochaperone for Ssq1p in folding of Fe-S cluster proteins; acts as oxidative sensor to regulate mitochondrial Ssc1p; in presence of oxidative stress, dimeric Mge1p becomes a monomer and unable to regulate Ssc1p function; homolog of E. coli GrpE and human Mge1 (GRPEL1), which al…
YPR011C	YPR011C	-1.01977	0.027488	Mitochondrial transporter; major substrates are adenosine 5'-phosphosulfate (APS) and 3'-phospho-adenosine 5'-phosphosulfate (PAPS); member of the mitochondrial carrier family; the authentic, non-tagged protein is detected in highly purified mitochondria in high-throughput studies
YOL033W	MSE1	-1.02967	0.000580702	Mitochondrial glutamyl-tRNA synthetase; predicted to be palmitoylated
YBR022W	POA1	-1.03002	0.00297542	Phosphatase that is highly specific for ADP-ribose 1''-phosphate; a tRNA splicing metabolite; may have a role in regulation of tRNA splicing
YGL143C	MRF1	-1.0364	6.47293e-05	Mitochondrial translation release factor; involved in stop codon recognition and hydrolysis of the peptidyl-tRNA bond during mitochondrial translation; lack of MRF1 causes mitochondrial genome instability
YJR118C	ILM1	-1.03986	0.000177002	Protein of unknown function; may be involved in mitochondrial DNA maintenance; required for slowed DNA synthesis-induced filamentous growth
YLR367W	RPS22B	-1.04192	0.000565529	Protein component of the small (40S) ribosomal subunit; homologous to mammalian ribosomal protein S15A and bacterial S8; RPS22B has a paralog, RPS22A, that arose from the whole genome duplication
YDR022C	ATG31	-1.04204	0.015733	Autophagy-specific protein required for autophagosome formation; forms a complex with Atg17p and Atg29p that localizes other proteins to the pre-autophagosomal structure; constitutively phosphorylated, and phosphorylation of residue S174 is required for function; high-copy suppressor of CIK1 deletion
YMR130W	YMR130W	-1.04781	0.00489798	Putative protein of unknown function; YMR130W is not an essential gene
YPL075W	GCR1	-1.05088	0.0333983	Transcriptional activator of genes involved in glycolysis; DNA-binding protein that interacts and functions with the transcriptional activator Gcr2p
YPL040C	ISM1	-1.05136	0.0022648	Mitochondrial isoleucyl-tRNA synthetase; null mutant is deficient in respiratory growth; human homolog IARS2 implicated in mitochondrial diseases, can partially complement yeast null mutant
YBR159W	IFA38	-1.05418	0.0349275	Microsomal beta-keto-reductase; contains oleate response element (ORE) sequence in the promoter region; mutants exhibit reduced VLCFA synthesis, accumulate high levels of dihydrosphingosine, phytosphingosine and medium-chain ceramides
YBR265W	TSC10	-1.05651	0.000296439	3-ketosphinganine reductase; catalyzes the second step in phytosphingosine synthesis; essential for growth in the absence of exogenous dihydrosphingosine or phytosphingosine; localized to lipid droplets; member of short chain dehydrogenase/reductase protein family
YHR133C	NSG1	-1.059	0.0133934	Protein involved in regulation of sterol biosynthesis; specifically stabilizes Hmg2p, one of two HMG-CoA isoenzymes that catalyze the rate-limiting step in sterol biosynthesis; forms foci at the nuclear periphery upon DNA replication stress; relocalizes to the cytosol in response to hypoxia; homolog of mammalian INSIG proteins; NSG1 has a paralog, NSG2, that arose from the whole genome duplication
YMR209C	YMR209C	-1.06022	0.0398062	Putative S-adenosylmethionine-dependent methyltransferase; YMR209C is not an essential gene
YER087W	AIM10	-1.06259	0.00141221	Protein with similarity to tRNA synthetases; non-tagged protein is detected in purified mitochondria; null mutant is viable and displays elevated frequency of mitochondrial genome loss
YBR094W	PBY1	-1.0628	0.00429723	Putative tubulin tyrosine ligase associated with P-bodies; forms cytoplasmic foci upon DNA replication stress
YPL262W	FUM1	-1.06732	0.020255	Fumarase; converts fumaric acid to L-malic acid in the TCA cycle; cytosolic and mitochondrial distribution determined by the N-terminal targeting sequence, protein conformation, and status of glyoxylate shunt; phosphorylated in mitochondria
YPL006W	NCR1	-1.06856	6.32183e-05	Vacuolar membrane protein; transits through the biosynthetic vacuolar protein sorting pathway, involved in sphingolipid metabolism; cells lacking Ncr1p exhibit high levels of long chain bases (LCB), similar to the accumulation of high amounts of lipids observed in patients with Neimann-Pick C, a disease caused by loss-of-function mutations in NPC1, the functional ortholog of Ncr1p
YOR028C	CIN5	-1.07748	0.000205413	Basic leucine zipper (bZIP) transcription factor of the yAP-1 family; physically interacts with the Tup1-Cyc8 complex and recruits Tup1p to its targets; mediates pleiotropic drug resistance and salt tolerance; nuclearly localized under oxidative stress and sequestered in the cytoplasm by Lot6p under reducing conditions; CIN5 has a paralog, YAP6, that arose from the whole genome duplication
YEL023C	YEL023C	-1.07926	0.0022648	Putative protein of unknown function; expression is increased greatly during sporulation; YEL023C is not an essential gene
YDL154W	MSH5	-1.08295	6.27846e-05	Protein of the MutS family; forms a dimer with Msh4p that facilitates crossovers between homologs during meiosis; msh5-Y823H mutation confers tolerance to DNA alkylating agents; homologs present in C. elegans and humans
YIR019C	FLO11	-1.0832	0.039523	GPI-anchored cell surface glycoprotein (flocculin); required for pseudohyphal formation, invasive growth, flocculation, and biofilms; transcriptionally regulated by the MAPK pathway (via Ste12p and Tec1p) and the cAMP pathway (via Flo8p); required for formation of fibrous interconnections between cells in a colony of a wild S. cerevisiae strain; a portion is cleaved and shed from cells, and free …
YGR150C	CCM1	-1.08569	0.000270973	Mitochondrial 15S rRNA-binding protein; required for intron removal of COB and COX1 pre-mRNAs; has separable roles in stabilizing mitochondrial 15S rRNA and in maturation of the COB and COX1 mRNAs; contains pentatricopeptide repeat (PPR) motifs; mutant is respiratory deficient and has defective plasma membrane electron transport
YPL091W	GLR1	-1.08817	0.00465453	Cytosolic and mitochondrial glutathione oxidoreductase; converts oxidized glutathione to reduced glutathione; cytosolic Glr1p is the main determinant of the glutathione redox state of the mitochondrial intermembrane space; mitochondrial Glr1p has a role in resistance to hyperoxia; protein abundance increases in response to DNA replication stress
YGR221C	TOS2	-1.08879	0.00100902	Protein involved in localization of Cdc24p to the site of bud growth; may act as a membrane anchor; localizes to the bud neck and bud tip; potentially phosphorylated by Cdc28p; TOS2 has a paralog, SKG6, that arose from the whole genome duplication
YER164W	CHD1	-1.08978	0.000850497	Chromatin remodeler that regulates various aspects of transcription; acts in in conjunction with Isw1b to regulate chromatin structure and maintain chromatin integrity during transcription elongation by RNAP II by preventing trans-histone exchange over coding regions; contains a chromo domain, a helicase domain and a DNA-binding domain; component of both the SAGA and SLIK complexes
YOR011W	AUS1	-1.09416	0.018171	Plasma membrane sterol transporter of the ATP-binding cassette family; required, along with Pdr11p, for uptake of exogenous sterols and their incorporation into the plasma membrane; activity is stimulated by phosphatidylserine; sterol uptake is required for anaerobic growth because sterol biosynthesis requires oxygen; AUS1 has a paralog, PDR11, that arose from the whole genome duplication
YLR406C	RPL31B	-1.09627	0.00220353	Ribosomal 60S subunit protein L31B; associates with karyopherin Sxm1p; loss of both Rpl31p and Rpl39p confers lethality; homologous to mammalian ribosomal protein L31, no bacterial homolog; RPL31B has a paralog, RPL31A, that arose from the whole genome duplication
YDR284C	DPP1	-1.09903	0.00187094	Diacylglycerol pyrophosphate (DGPP) phosphatase; zinc-regulated vacuolar membrane-associated lipid phosphatase, dephosphorylates DGPP to phosphatidate (PA) and Pi, then PA to diacylglycerol; involved in lipid signaling and cell metabolism
YBR028C	YPK3	-1.1001	0.000339316	AGC kinase; phosphorylated by cAMP-dependent protein kinase (PKA) in a TORC1-dependent manner
YDR261C	EXG2	-1.10359	0.0133329	Exo-1,3-beta-glucanase; involved in cell wall beta-glucan assembly; may be anchored to the plasma membrane via a glycosylphosphatidylinositol (GPI) anchor
YDL130W	RPP1B	-1.10389	0.00141221	Ribosomal protein P1 beta; component of the ribosomal stalk, which is involved in interaction of translational elongation factors with ribosome; free (non-ribosomal) P1 stimulates the phosphorylation of the eIF2 alpha subunit (Sui2p) by Gcn2p; accumulation is regulated by phosphorylation and interaction with the P2 stalk component
YJR143C	PMT4	-1.10471	0.011324	Protein O-mannosyltransferase; transfers mannose residues from dolichyl phosphate-D-mannose to protein serine/threonine residues; appears to form homodimers in vivo and does not complex with other Pmt proteins; target for new antifungals
YKR058W	GLG1	-1.1054	0.0173335	Glycogenin glucosyltransferase; self-glucosylating initiator of glycogen synthesis, also glucosylates n-dodecyl-beta-D-maltoside; similar to mammalian glycogenin; GLG1 has a paralog, GLG2, that arose from the whole genome duplication
YBR085W	AAC3	-1.10768	0.000687459	Mitochondrial inner membrane ADP/ATP translocator; exchanges cytosolic ADP for mitochondrially synthesized ATP; expressed under anaerobic conditions; similar to Aac1p; has roles in maintenance of viability and in respiration; AAC3 has a paralog, PET9, that arose from the whole genome duplication
YDR503C	LPP1	-1.1079	2.21522e-05	Lipid phosphate phosphatase; catalyzes Mg(2+)-independent dephosphorylation of phosphatidic acid (PA), lysophosphatidic acid, and diacylglycerol pyrophosphate; involved in control of the cellular levels of phosphatidylinositol and PA
YHL003C	LAG1	-1.11402	0.00037715	Ceramide synthase component; involved in synthesis of ceramide from C26(acyl)-coenzyme A and dihydrosphingosine or phytosphingosine, functionally equivalent to Lac1p; forms ER foci upon DNA replication stress; homolog of human CERS2, a tumor metastasis suppressor gene whose silencing enahnces invasion/metastasis of prostate cancer cells; LAG1 has a paralog, LAC1, that arose from the whole genome …
YLR340W	RPP0	-1.11597	0.00110373	Conserved ribosomal protein P0 of the ribosomal stalk; involved in interaction between translational elongation factors and the ribosome; phosphorylated on serine 302; homologous to mammalian ribosomal protein LP0 and bacterial L10
YOR125C	CAT5	-1.12182	2.83842e-05	Protein required for ubiquinone (Coenzyme Q) biosynthesis; localizes to the matrix face of the mitochondrial inner membrane in a large complex with ubiquinone biosynthetic enzymes; required for gluconeogenic gene activation
YJR013W	GPI14	-1.12356	0.0127556	Glycosylphosphatidylinositol-alpha 1,4 mannosyltransferase I; involved in GPI anchor biosynthesis, requires Pbn1p for function; homolog of mammalian PIG-M
YHR063C	PAN5	-1.12458	0.0224282	2-dehydropantoate 2-reductase; part of the pantothenic acid pathway, structurally homologous to E. coli panE
YPL252C	YAH1	-1.12528	0.000270973	Ferredoxin of the mitochondrial matrix; required for formation of cellular iron-sulfur proteins; involved in heme A biosynthesis; homologous to human adrenodoxin
YOR087W	YVC1	-1.12584	2.07487e-05	Vacuolar cation channel; mediates release of Ca(2+) from the vacuole in response to hyperosmotic shock
YDR518W	EUG1	-1.12748	0.000219362	Protein disulfide isomerase of the endoplasmic reticulum lumen; EUG1 has a paralog, PDI1, that arose from the whole genome duplication; function overlaps with that of Pdi1p; may interact with nascent polypeptides in the ER
YDR025W	RPS11A	-1.13028	0.00378927	Protein component of the small (40S) ribosomal subunit; homologous to mammalian ribosomal protein S11 and bacterial S17; N-terminally propionylated in vivo; RPS11A has a paralog, RPS11B, that arose from the whole genome duplication
YGR026W	YGR026W	-1.13337	0.00210454	Putative protein of unknown function; green fluorescent protein (GFP)-fusion protein localizes to the cell periphery
YJL193W	YJL193W	-1.13356	0.000264717	Putative protein of unknown function; predicted to encode a triose phosphate transporter subfamily member based on phylogenetic analysis; similar to YOR307C/SLY41; deletion mutant has a respiratory growth defect
YNL134C	YNL134C	-1.13443	0.0338669	NADH-dependent aldehyde reductase, involved in detoxification of furfural; expression is up-regulated in the presence of furfural and 5-hydroxymethylfurfural, which are compounds generated during lignocellulosic biomass pre-treatment; green fluorescent protein (GFP)-fusion protein localizes to both the cytoplasm and nucleus; protein abundance increases in response to DNA replication stress
YGL031C	RPL24A	-1.13581	0.00253665	Ribosomal 60S subunit protein L24A; not essential for translation but may be required for normal translation rate; homologous to mammalian ribosomal protein L24, no bacterial homolog; RPL24A has a paralog, RPL24B, that arose from the whole genome duplication
YBR285W	YBR285W	-1.13845	0.000603275	Putative protein of unknown function; YBR285W is not an essential gene
YIL120W	QDR1	-1.13937	3.12194e-05	Multidrug transporter of the major facilitator superfamily; member of the 12-spanner drug:H(+) antiporter DHA1 family; involved in spore wall assembly; sequence similarity to DTR1 and QDR3, and the triple mutant dtr1 qdr1 qdr3 exhibits reduced dityrosine fluorescence relative to the single mutants; required for resistance to quinidine, ketoconazole, fluconazole, and barban; QDR1 has a paralog, AQ…
YKL194C	MST1	-1.14386	0.0148529	Mitochondrial threonyl-tRNA synthetase; aminoacylates both the canonical threonine tRNA tT(UGU)Q1 and the unusual threonine tRNA tT(UAG)Q2 in vitro; lacks a typical editing domain, but has pre-transfer editing activity stimulated by the unusual tRNA-Thr
YDR385W	EFT2	-1.14968	0.00171497	Elongation factor 2 (EF-2), also encoded by EFT1; catalyzes ribosomal translocation during protein synthesis; contains diphthamide, the unique posttranslationally modified histidine residue specifically ADP-ribosylated by diphtheria toxin; EFT2 has a paralog, EFT1, that arose from the whole genome duplication
YEL027W	VMA3	-1.15557	0.0012899	Proteolipid subunit c of the V0 domain of vacuolar H(+)-ATPase; dicyclohexylcarbodiimide binding subunit; required for vacuolar acidification and important for copper and iron metal ion homeostasis
YBL003C	HTA2	-1.15616	0.0156777	Histone H2A; core histone protein required for chromatin assembly and chromosome function; one of two nearly identical (see also HTA1) subtypes; DNA damage-dependent phosphorylation by Mec1p facilitates DNA repair; acetylated by Nat4p
YOR296W	YOR296W	-1.15663	0.0344649	Putative protein of unknown function; green fluorescent protein (GFP)-fusion protein localizes to the cytoplasm; expressed during copper starvation; YOR296W is not an essential gene
YLR034C	SMF3	-1.16764	0.00163976	Putative divalent metal ion transporter involved in iron homeostasis; transcriptionally regulated by metal ions; member of the Nramp family of metal transport proteins; protein abundance increases in response to DNA replication stress
YHR009C	TDA3	-1.17314	0.000814293	Putative oxidoreductase involved in late endosome to Golgi transport; physical and genetical interactions with Btn2p; null mutant is viable, has extended S phase, and sensitive to expression of top1-T722A allele; similar to human FOXRED1
YMR006C	PLB2	-1.17644	0.0022648	Phospholipase B (lysophospholipase) involved in lipid metabolism; displays transacylase activity in vitro; overproduction confers resistance to lysophosphatidylcholine
YER010C	YER010C	-1.18296	6.68342e-05	Bifunctional HMG aldolase/oxaloacetate decarboxylase; requires divalent metal ions for activity; competitively inhibited by oxalate; forms a ring-shaped homotrimer; similar to members of the prokaryotic RraA family of class II (divalent metal ion dependent) pyruvate aldolases from the meta cleavage pathways of protocatechuate and gallate
YBR048W	RPS11B	-1.18524	0.000273362	Protein component of the small (40S) ribosomal subunit; homologous to mammalian ribosomal protein S11 and bacterial S17; RPS11B has a paralog, RPS11A, that arose from the whole genome duplication
YER089C	PTC2	-1.18969	0.000128267	Type 2C protein phosphatase (PP2C); dephosphorylates Hog1p to limit maximal osmostress induced kinase activity; dephosphorylates Ire1p to downregulate the unfolded protein response; dephosphorylates Cdc28p; inactivates the DNA damage checkpoint; PTC2 has a paralog, PTC3, that arose from the whole genome duplication
YGR260W	TNA1	-1.19201	6.77733e-06	High affinity nicotinic acid plasma membrane permease; responsible for uptake of low levels of nicotinic acid; expression of the gene increases in the absence of extracellular nicotinic acid or para-aminobenzoate (PABA)
YJR040W	GEF1	-1.20155	4.00157e-06	Voltage-gated chloride channel; localized to the golgi, the endosomal system, and plasma membrane; involved in cation homeostasis; highly homologous to vertebrate voltage-gated chloride channels; modulates TBSV model (+) RNA virus replication by regulating copper metabolism
YGR052W	FMP48	-1.2024	0.0384341	Putative protein of unknown function; the authentic, non-tagged protein is detected in highly purified mitochondria in high-throughput studies; induced by treatment with 8-methoxypsoralen and UVA irradiation
YDR454C	GUK1	-1.20921	0.0104473	Guanylate kinase; converts GMP to GDP; required for growth and mannose outer chain elongation of cell wall N-linked glycoproteins
YGL067W	NPY1	-1.21003	0.00805891	NADH diphosphatase (pyrophosphatase); hydrolyzes the pyrophosphate linkage in NADH and related nucleotides; localizes to peroxisomes; nudix hydrolase family member
YFL060C	SNO3	-1.22444	0.000386874	Protein of unknown function; nearly identical to Sno2p; expression is induced before the diauxic shift and also in the absence of thiamin
YMR267W	PPA2	-1.2254	5.66647e-07	Mitochondrial inorganic pyrophosphatase; required for mitochondrial function and possibly involved in energy generation from inorganic pyrophosphate
YHR128W	FUR1	-1.22566	0.000114624	Uracil phosphoribosyltransferase; synthesizes UMP from uracil; involved in the pyrimidine salvage pathway
YDL187C	YDL187C	-1.23018	0.00140317	Dubious open reading frame; unlikely to encode a functional protein, based on available experimental and comparative sequence data
YDR414C	ERD1	-1.24091	0.0398062	Predicted membrane protein required for lumenal ER protein retention; mutants secrete the endogenous ER protein, BiP (Kar2p)
YOR367W	SCP1	-1.24117	0.00531512	Component of yeast cortical actin cytoskeleton; binds and cross links actin filaments; originally identified by its homology to calponin (contains a calponin-like repeat) but the Scp1p domain structure is more similar to transgelin
YMR120C	ADE17	-1.24301	0.0022257	Enzyme of 'de novo' purine biosynthesis; contains both 5-aminoimidazole-4-carboxamide ribonucleotide transformylase and inosine monophosphate cyclohydrolase activities; ADE17 has a paralog, ADE16, that arose from the whole genome duplication; ade16 ade17 mutants require adenine and histidine
YLR432W	IMD3	-1.24799	0.000273362	Inosine monophosphate dehydrogenase; catalyzes the rate-limiting step in the de novo synthesis of GTP; member of a four-gene family in S. cerevisiae, constitutively expressed; IMD3 has a paralog, IMD4, that arose from the whole genome duplication
YGR041W	BUD9	-1.25032	2.50122e-05	Protein involved in bud-site selection; mutant has increased aneuploidy tolerance; diploid mutants display a unipolar budding pattern instead of the wild-type bipolar pattern, and bud at the distal pole; BUD9 has a paralog, BUD8, that arose from the whole genome duplication
YOL120C	RPL18A	-1.2507	0.00126545	Ribosomal 60S subunit protein L18A; intron of RPL18A pre-mRNA forms stem-loop structures that are a target for Rnt1p cleavage leading to degradation; homologous to mammalian ribosomal protein L18, no bacterial homolog; RPL18A has a paralog, RPL18B, that arose from the whole genome duplication
YML019W	OST6	-1.25216	0.00473676	Subunit of the oligosaccharyltransferase complex of the ER lumen; complex catalyzes asparagine-linked glycosylation of newly synthesized proteins; similar to and partially functionally redundant with Ost3p
YGL083W	SCY1	-1.25246	0.0130081	Putative kinase; suppressor of GTPase mutant; similar to bovine rhodopsin kinase; may have a role in intracellular sterol transport
YPL081W	RPS9A	-1.25679	0.00169893	Protein component of the small (40S) ribosomal subunit; homologous to mammalian ribosomal protein S9 and bacterial S4; RPS9A has a paralog, RPS9B, that arose from the whole genome duplication
YGL076C	RPL7A	-1.25703	0.000692533	Ribosomal 60S subunit protein L7A; required for processing of 27SA3 pre-rRNA to 27SB pre-rRNA during assembly of large ribosomal subunit; depletion leads to a turnover of pre-rRNA; contains a conserved C-terminal Nucleic acid Binding Domain (NDB2); binds to Domain II of 25S and 5.8S rRNAs; homologous to mammalian ribosomal protein L7 and bacterial L30; RPL7A has a paralog, RPL7B, that arose from …
YEL021W	URA3	-1.26045	0.000319519	Orotidine-5'-phosphate (OMP) decarboxylase; catalyzes the sixth enzymatic step in the de novo biosynthesis of pyrimidines, converting OMP into uridine monophosphate (UMP); converts 5-FOA into 5-fluorouracil, a toxic compound
YDR214W	AHA1	-1.26153	0.000707008	Co-chaperone that binds Hsp82p and activates its ATPase activity; plays a role in determining prion variants; similar to Hch1p; expression is regulated by stresses such as heat shock; protein abundance increases in response to DNA replication stress
YPL076W	GPI2	-1.26387	0.000177002	Protein involved in the synthesis of GlcNAc-PI; GlcNAc-PI is the first intermediate in the synthesis of glycosylphosphatidylinositol (GPI) anchors; homologous to the human PIG-C protein; GlcNAc-PI stands for N-acetylglucosaminyl phosphatidylinositol
YPR071W	YPR071W	-1.27105	7.64037e-05	Putative membrane protein; YPR071W is not an essential gene; YPR071W has a paralog, YIL029C, that arose from a single-locus duplication
YMR015C	ERG5	-1.2739	0.0260313	C-22 sterol desaturase; a cytochrome P450 enzyme that catalyzes the formation of the C-22(23) double bond in the sterol side chain in ergosterol biosynthesis; may be a target of azole antifungal drugs
YGL147C	RPL9A	-1.27797	8.54129e-07	Ribosomal 60S subunit protein L9A; homologous to mammalian ribosomal protein L9 and bacterial L6; RPL9A has a paralog, RPL9B, that arose from a single-locus duplication
YBR189W	RPS9B	-1.28156	0.000241856	Protein component of the small (40S) ribosomal subunit; homologous to mammalian ribosomal protein S9 and bacterial S4; RPS9B has a paralog, RPS9A, that arose from the whole genome duplication
YMR215W	GAS3	-1.2973	3.76068e-06	Putative 1,3-beta-glucanosyltransferase; has similarity go other GAS family members; low abundance, possibly inactive member of the GAS family of GPI-containing proteins; localizes to the cell wall; mRNA induced during sporulation
YOR321W	PMT3	-1.29921	0.0143949	Protein O-mannosyltransferase; transfers mannose residues from dolichyl phosphate-D-mannose to protein serine/threonine residues; acts in a complex with Pmt5p, can instead interact with Pmt1p in some conditions; antifungal drug target; PMT3 has a paralog, PMT2, that arose from the whole genome duplication
YGR038W	ORM1	-1.29995	9.33147e-07	Protein that mediates sphingolipid homeostasis; evolutionarily conserved, required for resistance to agents that induce unfolded protein response; Orm1p and Orm2p together control membrane biogenesis by coordinating lipid homeostasis with protein quality control; ORM1 has a paralog, ORM2, that arose from the whole genome duplication
YJR150C	DAN1	-1.30229	0.00363909	Cell wall mannoprotein; has similarity to Tir1p, Tir2p, Tir3p, and Tir4p; expressed under anaerobic conditions, completely repressed during aerobic growth
YDR226W	ADK1	-1.30569	0.00473676	Adenylate kinase, required for purine metabolism; localized to the cytoplasm and the mitochondria; lacks cleavable signal sequence; protein abundance increases in response to DNA replication stress
YJR045C	SSC1	-1.31077	0.0129048	Hsp70 family ATPase; constituent of the import motor component of the Translocase of the Inner Mitochondrial membrane (TIM23 complex); involved in protein translocation and folding; subunit of SceI endonuclease; SSC1 has a paralog, ECM10, that arose from the whole genome duplication
YKR012C	YKR012C	-1.31267	1.5807e-06	Dubious open reading frame; unlikely to encode a functional protein, based on available experimental and comparative sequence data; partially overlaps the verified gene PRY2
YKR079C	TRZ1	-1.33117	0.00288943	tRNA 3'-end processing endonuclease tRNase Z; also localized to mitochondria and interacts genetically with Rex2 exonuclease; homolog of the human candidate prostate cancer susceptibility gene ELAC2
YKL114C	APN1	-1.33214	7.21597e-06	Major apurinic/apyrimidinic endonuclease; 3'-repair diesterase; involved in repair of DNA damage by oxidation and alkylating agents; also functions as a 3'-5' exonuclease to repair 7,8-dihydro-8-oxodeoxyguanosine; genetically interacts with NTG1 to maintain mitochondrial genome integrity
YHL044W	YHL044W	-1.33407	0.00699288	Putative integral membrane protein; member of DUP240 gene family; green fluorescent protein (GFP)-fusion protein localizes to the plasma membrane in a punctate pattern
YHR037W	PUT2	-1.33506	0.00935755	Delta-1-pyrroline-5-carboxylate dehydrogenase; nuclear-encoded mitochondrial protein involved in utilization of proline as sole nitrogen source; deficiency of human homolog ALDH4A1 causes type II hyperprolinemia (HPII), an autosomal recessive inborn error of metabolism; human homolog ALDH4A1 can complement yeast null mutant
YJL190C	RPS22A	-1.34014	0.00195836	Protein component of the small (40S) ribosomal subunit; homologous to mammalian ribosomal protein S15A and bacterial S8; RPS22A has a paralog, RPS22B, that arose from the whole genome duplication
YMR116C	ASC1	-1.34128	0.000841413	G-protein beta subunit and guanine dissociation inhibitor for Gpa2p; ortholog of RACK1 that inhibits translation; core component of the small (40S) ribosomal subunit; required to prevent frameshifting at ribosomes stalled at repeated CGA codons; regulates P-body formation induced by replication stress; represses Gcn4p in the absence of amino acid starvation
YDR438W	THI74	-1.34437	0.00395301	Mitochondrial transporter repressible by thiamine; THI74 has a paralog, YML018C, that arose from the whole genome duplication; shows sequence homology to human gene SLC35F3, a thiamine transporter implicated in hypertension
YOL002C	IZH2	-1.37592	0.0460569	Plasma membrane receptor for plant antifungal protein, osmotin; involved in zinc ion homeostasis, apoptosis; negatively regulates ZRT1 and other functionally divergent genes through CCCTC promoter motif (IzRE); modulates FET3 activity in iron-independent manner; affects gene expression by influencing balance of competition between Msn2p/Msn4p and Nrg1p/Nrg2p for binding to the IzRE; transcription…
YNR065C	YNR065C	-1.39622	8.03921e-05	Protein of unknown function; protein-protein interactions suggest a possible role in actin patch formation; YNR065C is not an essential gene
YAR073W	IMD1	-1.39891	0.00108596	Nonfunctional protein with homology to IMP dehydrogenase; blocked reading frame, located close to the telomere; not expressed at detectable levels; YAR073W and YAR075W comprise a continuous reading frame in most strains of S. cerevisiae; YAR073W/YAR075W together have a paralog, IMD2, that arose from a segmental duplication
YDR533C	HSP31	-1.40016	0.0144239	Methylglyoxalase that converts methylglyoxal to D-lactate; involved in oxidative stress resistance, diauxic shift, and stationary phase survival; has similarity to E. coli Hsp31 and C. albicans Glx3p; member of the DJ-1/ThiJ/PfpI superfamily, which includes human DJ-1 involved in Parkinson's disease and cancer; exists as a dimer and contains a putative metal-binding site; protein abundance increa…
YML058W-A	HUG1	-1.40597	0.00323424	Protein involved in the Mec1p-mediated checkpoint pathway; transcription is induced by DNA damage; protein abundance increases in response to DNA replication stress
YMR274C	RCE1	-1.40755	1.27963e-08	Type II CAAX prenyl protease; involved in the proteolysis and maturation of Ras and the a-factor mating pheromone
YOR012W	YOR012W	-1.42034	0.000937167	Putative protein of unknown function
YBR052C	RFS1	-1.4239	0.000917291	Protein of unknown function; member of a flavodoxin-like fold protein family that includes Pst2p and Ycp4p; green fluorescent protein (GFP)-fusion protein localizes to the cytoplasm in a punctate pattern; RFS1 has a paralog, PST2, that arose from the whole genome duplication
YGL263W	COS12	-1.4301	0.000427469	Protein of unknown function; member of the DUP380 subfamily of conserved, often subtelomerically-encoded proteins
YBL002W	HTB2	-1.43135	0.00108919	Histone H2B; core histone protein required for chromatin assembly and chromosome function; nearly identical to HTB1; Rad6p-Bre1p-Lge1p mediated ubiquitination regulates reassembly after DNA replication, transcriptional activation, meiotic DSB formation and H3 methylation
YLR359W	ADE13	-1.44233	0.000182445	Adenylosuccinate lyase; catalyzes two steps in the 'de novo' purine nucleotide biosynthetic pathway; expression is repressed by adenine and activated by Bas1p and Pho2p; mutations in human ortholog ADSL cause adenylosuccinase deficiency
YML087C	AIM33	-1.44267	0.000109218	Putative protein of unknown function, highly conserved across species; homolog of human CYB5R4; null mutant displays reduced frequency of mitochondrial genome loss; AIM33 has a paralog, PGA3, that arose from the whole genome duplication
YFL004W	VTC2	-1.45202	0.000198737	Subunit of vacuolar transporter chaperone (VTC) complex; involved in membrane trafficking, vacuolar polyphosphate accumulation, microautophagy and non-autophagic vacuolar fusion; VTC2 has a paralog, VTC3, that arose from the whole genome duplication
YMR319C	FET4	-1.45407	0.000529793	Low-affinity Fe(II) transporter of the plasma membrane
YOR136W	IDH2	-1.45668	0.00138298	Subunit of mitochondrial NAD(+)-dependent isocitrate dehydrogenase; complex catalyzes the oxidation of isocitrate to alpha-ketoglutarate in the TCA cycle; phosphorylated
YGR205W	TDA10	-1.4969	0.00791527	ATP-binding protein of unknown function; crystal structure resembles that of E.coli pantothenate kinase and other small kinases; null mutant is sensitive to expression of the top1-T722A allele
YEL029C	BUD16	-1.50956	0.00337115	Putative pyridoxal kinase; a key enzyme involved in pyridoxal 5'-phosphate synthesis, the active form of vitamin B6; required for genome integrity; involved in bud-site selection; similarity to yeast BUD17 and human pyridoxal kinase (PDXK)
YMR210W	YMR210W	-1.52562	0.00755953	Putative acyltransferase with similarity to Eeb1p and Eht1p; has a minor role in medium-chain fatty acid ethyl ester biosynthesis; may be involved in lipid metabolism and detoxification
YHL028W	WSC4	-1.5322	0.000130918	Endoplasmic reticulum (ER) membrane protein; involved in the translocation of soluble secretory proteins and insertion of membrane proteins into the ER membrane; may also have a role in the stress response but has only partial functional overlap with WSC1-3
YOR108W	LEU9	-1.53846	0.00879694	Alpha-isopropylmalate synthase II (2-isopropylmalate synthase); catalyzes the first step in the leucine biosynthesis pathway; the minor isozyme, responsible for the residual alpha-IPMS activity detected in a leu4 null mutant; LEU9 has a paralog, LEU4, that arose from the whole genome duplication
YIR028W	DAL4	-1.58345	0.000431342	Allantoin permease; expression sensitive to nitrogen catabolite repression and induced by allophanate, an intermediate in allantoin degradation
YFL050C	ALR2	-1.59535	1.61517e-06	Probable Mg(2+) transporter; overexpression confers increased tolerance to Al(3+) and Ga(3+) ions; plays a role in regulating Ty1 transposition
YGR062C	COX18	-1.59632	0.00107882	Protein required for membrane insertion of C-terminus of Cox2p; mitochondrial integral inner membrane protein; interacts genetically and physically with Mss2p and Pnt1p; similar to S. cerevisiae Oxa1, N. crassa Oxa2p, and E. coli YidC
YCL018W	LEU2	-1.60086	0.000346943	Beta-isopropylmalate dehydrogenase (IMDH); catalyzes the third step in the leucine biosynthesis pathway; can additionally catalyze the conversion of beta-ethylmalate into alpha-ketovalerate
YHR029C	YHI9	-1.60301	0.00131996	Protein of unknown function; null mutant is defective in unfolded protein response; possibly involved in a membrane regulation metabolic pathway; member of the PhzF superfamily, though most likely not involved in phenazine production
YAR068W	YAR068W	-1.6421	0.00148974	Fungal-specific protein of unknown function; induced in respiratory-deficient cells; YAR068W has a paralog, YHR214W-A, that arose from a segmental duplication
YPL214C	THI6	-1.65114	0.000389385	Thiamine-phosphate diphosphorylase and hydroxyethylthiazole kinase; required for thiamine biosynthesis; GFP-fusion protein localizes to the cytoplasm in a punctate pattern
YNR050C	LYS9	-1.66571	0.00989892	Saccharopine dehydrogenase (NADP+, L-glutamate-forming); catalyzes the formation of saccharopine from alpha-aminoadipate 6-semialdehyde, the seventh step in lysine biosynthesis pathway; exhibits genetic and physical interactions with TRM112
YOR013W	IRC11	-1.68801	0.000810281	Dubious open reading frame; unlikely to encode a functional protein, based on available experimental and comparative sequence data; partially overlaps the uncharacterized gene YOR012C; null mutant displays increased levels of spontaneous Rad52 foci
YAR068W	YAR068W	-1.68996	8.76309e-06	Fungal-specific protein of unknown function; induced in respiratory-deficient cells; YAR068W has a paralog, YHR214W-A, that arose from a segmental duplication
YLL024C	SSA2	-1.69255	0.00153129	ATP-binding protein; involved in protein folding and vacuolar import of proteins; member of heat shock protein 70 (HSP70) family; associated with the chaperonin-containing T-complex; present in the cytoplasm, vacuolar membrane and cell wall; 98% identical to paralog Ssa1p, but has distinct functional specificity in propagation of yeast [URE3] prions and vacuolar-mediated degradation of gluconeoge…
YHL016C	DUR3	-1.72235	0.00072049	Plasma membrane transporter for both urea and polyamines; expression is highly sensitive to nitrogen catabolite repression and induced by allophanate, the last intermediate of the allantoin degradative pathway
YOR363C	PIP2	-1.73598	0.00597178	Autoregulatory, oleate-activated transcription factor; subunit of a heterodimeric complex with Oaf1p, which binds to oleate-response elements (ORE) in the promoter of genes involved in beta-oxidation of fatty acids, peroxisome organization and biogenesis, activating transcription in the presence of oleate; PIP2 has a paralog, OAF1, that arose from the whole genome duplication
YMR316C-B	YMR316C-B	-1.75028	0.000140759	Dubious open reading frame; unlikely to encode a functional protein, based on available experimental and comparative sequence data; almost completely overlaps 5' end of ORF YMR317W
YIL059C	YIL059C	-1.75971	0.000276246	Dubious open reading frame; unlikely to encode a functional protein, based on available experimental and comparative sequence data; partially overlaps the uncharacterized ORF YIL060W
YBL098W	BNA4	-1.79523	0.000985963	Kynurenine 3-monooxygenase; required for the de novo biosynthesis of NAD from tryptophan via kynurenine; expression regulated by Hst1p; putative therapeutic target for Huntington disease
YMR173W-A	YMR173W-A	-1.82518	0.00453519	Dubious open reading frame; unlikely to encode a functional protein, based on available experimental and comparative sequence data; overlaps the verified gene DDR48/YML173W
YKL043W	PHD1	-1.83052	5.61552e-08	Transcriptional activator that enhances pseudohyphal growth; physically interacts with the Tup1-Cyc8 complex and recruits Tup1p to its targets; regulates expression of FLO11, an adhesin required for pseudohyphal filament formation; similar to StuA, an A. nidulans developmental regulator; potential Cdc28p substrate; PHD1 has a paralog, SOK2, that arose from the whole genome duplication
YOL055C	THI20	-1.83182	0.027587	Trifunctional enzyme of thiamine biosynthesis, degradation and salvage; has hydroxymethylpyrimidine (HMP) kinase, HMP-phosphate (HMP-P) kinase and thiaminase activities; member of a gene family with THI21 and THI22; HMP and HMP-P kinase activity redundant with Thi21p
YEL028W	YEL028W	-1.86057	2.21678e-06	Dubious open reading frame; unlikely to encode a functional protein, based on available experimental and comparative sequence data
YLR304C	ACO1	-1.86223	0.000166684	Aconitase; required for the tricarboxylic acid (TCA) cycle and also independently required for mitochondrial genome maintenance; component of the mitochondrial nucleoid; mutation leads to glutamate auxotrophy; human homolog ACO2 complements yeast null mutant
YHR208W	BAT1	-1.86934	0.000296731	Mitochondrial branched-chain amino acid (BCAA) aminotransferase; preferentially involved in BCAA biosynthesis; homolog of murine ECA39; highly expressed during logarithmic phase and repressed during stationary phase; BAT1 has a paralog, BAT2, that arose from the whole genome duplication
YAR075W	YAR075W	-1.95533	0.000112687	Non-functional protein with homology IMP dehydrogenase; YAR073W/IMD1 and YAR075W comprise a continuous reading frame in most strains of S. cerevisiae; YAR073W/YAR075W together have a paralog, IMD2, that arose from a segmental duplication
YDR380W	ARO10	-1.97313	2.39643e-05	Phenylpyruvate decarboxylase; catalyzes decarboxylation of phenylpyruvate to phenylacetaldehyde, which is the first specific step in the Ehrlich pathway; involved in protein N-terminal Met and Ala catabolism
YHR215W	PHO12	-1.99564	0.00040714	One of three repressible acid phosphatases; glycoprotein that is transported to the cell surface by the secretory pathway; pregulated by phosphate starvation; PHO12 has a paralog, PHO11, that arose from a segmental duplication
YGL009C	LEU1	-2.01813	3.52569e-06	Isopropylmalate isomerase; catalyzes the second step in the leucine biosynthesis pathway
YDR541C	YDR541C	-2.02808	7.99734e-07	Aldehyde reductase; substrates are both aromatic and aliphatic aldehydes; uses NADPH as cofactor
YFR055W	IRC7	-2.03816	0.0023235	Beta-lyase involved in the production of thiols; null mutant displays increased levels of spontaneous Rad52p foci; expression induced by nitrogen limitation in a GLN3, GAT1-dependent manner and by copper levels in a Mac1-dependent manner
YLR231C	BNA5	-2.06336	1.65726e-09	Kynureninase; required for the de novo biosynthesis of NAD from tryptophan via kynurenine; expression regulated by Hst1p
YCR102C	YCR102C	-2.091	0.00138298	Putative protein of unknown function; involved in copper metabolism; similar to C. carbonum toxD gene; member of the quinone oxidoreductase family
YOL155C	HPF1	-2.09321	1.35848e-05	Haze-protective mannoprotein; reduces the particle size of aggregated proteins in white wines
YPL111W	CAR1	-2.11635	0.00030197	Arginase, catabolizes arginine to ornithine and urea; expression responds to both induction by arginine and nitrogen catabolite repression; disruption decreases production of carcinogen ethyl carbamate during wine fermentation and also enhances freeze tolerance
YJR127C	RSF2	-2.12459	4.42396e-05	Zinc-finger protein; involved in transcriptional control of both nuclear and mitochondrial genes, many of which specify products required for glycerol-based growth, respiration, and other functions; RSF2 has a paralog, TDA9, that arose from the whole genome duplication; relocalizes from nucleus to cytoplasm upon DNA replication stress
YHR180W	YHR180W	-2.14643	2.8608e-08	Dubious open reading frame; unlikely to encode a functional protein, based on available experimental and comparative sequence data
YHR137W	ARO9	-2.16861	1.78885e-06	Aromatic aminotransferase II; catalyzes the first step of tryptophan, phenylalanine, and tyrosine catabolism
YFR020W	YFR020W	-2.21705	5.46847e-09	Protein of unknown function; mRNA identified as translated by ribosome profiling data
YIL169C	YIL169C	-2.22955	1.09634e-07	Putative protein of unknown function; serine/threonine rich and highly similar to YOL155C, a putative glucan alpha-1,4-glucosidase; transcript is induced in both high and low pH environments; YIL169C is a non-essential gene
YJL078C	PRY3	-2.26285	6.75332e-09	Cell wall-associated protein involved in export of acetylated sterols; member of the CAP protein superfamily (cysteine-rich secretory proteins (CRISP), antigen 5, and pathogenesis related 1 proteins); role in mating efficiency; expression of full-length transcript is daughter cell-specific; in response to alpha factor, a short transcript starting at +452 is expressed and the long form is represse…
YNL334C	SNO2	-2.27873	9.43792e-09	Protein of unknown function; nearly identical to Sno3p; expression is induced before the diauxic shift and also in the absence of thiamin
YAR071W	PHO11	-2.31432	1.72413e-07	One of three repressible acid phosphatases; glycoprotein that is transported to the cell surface by the secretory pathway; induced by phosphate starvation and coordinately regulated by PHO4 and PHO2; PHO11 has a paralog, PHO12, that arose from a segmental duplication
YER060W-A	FCY22	-2.43466	3.70988e-08	Putative purine-cytosine permease; very similar to Fcy2p but cannot substitute for its function
YBR092C	PHO3	-2.45114	1.68001e-07	Constitutively expressed acid phosphatase similar to Pho5p; brought to the cell surface by transport vesicles; hydrolyzes thiamin phosphates in the periplasmic space, increasing cellular thiamin uptake; expression is repressed by thiamin
YLR134W	PDC5	-2.50801	4.00157e-06	Minor isoform of pyruvate decarboxylase; key enzyme in alcoholic fermentation, decarboxylates pyruvate to acetaldehyde, regulation is glucose- and ethanol-dependent, repressed by thiamine, involved in amino acid catabolism
YGR144W	THI4	-2.64459	0.00157457	Thiazole synthase; abundant protein involved in the formation of the thiazole moiety of thiamine during thiamine biosynthesis; acts more as a co-substrate rather than an enzyme by providing the sulphur source for thiazole formation; undergoes a single turnover only; required for mitochondrial genome stability in response to DNA damaging agents
YJL196C	ELO1	-2.74075	0.00023887	Elongase I, medium-chain acyl elongase; catalyzes carboxy-terminal elongation of unsaturated C12-C16 fatty acyl-CoAs to C16-C18 fatty acids; ELO1 has a paralog, ELO2, that arose from the whole genome duplication
YIR029W	DAL2	-2.92757	9.21974e-07	Allantoicase; converts allantoate to urea and ureidoglycolate in the second step of allantoin degradation; expression sensitive to nitrogen catabolite repression and induced by allophanate, an intermediate in allantoin degradation
YLR142W	PUT1	-2.96911	2.92663e-09	Proline oxidase; nuclear-encoded mitochondrial protein involved in utilization of proline as sole nitrogen source; PUT1 transcription is induced by Put3p in the presence of proline and the absence of a preferred nitrogen source
YBR208C	DUR1,2	-3.04978	2.24557e-08	Urea amidolyase; contains both urea carboxylase and allophanate hydrolase activities, degrades urea to CO2 and NH3; expression sensitive to nitrogen catabolite repression and induced by allophanate, an intermediate in allantoin degradation; protein abundance increases in response to DNA replication stress
YPL058C	PDR12	-3.14463	4.71837e-06	Plasma membrane ATP-binding cassette (ABC) transporter; weak-acid-inducible multidrug transporter required for weak organic acid resistance; induced by sorbate and benzoate and regulated by War1p; mutants exhibit sorbate hypersensitivity
YIR027C	DAL1	-3.14964	1.0359e-07	Allantoinase; converts allantoin to allantoate in the first step of allantoin degradation; expression sensitive to nitrogen catabolite repression
YIR030C	DCG1	-3.233	1.10094e-08	Protein of unknown function; expression is sensitive to nitrogen catabolite repression and regulated by Dal80p; contains transmembrane domain
YLL028W	TPO1	-3.34694	1.53871e-11	Polyamine transporter of the major facilitator superfamily; member of the 12-spanner drug:H(+) antiporter DHA1 family; recognizes spermine, putrescine, and spermidine; catalyzes uptake of polyamines at alkaline pH and excretion at acidic pH; during oxidative stress exports spermine, spermidine from the cell, which controls timing of expression of stress-responsive genes; phosphorylation enhances …
YCR020C	PET18	-3.3995	7.82374e-06	Protein of unknown function; has weak similarity to proteins involved in thiamin metabolism; expression is induced in the absence of thiamin
YGR035C	YGR035C	-3.40743	9.05533e-09	Putative protein of unknown function, potential Cdc28p substrate; transcription is activated by paralogous transcription factors Yrm1p and Yrr1p along with genes involved in multidrug resistance; YGR035C has a paralog, YLR346C, that arose from the whole genome duplication
YOR273C	TPO4	-3.63274	1.01026e-08	Polyamine transporter of the major facilitator superfamily; member of the 12-spanner drug:H(+) antiporter DHA1 family; recognizes spermine, putrescine, and spermidine; localizes to the plasma membrane
YNL331C	AAD14	-3.63836	2.17237e-11	Putative aryl-alcohol dehydrogenase; similar to P. chrysosporium aryl-alcohol dehydrogenase; mutational analysis has not yet revealed a physiological role; members of the AAD gene family comprise three pairs (AAD3 + AAD15, AAD6/AAD16 + AAD4, AAD10 + AAD14) whose two genes are more related to one another than to other members of the family
YOR192C	THI72	-3.73583	1.73291e-11	Transporter of thiamine or related compound; contributes to uptake of 5-aminoimidazole-4-carboxamide-1-beta-D-ribofuranoside (acadesine); shares sequence similarity with Thi7p
YLR438W	CAR2	-3.8292	5.46847e-09	L-ornithine transaminase (OTAse); catalyzes the second step of arginine degradation, expression is dually-regulated by allophanate induction and a specific arginine induction process; not nitrogen catabolite repression sensitive; protein abundance increases in response to DNA replication stress; human homolog OAT complements yeast null mutant
YIR031C	DAL7	-3.84254	3.57055e-07	Malate synthase; can accept butyryl-CoA as acyl-CoA donor in addition to traditional substrate acetyl-CoA; recycles glyoxylate generated during allantoin degradation; expression sensitive to nitrogen catabolite repression and induced by allophanate, an intermediate in allantoin degradation
YPR194C	OPT2	-3.92339	4.50597e-08	Oligopeptide transporter; localized to peroxisomes and affects glutathione redox homeostasis; also localizes to the plasma membrane (PM) and to the late Golgi, and has a role in maintenance of lipid asymmetry between the inner and outer leaflets of the PM; member of the OPT family, with potential orthologs in S. pombe and C. albicans; also plays a role in formation of mature vacuoles and in polar…
YPL258C	THI21	-4.05391	4.20561e-09	Hydroxymethylpyrimidine (HMP) and HMP-phosphate kinase; involved in thiamine biosynthesis; member of a gene family with THI20 and THI22; functionally redundant with Thi20p
YOR071C	NRT1	-4.10677	4.18878e-13	High-affinity nicotinamide riboside transporter; also transports thiamine with low affinity; major transporter for 5-aminoimidazole-4-carboxamide-1-beta-D-ribofuranoside (acadesine) uptake; shares sequence similarity with Thi7p and Thi72p; proposed to be involved in 5-fluorocytosine sensitivity
YNL333W	SNZ2	-4.67416	1.51314e-15	Member of a stationary phase-induced gene family; transcription of SNZ2 is induced prior to diauxic shift, and also in the absence of thiamin in a Thi2p-dependent manner; forms a coregulated gene pair with SNO2; interacts with Thi11p
EC1118_1O4_6502g	EC1118_1O4_6502g	-5.06007	6.11946e-09	NA
EC1118_1O4_6513g	EC1118_1O4_6513g	-5.0629	1.49629e-12	NA
YFL059W	SNZ3	-5.10379	2.0291e-12	Member of a stationary phase-induced gene family; expressed in the presence of galactose; transcription of SNZ3 is induced prior to diauxic shift, and also in the absence of thiamin in a Thi2p-dependent manner; forms a coregulated gene pair with SNO3
YDL244W	THI13	-5.21754	1.51314e-15	Protein involved in synthesis of the thiamine precursor HMP; member of a subtelomeric gene family including THI5, THI11, THI12, and THI13; hydroxymethylpyrimidine is also known as HMP
YPL095C	EEB1	-5.222	3.04025e-10	Acyl-coenzymeA:ethanol O-acyltransferase; responsible for the major part of medium-chain fatty acid ethyl ester biosynthesis during fermentation; possesses short-chain esterase activity; may be involved in lipid metabolism and detoxification; EEB1 has a paralog, EHT1, that arose from the whole genome duplication
YPR121W	THI22	-5.29988	1.80093e-13	Protein with similarity to hydroxymethylpyrimidine phosphate kinases; member of a gene family with THI20 and THI21; not required for thiamine biosynthesis
YJR156C	THI11	-6.11642	2.54394e-14	Protein involved in synthesis of the thiamine precursor HMP; member of a subtelomeric gene family including THI5, THI11, THI12, and THI13; hydroxymethylpyrimidine is also known as HMP
YNL332W	THI12	-6.16921	1.61781e-12	Protein involved in synthesis of the thiamine precursor HMP; member of a subtelomeric gene family including THI5, THI11, THI12, and THI13; hydroxymethylpyrimidine is also known as HMP
YFL058W	THI5	-6.1728	1.69082e-14	Protein involved in synthesis of the thiamine precursor HMP; member of a subtelomeric gene family including THI5, THI11, THI12, and THI13; hydroxymethylpyrimidine is also known as HMP
