# Supplementary material for: Cysteine, methionine, and pantothenic acid remodel the Saccharomyces cerevisiae transcriptome and volatile sulfur compound metabolome during alcoholic fermentation
Source: FEMS Yeast Res. 2026 Jul 7;26:foag022. doi: 10.1093/femsyr/foag022 (PMC13348253; doi:10.1093/femsyr/foag022)
Supplement: foag022_Supplemental_Files [file foag022_supplemental_files.zip › DGE_SM200_vs_CYS_5g.xlsx]

## Sheet: Comparison 5gmod_GeneReg_CtrlCy
Name	funcname	log2FC	adj.P.Val	SGDAnnotation
YOR348C	PUT4	8.39387	1.24892e-12	Proline permease; required for high-affinity transport of proline; also transports the toxic proline analog azetidine-2-carboxylate (AzC); PUT4 transcription is repressed in ammonia-grown cells
YKR093W	PTR2	6.5248	8.04352e-15	Integral membrane peptide transporter; mediates transport of di- and tri-peptides; conserved protein that contains 12 transmembrane domains; PTR2 expression is regulated by the N-end rule pathway via repression by Cup9p
YIR028W	DAL4	6.10721	8.80658e-12	Allantoin permease; expression sensitive to nitrogen catabolite repression and induced by allophanate, an intermediate in allantoin degradation
YKR034W	DAL80	5.51712	4.50181e-11	Negative regulator of genes in multiple nitrogen degradation pathways; expression is regulated by nitrogen levels and by Gln3p; member of the GATA-binding family, forms homodimers and heterodimers with Gzf3p; DAL80 has a paralog, GZF3, that arose from the whole genome duplication
YJR152W	DAL5	5.30096	1.20705e-08	Allantoate permease; ureidosuccinate permease; also transports dipeptides, though with lower affinity than for allantoate and ureidosuccinate; expression is constitutive but sensitive to nitrogen catabolite repression
YDL210W	UGA4	5.20626	1.47878e-08	GABA (gamma-aminobutyrate) permease; serves as a GABA transport protein involved in the utilization of GABA as a nitrogen source; catalyzes the transport of putrescine and delta-aminolevulinic acid (ALA); localized to the vacuolar membrane
YPR194C	OPT2	4.79105	5.64172e-09	Oligopeptide transporter; localized to peroxisomes and affects glutathione redox homeostasis; also localizes to the plasma membrane (PM) and to the late Golgi, and has a role in maintenance of lipid asymmetry between the inner and outer leaflets of the PM; member of the OPT family, with potential orthologs in S. pombe and C. albicans; also plays a role in formation of mature vacuoles and in polar…
YKL163W	PIR3	4.24761	1.14512e-06	O-glycosylated covalently-bound cell wall protein; required for cell wall stability; expression is cell cycle regulated, peaking in M/G1 and also subject to regulation by the cell integrity pathway; coding sequence contains length polymorphisms in different strains; PIR3 has a paralog, HSP150, that arose from the whole genome duplication
YDL215C	GDH2	4.12711	1.30741e-10	NAD(+)-dependent glutamate dehydrogenase; degrades glutamate to ammonia and alpha-ketoglutarate; expression sensitive to nitrogen catabolite repression and intracellular ammonia levels; genetically interacts with GDH3 by suppressing stress-induced apoptosis
YGR201C	YGR201C	4.06611	3.1612e-11	Putative protein of unknown function
YNL274C	GOR1	4.05592	1.27004e-07	Glyoxylate reductase; null mutation results in increased biomass after diauxic shift; the authentic, non-tagged protein is detected in highly purified mitochondria in high-throughput studies; protein abundance increases in response to DNA replication stress
YPR160W	GPH1	4.04596	6.43811e-09	Glycogen phosphorylase required for the mobilization of glycogen; non-essential; regulated by cyclic AMP-mediated phosphorylation; expression is regulated by stress-response elements and by the HOG MAP kinase pathway
YNR068C	YNR068C	4.00148	1.06711e-09	Putative protein of unknown function; exhibits homology to C-terminal end of Bul1p; expressed as a readthrough product of BSC5, the readthrough locus being termed BUL3; the BUL3 readthrough product is involved in ubiquitin-mediated sorting of plasma membrane proteins and interacts with WW domains of Rsp5p in vitro, but in a functionally different way than the non-readthrough form
YJR096W	YJR096W	3.95426	8.86384e-06	Xylose and arabinose reductase; member of the aldo-keto reductase (AKR) family; GFP-fusion protein is induced in response to the DNA-damaging agent MMS
YOR374W	ALD4	3.92142	1.39212e-08	Mitochondrial aldehyde dehydrogenase; required for growth on ethanol and conversion of acetaldehyde to acetate; phosphorylated; activity is K+ dependent; utilizes NADP+ or NAD+ equally as coenzymes; expression is glucose repressed; can substitute for cytosolic NADP-dependent aldehyde dehydrogenase when directed to the cytosol
YBR043C	QDR3	3.89509	7.54345e-07	Multidrug transporter of the major facilitator superfamily; member of the 12-spanner drug:H(+) antiporter DHA1 family; has a role in polyamine homeostasis; involved in spore wall asembly; sequence similarity to DTR1 and QDR1, and the triple mutant dtr1 qdr1 qdr3 exhibits reduced dityrosine fluorescence relative to the single mutants; expression is upregulated under polyamine stress; required for …
YKR039W	GAP1	3.87539	1.30741e-10	General amino acid permease; Gap1p senses the presence of amino acid substrates to regulate localization to the plasma membrane when needed; essential for invasive growth
YJL172W	CPS1	3.86394	4.09176e-08	Vacuolar carboxypeptidase S; expression is induced under low-nitrogen conditions
YMR196W	YMR196W	3.75424	6.65496e-10	Putative protein of unknown function; green fluorescent protein (GFP)-fusion protein localizes to the cytoplasm; YMR196W is not an essential gene
YDL239C	ADY3	3.70177	4.40838e-07	Protein required for spore wall formation; thought to mediate assembly of a Don1p-containing structure at the leading edge of the prospore membrane via interaction with spindle pole body components; potentially phosphorylated by Cdc28p; ADY3 has a paralog, CNM67, that arose from the whole genome duplication
YOL128C	YGK3	3.67052	4.92281e-08	Protein kinase related to mammalian GSK-3 glycogen synthase kinases; GSK-3 homologs (Mck1p, Rim11p, Mrk1p, Ygk3p) are involved in control of Msn2p-dependent transcription of stress responsive genes and in protein degradation; YGK3 has a paralog, MCK1, that arose from the whole genome duplication
YGR190C	YGR190C	3.65466	8.29151e-07	Dubious open reading frame; unlikely to encode a functional protein, based on available experimental and comparative sequence data; overlaps the verified gene HIP1/YGR191W
YBL048W	RRT1	3.64899	6.38201e-05	Protein of unknown function; identified in a screen for mutants with increased levels of rDNA transcription; dubious open reading frame unlikely to encode a protein, based on experimental and comparative sequence data
YMR251W-A	HOR7	3.59242	1.41433e-13	Protein of unknown function; overexpression suppresses Ca2+ sensitivity of mutants lacking inositol phosphorylceramide mannosyltransferases Csg1p and Csh1p; transcription is induced under hyperosmotic stress and repressed by alpha factor; HOR7 has a paralog, DDR2, that arose from the whole genome duplication
YLR257W	YLR257W	3.5438	3.43661e-05	Protein of unknown function; protein abundance increases in response to DNA replication stress
YBR148W	YSW1	3.52521	1.89532e-10	Protein required for normal prospore membrane formation; interacts with Gip1p, which is the meiosis-specific regulatory subunit of the Glc7p protein phosphatase; expressed specifically in spores and localizes to the prospore membrane; YSW1 has a paralog, SPO21, that arose from the whole genome duplication
YOL109W	ZEO1	3.47101	7.45378e-08	Peripheral membrane protein of the plasma membrane; interacts with Mid2p; regulates the cell integrity pathway mediated by Pkc1p and Slt2p; the authentic protein is detected in a phosphorylated state in highly purified mitochondria
YLR299W	ECM38	3.44084	6.96908e-10	Gamma-glutamyltranspeptidase; major glutathione-degrading enzyme; involved in detoxification of electrophilic xenobiotics; expression induced mainly by nitrogen starvation
YER053C-A	YER053C-A	3.40721	2.71468e-08	Protein of unknown function; green fluorescent protein (GFP)-fusion protein localizes to the endoplasmic reticulum; protein abundance increases in response to DNA replication stress
YOR120W	GCY1	3.40672	3.49769e-08	Glycerol dehydrogenase; involved in an alternative pathway for glycerol catabolism used under microaerobic conditions; also has mRNA binding activity; member of the aldo-keto reductase (AKR) family; protein abundance increases in response to DNA replication stress; GCY1 has a paralog, YPR1, that arose from the whole genome duplication
YDR242W	AMD2	3.37269	8.97203e-05	Putative amidase
YMR170C	ALD2	3.29793	1.34849e-05	Cytoplasmic aldehyde dehydrogenase; involved in ethanol oxidation and beta-alanine biosynthesis; uses NAD+ as the preferred coenzyme; expression is stress induced and glucose repressed; very similar to Ald3p
YGR256W	GND2	3.27374	2.018e-07	6-phosphogluconate dehydrogenase (decarboxylating); catalyzes an NADPH regenerating reaction in the pentose phosphate pathway; required for growth on D-glucono-delta-lactone; GND2 has a paralog, GND1, that arose from the whole genome duplication
YOR003W	YSP3	3.17668	5.29494e-06	Putative precursor to the subtilisin-like protease III; YSP3 has a paralog, PRB1, that arose from the whole genome duplication
YIL164C	NIT1	3.15525	5.25681e-07	Nitrilase; member of the nitrilase branch of the nitrilase superfamily; in closely related species and other S. cerevisiae strain backgrounds YIL164C and adjacent ORF, YIL165C, likely constitute a single ORF encoding a nitrilase gene
YHR029C	YHI9	3.14929	8.84275e-07	Protein of unknown function; null mutant is defective in unfolded protein response; possibly involved in a membrane regulation metabolic pathway; member of the PhzF superfamily, though most likely not involved in phenazine production
YAL061W	BDH2	3.12599	3.54305e-09	Putative medium-chain alcohol dehydrogenase with similarity to BDH1; transcription induced by constitutively active PDR1 and PDR3
YKL096W-A	CWP2	3.12074	0.000114944	Covalently linked cell wall mannoprotein; major constituent of the cell wall; plays a role in stabilizing the cell wall; involved in low pH resistance; precursor is GPI-anchored
YPR151C	SUE1	3.11515	1.37383e-06	Protein required for degradation of unstable forms of cytochrome c; located in the mitochondria
EC1118_1O4_6513g	EC1118_1O4_6513g	3.06869	2.30361e-08	NA
YDR070C	FMP16	3.05422	2.26507e-08	Protein of unknown function; may be involved in responding to conditions of stress; the authentic, non-tagged protein is detected in highly purified mitochondria in high-throughput studies; protein abundance increases in response to DNA replication stress
YLR327C	TMA10	3.04897	5.75479e-06	Protein of unknown function that associates with ribosomes; protein abundance increases in response to DNA replication stress; TMA10 has a paralog, STF2, that arose from the whole genome duplication
YOR338W	YOR338W	3.04186	2.93829e-06	Putative protein of unknown function; YOR338W transcription is regulated by Azf1p and its transcript is a specific target of the G protein effector Scp160p; identified as being required for sporulation in a high-throughput mutant screen; YOR338W has a paralog, FUN19, that arose from the whole genome duplication
YDL169C	UGX2	3.01466	5.20489e-09	Protein of unknown function; transcript accumulates in response to any combination of stress conditions
YBL049W	MOH1	3.00266	7.18302e-07	Protein of unknown function; has homology to kinase Snf7p; not required for growth on nonfermentable carbon sources; essential for survival in stationary phase; possibly linked with vacuolar transport
YGR088W	CTT1	2.99735	2.59839e-05	Cytosolic catalase T; has a role in protection from oxidative damage by hydrogen peroxide
YIL165C	YIL165C	2.97637	0.000495417	Putative protein of unknown function; mutant exhibits mitophagy defects; in closely related species and other S. cerevisiae strain backgrounds YIL165C and adjacent ORF, YIL164C, likely constitute a single ORF encoding a nitrilase gene
YDR248C	YDR248C	2.9759	4.41476e-09	Putative gluconokinase; sequence similarity to bacterial and human gluconokinase; green fluorescent protein (GFP)-fusion protein localizes to the cytoplasm; upregulated by deletion of the RNAP-II associated factor, PAF1
YGL255W	ZRT1	2.96767	2.0168e-06	High-affinity zinc transporter of the plasma membrane; responsible for the majority of zinc uptake; transcription is induced under low-zinc conditions by the Zap1p transcription factor
YNL239W	LAP3	2.96221	2.79018e-05	Cysteine aminopeptidase with homocysteine-thiolactonase activity; protects cells against homocysteine toxicity; has bleomycin hydrolase activity in vitro; transcription is regulated by galactose via Gal4p; orthologous to human BLMH
YEL060C	PRB1	2.95093	1.16884e-06	Vacuolar proteinase B (yscB) with H3 N-terminal endopeptidase activity; serine protease of the subtilisin family; involved in protein degradation in the vacuole and required for full protein degradation during sporulation; activity inhibited by Pbi2p; protein abundance increases in response to DNA replication stress; PRB1 has a paralog, YSP3, that arose from the whole genome duplication
YEL039C	CYC7	2.94874	1.39926e-07	Cytochrome c isoform 2, expressed under hypoxic conditions; also known as iso-2-cytochrome c; electron carrier of the mitochondrial intermembrane space that transfers electrons from ubiquinone-cytochrome c oxidoreductase to cytochrome c oxidase during cellular respiration; protein abundance increases in response to DNA replication stress; CYC7 has a paralog, CYC1, that arose from the whole genome…
YBR006W	UGA2	2.94293	5.55423e-07	Succinate semialdehyde dehydrogenase; involved in the utilization of gamma-aminobutyrate (GABA) as a nitrogen source; part of the 4-aminobutyrate and glutamate degradation pathways; localized to the cytoplasm
YKL218C	SRY1	2.92121	1.35047e-06	3-hydroxyaspartate dehydratase; deaminates L-threo-3-hydroxyaspartate to form oxaloacetate and ammonia; required in the presence of hydroxyaspartate; highly similar to mouse serine racemase (Srr) but has no serine racemase activity
YNR034W-A	YNR034W-A	2.91348	6.44205e-06	Putative protein of unknown function; expression is regulated by Msn2p/Msn4p; YNR034W-A has a paralog, YCR075W-A, that arose from the whole genome duplication
YOR173W	DCS2	2.85271	0.000271938	m(7)GpppX pyrophosphatase regulator; non-essential, stress induced regulatory protein; modulates m7G-oligoribonucleotide metabolism; inhibits Dcs1p; regulated by Msn2p, Msn4p, and the Ras-cAMP-cAPK signaling pathway; mutant has increased aneuploidy tolerance; DCS2 has a paralog, DCS1, that arose from the whole genome duplication
YBL043W	ECM13	2.82088	0.00192017	Non-essential protein of unknown function; induced by treatment with 8-methoxypsoralen and UVA irradiation; ECM13 has a paralog, YJR115W, that arose from the whole genome duplication
YLR312C	YLR312C	2.81282	1.36743e-07	Putative protein of unknown function
YEL041W	YEF1	2.75954	3.08786e-08	ATP-NADH kinase; phosphorylates both NAD and NADH; homooctameric structure consisting of 60-kDa subunits; similar to Pos5p; overexpression complements certain pos5 phenotypes; YEF1 has a paralog, UTR1, that arose from the whole genome duplication
YNL129W	NRK1	2.74798	4.09803e-08	Nicotinamide riboside kinase; catalyzes the phosphorylation of nicotinamide riboside and nicotinic acid riboside in salvage pathways for NAD+ biosynthesis
YPR184W	GDB1	2.73992	2.26507e-08	Glycogen debranching enzyme; contains glucanotranferase and alpha-1,6-amyloglucosidase activities; required for glycogen degradation; phosphorylated in mitochondria; activity is inhibited by Igd1p; protein abundance increases in response to DNA replication stress
YMR169C	ALD3	2.73949	5.88222e-07	Cytoplasmic aldehyde dehydrogenase; involved in beta-alanine synthesis; uses NAD+ as the preferred coenzyme; very similar to Ald2p; expression is induced by stress and repressed by glucose
YIL146C	ATG32	2.73	0.000158555	Mitochondrial outer membrane protein required to initiate mitophagy; recruits the autophagy adaptor protein Atg11p and the ubiquitin-like protein Atg8p to the mitochondrial surface to initiate mitophagy, the selective vacuolar degradation of mitochondria in response to starvation; can promote pexophagy when placed ectopically in the peroxisomal membrane; regulates mitophagy and ethanol production…
YGL196W	DSD1	2.7205	1.5751e-09	D-serine dehydratase (aka D-serine ammonia-lyase); converts D-serine to pyruvate and ammonia by a reaction dependent on pyridoxal 5'-phosphate and zinc; may play a role in D-serine detoxification; L-serine is not a substrate
YOR185C	GSP2	2.69155	4.53109e-07	GTP binding protein (mammalian Ranp homolog); involved in the maintenance of nuclear organization, RNA processing and transport; interacts with Kap121p, Kap123p and Pdr6p (karyophilin betas); not required for viability; protein abundance increases in response to DNA replication stress; GSP2 has a paralog, GSP1, that arose from the whole genome duplication
YER053C	PIC2	2.67597	8.45377e-08	Mitochondrial copper and phosphate carrier; imports copper and inorganic phosphate into mitochondria; functionally redundant with Mir1p but less abundant than Mir1p under normal conditions; expression is induced at high temperature
YPL054W	LEE1	2.67307	6.48814e-07	Zinc-finger protein of unknown function
YLR178C	TFS1	2.67022	2.34495e-06	Inhibitor of carboxypeptidase Y (Prc1p), and Ras GAP (Ira2p); phosphatidylethanolamine-binding protein (PEBP) family member and ortholog of hPEBP1/RKIP, a natural metastasis suppressor; targets to vacuolar membranes during stationary phase; acetylated by NatB N-terminal acetyltransferase; protein abundance increases in response to DNA replication stress
EC1118_1O4_6502g	EC1118_1O4_6502g	2.63994	9.23618e-05	NA
YLR258W	GSY2	2.60793	4.67702e-07	Glycogen synthase; expression induced by glucose limitation, nitrogen starvation, heat shock, and stationary phase; activity regulated by cAMP-dependent, Snf1p and Pho85p kinases as well as by the Gac1p-Glc7p phosphatase; GSY2 has a paralog, GSY1, that arose from the whole genome duplication; relocalizes from cytoplasm to plasma membrane upon DNA replication stress
YMR088C	VBA1	2.58814	7.29169e-07	Permease of basic amino acids in the vacuolar membrane
YEL065W	SIT1	2.56765	6.06566e-07	Ferrioxamine B transporter; member of the ARN family of transporters that specifically recognize siderophore-iron chelates; transcription is induced during iron deprivation and diauxic shift; potentially phosphorylated by Cdc28p
YDL236W	PHO13	2.56097	1.53571e-10	Alkaline phosphatase specific for p-nitrophenyl phosphate; also has protein phosphatase activity
YPL186C	UIP4	2.55924	6.9897e-08	Protein that interacts with Ulp1p; a Ubl (ubiquitin-like protein)-specific protease for Smt3p protein conjugates; detected in a phosphorylated state in the mitochondrial outer membrane; also detected in ER and nuclear envelope
YGL224C	SDT1	2.55689	0.000222294	Pyrimidine nucleotidase; responsible for production of nicotinamide riboside and nicotinic acid riboside; overexpression suppresses the 6-AU sensitivity of transcription elongation factor S-II, as well as resistance to other pyrimidine derivatives; SDT1 has a paralog, PHM8, that arose from the whole genome duplication
YMR009W	ADI1	2.51024	1.59767e-06	Acireductone dioxygenease involved in the methionine salvage pathway; ortholog of human MTCBP-1; transcribed as polycistronic mRNA with YMR010W and regulated post-transcriptionally by RNase III (Rnt1p) cleavage; ADI1 mRNA is induced in heat shock conditions
YIL121W	QDR2	2.50549	2.75759e-07	Plasma membrane transporter of the major facilitator superfamily; member of the 12-spanner drug:H(+) antiporter DHA1 family; exports copper; has broad substrate specificity and can transport many mono- and divalent cations; transports a variety of drugs and is required for resistance to quinidine, barban, cisplatin, and bleomycin; contributes to potassium homeostasis; expression is regulated by c…
YNL173C	MDG1	2.50011	1.89807e-07	Plasma membrane protein; involved in G-protein mediated pheromone signaling pathway; overproduction suppresses bem1 mutations; MDG1 has a paralog, CRP1, that arose from the whole genome duplication
YIL099W	SGA1	2.49687	1.033e-07	Intracellular sporulation-specific glucoamylase; involved in glycogen degradation; induced during starvation of a/a diploids late in sporulation, but dispensable for sporulation
YIR029W	DAL2	2.4549	1.88096e-05	Allantoicase; converts allantoate to urea and ureidoglycolate in the second step of allantoin degradation; expression sensitive to nitrogen catabolite repression and induced by allophanate, an intermediate in allantoin degradation
YJR130C	STR2	2.45015	3.17488e-07	Cystathionine gamma-synthase, converts cysteine into cystathionine; STR2 has a paralog, YML082W, that arose from the whole genome duplication
YJR001W	AVT1	2.44375	0.00737603	Vacuolar transporter; imports large neutral amino acids into the vacuole; member of a family of seven S. cerevisiae genes (AVT1-7) related to vesicular GABA-glycine transporters
YDR085C	AFR1	2.42928	7.05424e-09	Protein required for pheromone-induced projection (shmoo) formation; regulates septin architecture during mating; has an RVXF motif that mediates targeting of Glc7p to mating projections; interacts with Cdc12p; AFR1 has a paralog, YER158C, that arose from the whole genome duplication
YMR250W	GAD1	2.42832	9.05427e-06	Glutamate decarboxylase; converts glutamate into gamma-aminobutyric acid (GABA) during glutamate catabolism; involved in response to oxidative stress
YML075C	HMG1	2.42717	0.0179747	HMG-CoA reductase; catalyzes the conversion of HMG-CoA to mevalonate, which is a rate-limiting step in sterol biosynthesis; one of two isozymes; localizes to the nuclear envelope; overproduction induces the formation of karmellae; forms foci at the nuclear periphery upon DNA replication stress; HMG1 has a paralog, HMG2, that arose from the whole genome duplication
YGR019W	UGA1	2.39974	6.00066e-07	Gamma-aminobutyrate (GABA) transaminase; also known as 4-aminobutyrate aminotransferase; involved in the 4-aminobutyrate and glutamate degradation pathways; required for normal oxidative stress tolerance and nitrogen utilization; protein abundance increases in response to DNA replication stress
YJR095W	SFC1	2.39741	3.58106e-05	Mitochondrial succinate-fumarate transporter; transports succinate into and fumarate out of the mitochondrion; required for ethanol and acetate utilization
YBR285W	YBR285W	2.37469	1.14778e-07	Putative protein of unknown function; YBR285W is not an essential gene
YMR155W	YMR155W	2.37099	2.283e-05	Putative protein of unknown function; identified as interacting with Hsp82p in a high-throughput two-hybrid screen
YOL052C-A	DDR2	2.36613	0.000186089	Multi-stress response protein; expression is activated by a variety of xenobiotic agents and environmental or physiological stresses; DDR2 has a paralog, HOR7, that arose from the whole genome duplication
YJR103W	URA8	2.35292	1.92868e-05	Minor CTP synthase isozyme (see also URA7); catalyzes the ATP-dependent transfer of the amide nitrogen from glutamine to UTP, forming CTP, the final step in de novo biosynthesis of pyrimidines; involved in phospholipid biosynthesis; capable of forming cytoplasmic filaments termed cytoophidium, especially during conditions of glucose depletion; URA8 has a paralog, URA7, that arose from the whole g…
YMR318C	ADH6	2.35045	6.05961e-05	NADPH-dependent medium chain alcohol dehydrogenase; has broad substrate specificity; member of the cinnamyl family of alcohol dehydrogenases; may be involved in fusel alcohol synthesis or in aldehyde tolerance; protein abundance increases in response to DNA replication stress
YJR149W	YJR149W	2.33868	3.83486e-07	Putative protein of unknown function; green fluorescent protein (GFP)-fusion protein localizes to the cytoplasm
YBL064C	PRX1	2.33685	8.59236e-05	Mitochondrial peroxiredoxin with thioredoxin peroxidase activity; has a role in reduction of hydroperoxides; reactivation requires Trr2p and glutathione; induced during respiratory growth and oxidative stress; phosphorylated; protein abundance increases in response to DNA replication stress
YEL058W	PCM1	2.33406	0.000148885	Essential N-acetylglucosamine-phosphate mutase; converts GlcNAc-6-P to GlcNAc-1-P, which is a precursor for the biosynthesis of chitin and for the formation of N-glycosylated mannoproteins and glycosylphosphatidylinositol anchors
YGR044C	RME1	2.30019	4.53109e-07	Zinc finger protein involved in control of meiosis; prevents meiosis by repressing IME1 expression and promotes mitosis by activating CLN2 expression; directly repressed by a1-alpha2 regulator; mediates cell type control of sporulation; relocalizes from nucleus to cytoplasm upon DNA replication stress
YDR391C	YDR391C	2.28204	3.33875e-06	Putative protein of unknown function; possibly involved in zinc homeostasis; Bdf1p-dependent transcription induced by salt stress; green fluorescent protein (GFP)-fusion protein localizes to both the cytoplasm and the nucleus
YBR298C	MAL31	2.28132	4.30983e-09	Maltose permease; high-affinity maltose transporter (alpha-glucoside transporter); encoded in the MAL3 complex locus; member of the 12 transmembrane domain superfamily of sugar transporters; functional in genomic reference strain S288C
YKL103C	APE1	2.28093	5.32538e-07	Vacuolar aminopeptidase yscI; zinc metalloproteinase that belongs to the peptidase family M18; often used as a marker protein in studies of autophagy and cytosol to vacuole targeting (CVT) pathway; protein increases in abundance and relative distribution to cytoplasmic foci increases upon DNA replication stress
YDR277C	MTH1	2.27534	0.000362354	Negative regulator of the glucose-sensing signal transduction pathway; required for repression of transcription by Rgt1p; interacts with Rgt1p and the Snf3p and Rgt2p glucose sensors; phosphorylated by Yck1p, triggering Mth1p degradation; MTH1 has a paralog, STD1, that arose from the whole genome duplication
YMR271C	URA10	2.24912	0.00298175	Minor orotate phosphoribosyltransferase (OPRTase) isozyme; catalyzes the fifth enzymatic step in the de novo biosynthesis of pyrimidines, converting orotate into orotidine-5'-phosphate; URA10 has a paralog, URA5, that arose from the whole genome duplication
YHR163W	SOL3	2.2463	1.27004e-07	6-phosphogluconolactonase; catalyzes the second step of the pentose phosphate pathway; weak multicopy suppressor of los1-1 mutation; homologous to Sol2p and Sol1p; SOL3 has a paralog, SOL4, that arose from the whole genome duplication
YDL199C	YDL199C	2.2431	2.08163e-09	Putative transporter; member of the sugar porter family
YFL021W	GAT1	2.24283	1.56308e-05	Transcriptional activator of nitrogen catabolite repression genes; contains a GATA-1-type zinc finger DNA-binding motif; activity and localization regulated by nitrogen limitation and Ure2p; different translational starts produce two major and two minor isoforms that are differentially regulated and localized
YGR125W	YGR125W	2.23802	6.57329e-06	Putative protein of unknown function; deletion mutant has decreased rapamycin resistance but normal wormannin resistance; green fluorescent protein (GFP)-fusion protein localizes to the vacuole
YER056C	FCY2	2.19816	0.00378827	Purine-cytosine permease; mediates purine (adenine, guanine, and hypoxanthine) and cytosine accumulation; relative distribution to the vacuole increases upon DNA replication stress
YOR049C	RSB1	2.17411	1.64734e-05	Suppressor of sphingoid LCB sensitivity of an LCB-lyase mutation; putative integral membrane transporter or flippase that may transport long chain bases (LCBs) from the cytoplasmic side toward the extracytoplasmic side of the membrane
YPL134C	ODC1	2.17233	2.24015e-08	Mitochondrial inner membrane transporter; 2-oxodicarboxylate transporter, exports 2-oxoadipate and 2-oxoglutarate from the mitochondrial matrix to the cytosol for lysine and glutamate biosynthesis and lysine catabolism; suppresses, in multicopy, an fmc1 null mutation; ODC1 has a paralog, ODC2, that arose from the whole genome duplication
YNL305C	BXI1	2.16984	0.000269646	Protein involved in apoptosis; variously described as containing a BCL-2 homology (BH3) domain or as a member of the BAX inhibitor family; reported to promote apoptosis under some conditions and to inhibit it in others; localizes to ER and vacuole; may link the unfolded protein response to apoptosis via regulation of calcium-mediated signaling; translocates to mitochondria under apoptosis-inducin…
YOR222W	ODC2	2.1636	3.66972e-05	Mitochondrial inner membrane transporter; 2-oxodicarboxylate transporter, exports 2-oxoadipate and 2-oxoglutarate from the mitochondrial matrix to the cytosol for use in lysine and glutamate biosynthesis and in lysine catabolism; ODC2 has a paralog, ODC1, that arose from the whole genome duplication
YGL202W	ARO8	2.13329	1.7732e-06	Aromatic aminotransferase I; expression is regulated by general control of amino acid biosynthesis
YDL238C	GUD1	2.13031	1.92565e-07	Guanine deaminase; a catabolic enzyme of the guanine salvage pathway producing xanthine and ammonia from guanine; activity is low in exponentially-growing cultures but expression is increased in post-diauxic and stationary-phase cultures
YNR044W	AGA1	2.12358	3.5485e-06	Anchorage subunit of a-agglutinin of a-cells; highly O-glycosylated protein with N-terminal secretion signal and C-terminal signal for addition of GPI anchor to cell wall, linked to adhesion subunit Aga2p via two disulfide bonds; AGA1 has a paralog, FIG2, that arose from the whole genome duplication
YDR481C	PHO8	2.11455	6.21598e-06	Repressible vacuolar alkaline phosphatase; regulated by levels of Pi and by Pho4p, Pho9p, Pho80p, Pho81p and Pho85p; dephosphorylates phosphotyrosyl peptides; contributes to NAD+ metabolism by producing nicotinamide riboside from NMN
YBR183W	YPC1	2.09535	0.0109308	Alkaline ceramidase; also has reverse (CoA-independent) ceramide synthase activity; catalyzes both breakdown and synthesis of phytoceramide; overexpression confers fumonisin B1 resistance; YPC1 has a paralog, YDC1, that arose from the whole genome duplication
YKR046C	PET10	2.09369	1.73583e-05	Protein of unknown function that localizes to lipid particles; localization suggests a role in lipid metabolism; expression pattern suggests a role in respiratory growth; computational analysis of large-scale protein-protein interaction data suggests a role in ATP/ADP exchange
YFR055W	IRC7	2.09274	0.00301439	Beta-lyase involved in the production of thiols; null mutant displays increased levels of spontaneous Rad52p foci; expression induced by nitrogen limitation in a GLN3, GAT1-dependent manner and by copper levels in a Mac1-dependent manner
YDR294C	DPL1	2.09025	0.000922142	Dihydrosphingosine phosphate lyase; regulates intracellular levels of sphingolipid long-chain base phosphates (LCBPs), degrades phosphorylated long chain bases, prefers C16 dihydrosphingosine-l-phosphate as a substrate
YOR186W	YOR186W	2.08738	9.20291e-08	Putative protein of unknown function; proper regulation of expression during heat stress is sphingolipid-dependent; YOR186W has a paralog, YLR297W, that arose from the whole genome duplication
YDL110C	TMA17	2.06562	0.00281747	ATPase dedicated chaperone that adapts proteasome assembly to stress; Tma17p is induced upon stress; interacts with Rpt6p to assist its pairing to Rpt3p and early steps in proteasome biogenesis; associates with ribosomes; heterozygous deletion demonstrated increases in chromosome instability in a rad9 deletion background; protein abundance is decreased upon intracellular iron depletion
YER175C	TMT1	2.05775	1.51725e-05	Trans-aconitate methyltransferase; cytosolic enzyme that catalyzes the methyl esterification of 3-isopropylmalate, an intermediate of the leucine biosynthetic pathway, and trans-aconitate, which inhibits the citric acid cycle
YFR017C	IGD1	2.03941	3.48352e-06	Cytoplasmic protein that inhibits Gdb1p glycogen debranching activity; required for normal intracellular accumulation of glycogen; phosphorylated in vivo; expression increases during wine fermentation; protein abundance increases in response to DNA replication stress; IGD1 has a paralog, YOL024W, that arose from the whole genome duplication
YNL142W	MEP2	2.03411	7.73207e-05	Ammonium permease involved in regulation of pseudohyphal growth; belongs to a ubiquitous family of cytoplasmic membrane proteins that transport only ammonium (NH4+); expression is under the nitrogen catabolite repression regulation
YDR504C	SPG3	2.03026	9.37911e-05	Protein required for high temperature survival during stationary phase; not required for growth on nonfermentable carbon sources
YMR220W	ERG8	2.02934	2.98391e-06	Phosphomevalonate kinase; an essential cytosolic enzyme that acts in the biosynthesis of isoprenoids and sterols, including ergosterol, from mevalonate
YNL117W	MLS1	2.02689	0.00059598	Malate synthase, enzyme of the glyoxylate cycle; involved in utilization of non-fermentable carbon sources; expression is subject to carbon catabolite repression; localizes in peroxisomes during growth on oleic acid, otherwise cytosolic; can accept butyryl-CoA as acyl-CoA donor in addition to traditional substrate acetyl-CoA
YHR138C	YHR138C	2.02168	5.40042e-06	Protein of unknown function; similar to Pbi2p; double null mutant lacking Pbi2p and Yhr138cp exhibits highly fragmented vacuoles; protein abundance increases in response to DNA replication stress
YDR533C	HSP31	2.02074	0.00129465	Methylglyoxalase that converts methylglyoxal to D-lactate; involved in oxidative stress resistance, diauxic shift, and stationary phase survival; has similarity to E. coli Hsp31 and C. albicans Glx3p; member of the DJ-1/ThiJ/PfpI superfamily, which includes human DJ-1 involved in Parkinson's disease and cancer; exists as a dimer and contains a putative metal-binding site; protein abundance increa…
YER060W	FCY21	1.98702	3.49664e-05	Putative purine-cytosine permease; very similar to Fcy2p but cannot substitute for its function
YOL058W	ARG1	1.97953	0.000831913	Arginosuccinate synthetase; catalyzes the formation of L-argininosuccinate from citrulline and L-aspartate in the arginine biosynthesis pathway; potential Cdc28p substrate
YGR248W	SOL4	1.97787	5.71766e-06	6-phosphogluconolactonase; protein abundance increases in response to DNA replication stress; SOL4 has a paralog, SOL3, that arose from the whole genome duplication
YBR230C	OM14	1.97766	2.35193e-06	Mitochondrial outer membrane receptor for cytosolic ribosomes; integral protein of the outer membrane that interacts with the nascent chain-associated complex (NAC) bound to ribosomes, contributing to co-translational mitochondrial import; interacts with porin (Por1p) and Om45p; abundance is decreased in cells grown in glucose relative to other carbon sources
YJR148W	BAT2	1.97396	3.54678e-06	Cytosolic branched-chain amino acid (BCAA) aminotransferase; preferentially involved in BCAA catabolism; homolog of murine ECA39; highly expressed during stationary phase and repressed during logarithmic phase; BAT2 has a paralog, BAT1, that arose from the whole genome duplication
YBL030C	PET9	1.97321	5.14511e-06	Major ADP/ATP carrier of the mitochondrial inner membrane; exchanges cytosolic ADP for mitochondrially synthesized ATP; also imports heme and ATP; required for viability in many lab strains that carry a sal1 mutation; PET9 has a paralog, AAC3, that arose from the whole genome duplication; human homolog SLC25A4 implicated in progressive external ophthalmoplegia can complement yeast null mutant
YBL078C	ATG8	1.97117	0.0228783	Component of autophagosomes and Cvt vesicles; regulator of Atg1p, targets it to autophagosomes; binds the Atg1p-Atg13p complex, triggering its vacuolar degradation; unique ubiquitin-like protein whose conjugation target is lipid phosphatidylethanolamine (PE); Atg8p-PE is anchored to membranes, is involved in phagophore expansion, and may mediate membrane fusion during autophagosome formation; dec…
YCL034W	LSB5	1.96824	0.00513694	Protein of unknown function; binds Las17p, which is a homolog of human Wiskott-Aldrich Syndrome protein involved in actin patch assembly and actin polymerization; may mediate disassembly of the Pan1 complex from the endocytic coat
YPL061W	ALD6	1.96042	3.69435e-05	Cytosolic aldehyde dehydrogenase; activated by Mg2+ and utilizes NADP+ as the preferred coenzyme; required for conversion of acetaldehyde to acetate; constitutively expressed; locates to the mitochondrial outer surface upon oxidative stress
YJR138W	IML1	1.9521	3.63317e-06	GTPase-activating protein (GAP) subunit of the Iml1p/SEACIT complex; SEACIT (Iml1p-Npr2p-Npr3p) is a subcomplex of the SEA complex, a coatomer-related complex that associates dynamically with the vacuole; Iml1p functions in the SEACIT complex as a GAP for the Rag family GTPase Gtr1p (EGOC subunit), resulting in the inhibition of TORC1 signaling in response to amino acid deprivation; the Iml1p/SEA…
YNL240C	NAR1	1.95041	3.18639e-08	Subunit of the cytosolic iron-sulfur (FeS) protein assembly machinery; required for maturation of cytosolic and nuclear FeS proteins and for normal resistance to oxidative stress; deficiency results in shortened lifespan and sensitivity to paraquat; homologous to human Narf
YLR142W	PUT1	1.94507	3.05825e-06	Proline oxidase; nuclear-encoded mitochondrial protein involved in utilization of proline as sole nitrogen source; PUT1 transcription is induced by Put3p in the presence of proline and the absence of a preferred nitrogen source
YDL168W	SFA1	1.93944	1.96844e-07	Bifunctional alcohol dehydrogenase and formaldehyde dehydrogenase; formaldehyde dehydrogenase activity is glutathione-dependent; functions in formaldehyde detoxification and formation of long chain and complex alcohols, regulated by Hog1p-Sko1p; protein abundance increases in response to DNA replication stress
YOL126C	MDH2	1.93863	0.000459905	Cytoplasmic malate dehydrogenase; one of three isozymes that catalyze interconversion of malate and oxaloacetate; involved in the glyoxylate cycle and gluconeogenesis during growth on two-carbon compounds; interacts with Pck1p and Fbp1
YFL014W	HSP12	1.93853	0.0497734	Plasma membrane protein involved in maintaining membrane organization; involved in maintaining organization during stress conditions; induced by heat shock, oxidative stress, osmostress, stationary phase, glucose depletion, oleate and alcohol; protein abundance increased in response to DNA replication stress and dietary restriction; regulated by the HOG and Ras-Pka pathways; required for dietary …
YDR492W	IZH1	1.92922	0.000295042	Membrane protein involved in zinc ion homeostasis; member of the four-protein IZH family; transcription is regulated directly by Zap1p, expression induced by zinc deficiency and fatty acids; deletion increases sensitivity to elevated zinc; IZH1 has a paralog, IZH4, that arose from the whole genome duplication
YOR052C	TMC1	1.92175	0.000725973	AN1-type zinc finger protein of unknown function; may protect cells from trivalent metalloid induced proteotoxicity; contains a PACE promoter element, a transcriptional profile similar to CUZ1 and RPN2, and decreased expression in an RPN4 mutant; induced by nitrogen limitation and weak acid; ortholog of human AIRAP, which stimulates proteasome activity in response to arsenic; protein abundance in…
YPL004C	LSP1	1.91956	0.00561904	Eisosome core component; eisosomes are large immobile patch structures at the cell cortex associated with endocytosis; phosphorylated on Thr233 upon Pkc1p hyperactivation in a Slt2p MAPK-dependent fashion; null mutants show activation of Pkc1p/Ypk1p stress resistance pathways; member of the BAR domain family
YNL128W	TEP1	1.91197	9.53794e-05	PTEN homolog with no demonstrated inositol lipid phosphatase activity; plays a role in normal sporulation; homolog of human tumor suppressor gene PTEN/MMAC1/TEP1 and fission yeast ptn1
YKR075C	YKR075C	1.91164	0.00019711	Protein of unknown function; similar to Reg1p; expression regulated by glucose and Rgt1p; GFP-fusion protein is induced in response to the DNA-damaging agent MMS; YKR075C has a paralog, YOR062C, that arose from the whole genome duplication
YLL039C	UBI4	1.90508	4.35404e-07	Ubiquitin; becomes conjugated to proteins, marking them for selective degradation via the ubiquitin-26S proteasome system; essential for the cellular stress response; encoded as a polyubiquitin precursor comprised of 5 head-to-tail repeats; protein abundance increases in response to DNA replication stress
YER037W	PHM8	1.8968	3.89003e-05	Lysophosphatidic acid (LPA) phosphatase, nucleotidase; principle and physiological nucleotidase working on GMP, UMP and CMP; involved in LPA hydrolysis in response to phosphate starvation and ribose salvage pathway; phosphatase activity is soluble and Mg2+ dependent; expression is induced by low phosphate levels and by inactivation of Pho85p; PHM8 has a paralog, SDT1, that arose from the whole ge…
YER069W	ARG5,6	1.88437	0.000612577	Acetylglutamate kinase and N-acetyl-gamma-glutamyl-phosphate reductase; N-acetyl-L-glutamate kinase (NAGK) catalyzes the 2nd and N-acetyl-gamma-glutamyl-phosphate reductase (NAGSA), the 3rd step in arginine biosynthesis; synthesized as a precursor which is processed in the mitochondrion to yield mature NAGK and NAGSA; enzymes form a metabolon complex with Arg2p; NAGK C-terminal domain stabilizes …
YGL180W	ATG1	1.88256	5.23461e-05	Protein serine/threonine kinase; required for vesicle formation in autophagy and the cytoplasm-to-vacuole targeting (Cvt) pathway; structurally required for phagophore assembly site formation; during autophagy forms a complex with Atg13p and Atg17p; essential for cell cycle progression from G2/M to G1 under nitrogen starvation
YDR090C	YDR090C	1.88203	0.0102988	Putative protein of unknown function
YLR149C	YLR149C	1.8793	4.46075e-05	Protein of unknown function; overexpression causes a cell cycle delay or arrest; null mutation results in a decrease in plasma membrane electron transport; YLR149C is not an essential gene; protein abundance increases in response to DNA replication stress
YBR139W	YBR139W	1.8774	5.65517e-06	Putative serine type carboxypeptidase; role in phytochelatin synthesis; green fluorescent protein (GFP)-fusion protein localizes to the vacuole; expression induced by nitrogen limitation in a GLN3, GAT1-independent manner
YDL198C	GGC1	1.85596	1.36689e-06	Mitochondrial GTP/GDP transporter; essential for mitochondrial genome maintenance; has a role in mitochondrial iron transport; member of the mitochondrial carrier family
YNR069C	BSC5	1.85228	5.75246e-07	Protein of unknown function; shows homology with N-terminal end of Bul1p; ORF exhibits genomic organization compatible with a translational readthrough-dependent mode of expression; readthrough expression includes YNR068C and the locus for this readthrough is termed BUL3; Bul3p is involved in ubiquitin-mediated sorting of plasma membrane proteins; readthrough and shortened forms of Bul3p interact…
YBL112C	YBL112C	1.8418	7.46287e-05	Putative protein of unknown function; YBL112C is contained within TEL02L
YIR032C	DAL3	1.83035	0.000682244	Ureidoglycolate lyase; converts ureidoglycolate to glyoxylate and urea in the third step of allantoin degradation; expression is sensitive to nitrogen catabolite repression; this enzyme is sometimes referred to "ureidoglycolate hydrolase" but should not be confused with the Arabidopsis thaliana ureidoglycolate hydrolase enzyme which converts ureidoglycolate to glyoxylate, ammonia and carbon dioxi…
YKR049C	FMP46	1.82427	0.00749025	Putative redox protein containing a thioredoxin fold; the authentic, non-tagged protein is detected in highly purified mitochondria in high-throughput studies
YML104C	MDM1	1.81671	0.0244624	PtdIns-3-P binding protein essential for organelle inheritance; required for nuclear and mitochondrial transmission to daughter buds; contains a Phox homology (PX) domain and specifically binds phosphatidylinositol 3-phosphate (PtdIns-3-P); expressed predominantly in late G1 to early S phase of the cell cycle; plays minor role in pheromone-dependent gene regulation; similar to human RGS-PX1 (also…
YMR226C	YMR226C	1.80735	8.85343e-05	NADP(+)-dependent serine dehydrogenase and carbonyl reductase; acts on serine, L-allo-threonine, and other 3-hydroxy acids; green fluorescent protein fusion protein localizes to the cytoplasm and nucleus; may interact with ribosomes, based on co-purification experiments
YDR284C	DPP1	1.80568	1.64749e-05	Diacylglycerol pyrophosphate (DGPP) phosphatase; zinc-regulated vacuolar membrane-associated lipid phosphatase, dephosphorylates DGPP to phosphatidate (PA) and Pi, then PA to diacylglycerol; involved in lipid signaling and cell metabolism
YMR272C	SCS7	1.80393	0.00382531	Sphingolipid alpha-hydroxylase; functions in the alpha-hydroxylation of sphingolipid-associated very long chain fatty acids, has both cytochrome b5-like and hydroxylase/desaturase domains, not essential for growth
YGL140C	YGL140C	1.80163	0.000138519	Putative protein of unknown function; non-essential gene; contains multiple predicted transmembrane domains
YLL012W	YEH1	1.79863	0.0159745	Steryl ester hydrolase; one of three gene products (Yeh1p, Yeh2p, Tgl1p) responsible for steryl ester hydrolase activity and involved in sterol homeostasis; localized to lipid particle membranes; YEH1 has a paralog, YEH2, that arose from the whole genome duplication
YIL024C	YIL024C	1.79755	0.000983121	Putative protein of unknown function; non-essential gene; expression directly regulated by the metabolic and meiotic transcriptional regulator Ume6p
YAL060W	BDH1	1.79722	7.29269e-05	NAD-dependent (R,R)-butanediol dehydrogenase; catalyzes oxidation of (R,R)-2,3-butanediol to (3R)-acetoin, oxidation of meso-butanediol to (3S)-acetoin, and reduction of acetoin; enhances use of 2,3-butanediol as an aerobic carbon source
YPL154C	PEP4	1.79647	4.91184e-05	Vacuolar aspartyl protease (proteinase A); required for posttranslational precursor maturation of vacuolar proteinases; important for protein turnover after oxidative damage; plays a protective role in acetic acid induced apoptosis; synthesized as a zymogen, self-activates
YNL156C	NSG2	1.79132	3.40899e-05	Protein involved in regulation of sterol biosynthesis; specifically stabilizes Hmg2p, one of two HMG-CoA isoenzymes that catalyze the rate-limiting step in sterol biosynthesis; homolog of mammalian INSIG proteins; NSG2 has a paralog, NSG1, that arose from the whole genome duplication
YLR206W	ENT2	1.78615	0.00160547	Epsin-like protein required for endocytosis and actin patch assembly; functionally redundant with Ent1p; contains clathrin-binding motif at C-terminus; ENT2 has a paralog, ENT1, that arose from the whole genome duplication
YDL054C	MCH1	1.78209	0.000151038	Protein with similarity to mammalian monocarboxylate permeases; monocarboxylate permeases are involved in transport of monocarboxylic acids across the plasma membrane but mutant is not deficient in monocarboxylate transport
YPR193C	HPA2	1.77664	3.02412e-05	Tetrameric histone acetyltransferase; has similarity to Gcn5p, Hat1p, Elp3p, and Hpa3p; acetylates histones H3 and H4 in vitro and exhibits autoacetylation activity; also acetylates polyamines
YLR205C	HMX1	1.77189	0.00175816	ER localized heme oxygenase; involved in heme degradation during iron starvation and in the oxidative stress response; expression is regulated by AFT1 and oxidative stress; relocates to the perinuclear region in the presence of oxidants
YBR203W	COS111	1.77088	7.6862e-05	Protein required for antifungal drug ciclopirox olamine resistance; not related to the subtelomerically-encoded COS family; the authentic, non-tagged protein is detected in highly purified mitochondria in high-throughput studies
YNL015W	PBI2	1.76551	9.91787e-05	Cytosolic inhibitor of vacuolar proteinase B (PRB1); required for efficient vacuole inheritance; with thioredoxin forms protein complex LMA1, which assists in priming SNARE molecules and promotes vacuole fusion; protein abundance increases in response to DNA replication stress
YDL086W	YDL086W	1.75533	0.0064788	Putative carboxymethylenebutenolidase; the authentic, non-tagged protein is detected in highly purified mitochondria in high-throughput studies; YDL086W is not an essential gene
YBR046C	ZTA1	1.75186	7.66994e-05	NADPH-dependent quinone reductase; GFP-tagged protein localizes to the cytoplasm and nucleus; has similarity to E. coli quinone oxidoreductase and to human zeta-crystallin
YDL142C	CRD1	1.74965	1.26946e-06	Cardiolipin synthase; produces cardiolipin, which is a phospholipid of the mitochondrial inner membrane that is required for normal mitochondrial membrane potential and function; required to maintain tubular mitochondrial morphology and functions in mitochondrial fusion; also required for normal vacuolar ion homeostasis
YJL144W	YJL144W	1.74572	0.00253952	Cytoplasmic hydrophilin essential in desiccation-rehydration process; expression induced by osmotic stress, starvation and during stationary phase; protein abundance increases in response to DNA replication stress
YML128C	MSC1	1.74312	0.000417499	Protein of unknown function; mutant is defective in directing meiotic recombination events to homologous chromatids; the authentic, non-tagged protein is detected in highly purified mitochondria and is phosphorylated
YPL265W	DIP5	1.7418	0.000274795	Dicarboxylic amino acid permease; mediates high-affinity and high-capacity transport of L-glutamate and L-aspartate; also a transporter for Gln, Asn, Ser, Ala, and Gly; relocalizes from plasma membrane to vacuole upon DNA replication stress
YGL101W	YGL101W	1.73697	0.000421292	Protein of unknown function; non-essential gene; interacts with the DNA helicase Hpr5p; YGL101W has a paralog, YBR242W, that arose from the whole genome duplication
YGR182C	YGR182C	1.73614	1.1102e-05	Dubious open reading frame; unlikely to encode a functional protein, based on available experimental and comparative sequence data; partially overlaps the verified ORF TIM13/YGR181W
YML100W	TSL1	1.72381	0.000184983	Large subunit of trehalose 6-phosphate synthase/phosphatase complex; Tps1p-Tps2p complex converts uridine-5'-diphosphoglucose and glucose 6-phosphate to trehalose; contributes to survival to acute lethal heat stress; mutant has aneuploidy tolerance; protein abundance increases in response to DNA replication stress; TSL1 has a paralog, TPS3, that arose from the whole genome duplication
YLR164W	SHH4	1.71598	5.51615e-05	Putative alternate subunit of succinate dehydrogenase (SDH); mitochondrial inner membrane protein; genetic interaction with SDH4 suggests that Shh4p can function as a functional SDH subunit; a fraction copurifies with SDH subunit Sdh3p; expression induced by nitrogen limitation in a GLN3, GAT1-dependent manner; Shh4p has greater similarity to human SDHD (subunit D of SDH, implicated in paragangli…
YFR044C	DUG1	1.71182	6.13842e-08	Cys-Gly metallo-di-peptidase; forms a complex with Dug2p and Dug3p to degrade glutathione (GSH) and other peptides containing a gamma-glu-X bond in an alternative pathway to GSH degradation by gamma-glutamyl transpeptidase (Ecm38p)
YAL037W	YAL037W	1.71101	0.000159274	Putative protein of unknown function; YAL037W has a paralog, YOR342C, that arose from the whole genome duplication
YMR315W	YMR315W	1.71	0.00406521	Protein with NADP(H) oxidoreductase activity; transcription is regulated by Stb5p in response to NADPH depletion induced by diamide; promoter contains a putative Stb5p binding site; protein abundance increases in response to DNA replication stress
YOR142W	LSC1	1.70791	2.37773e-06	Alpha subunit of succinyl-CoA ligase; succinyl-CoA ligase is a mitochondrial enzyme of the TCA cycle that catalyzes the nucleotide-dependent conversion of succinyl-CoA to succinate; phosphorylated
YOR154W	SLP1	1.69646	0.00055288	Glycosylated integral ER membrane protein of unknown function; forms an ER-membrane associated protein complex with Emp65p; member of the SUN-like family of proteins; genetic interactions suggest a role in folding of ER membrane proteins; required for nuclear envelope localization of Mps3p
YKL157W	APE2	1.69282	0.00225747	Aminopeptidase yscII; may have a role in obtaining leucine from dipeptide substrates; APE2 has a paralog, AAP1, that arose from the whole genome duplication
YOR317W	FAA1	1.68848	0.0141861	Long chain fatty acyl-CoA synthetase; activates imported fatty acids with a preference for C12:0-C16:0 chain lengths; functions in long chain fatty acid import; accounts for most acyl-CoA synthetase activity; localized to lipid particles; involved in sphingolipid-to-glycerolipid metabolism; forms ER foci upon DNA replication stress; FAA1 has a paralog, FAA4, that arose from the whole genome dupli…
YPL123C	RNY1	1.68551	3.69435e-05	Vacuolar RNase of the T(2) family; relocalizes to the cytosol where it cleaves tRNAs upon oxidative or stationary phase stress; promotes apoptosis under stress conditions and this function is independent of its catalytic activity
YIR030C	DCG1	1.68471	0.000155735	Protein of unknown function; expression is sensitive to nitrogen catabolite repression and regulated by Dal80p; contains transmembrane domain
YPL159C	PET20	1.68355	2.58609e-05	Mitochondrial protein; required for respiratory growth under some conditions and for stability of the mitochondrial genome
YIR027C	DAL1	1.68128	0.000567749	Allantoinase; converts allantoin to allantoate in the first step of allantoin degradation; expression sensitive to nitrogen catabolite repression
YCR073C	SSK22	1.67308	0.0162653	MAP kinase kinase kinase of HOG1 mitogen-activated signaling pathway; functionally redundant with Ssk2p; interacts with and is activated by Ssk1p; phosphorylates Pbs2p; SSK22 has a paralog, SSK2, that arose from the whole genome duplication
YMR090W	YMR090W	1.67132	5.45612e-06	Putative protein of unknown function; similar to DTDP-glucose 4,6-dehydratases; GFP-fusion protein localizes to the cytoplasm; up-regulated in response to the fungicide mancozeb; not essential for viability
YPR202W	YPR202W	1.66759	1.82484e-05	Putative protein of unknown function; similar to telomere-encoded helicases; down-regulated at low calcium levels; YPR202W is not an essential gene; transcript is predicted to be spliced but there is no evidence that it is spliced in vivo
YHR205W	SCH9	1.66704	0.00030619	AGC family protein kinase; functional ortholog of mammalian S6 kinase; phosphorylated by Tor1p and required for TORC1-mediated regulation of ribosome biogenesis, translation initiation, and entry into G0 phase; involved in transactivation of osmostress-responsive genes; regulates G1 progression, cAPK activity and nitrogen activation of the FGM pathway; integrates nutrient signals and stress signa…
YKR066C	CCP1	1.66595	0.00133535	Mitochondrial cytochrome-c peroxidase; degrades reactive oxygen species in mitochondria, involved in the response to oxidative stress
YNL115C	YNL115C	1.66131	0.000297864	Putative protein of unknown function; green fluorescent protein (GFP)-fusion protein localizes to mitochondria; YNL115C is not an essential gene
YJL103C	GSM1	1.65361	0.00133425	Putative zinc cluster protein of unknown function; proposed to be involved in the regulation of energy metabolism, based on patterns of expression and sequence analysis
YJL100W	LSB6	1.64998	0.0382676	Type II phosphatidylinositol 4-kinase; binds Las17p, a homolog of human Wiskott-Aldrich Syndrome protein involved in actin patch assembly and actin polymerization
YHL044W	YHL044W	1.64893	0.00202218	Putative integral membrane protein; member of DUP240 gene family; green fluorescent protein (GFP)-fusion protein localizes to the plasma membrane in a punctate pattern
YOR065W	CYT1	1.64457	0.00466597	Cytochrome c1; component of the mitochondrial respiratory chain; expression is regulated by the heme-activated, glucose-repressed Hap2p/3p/4p/5p CCAAT-binding complex
YMR070W	MOT3	1.63932	0.0383602	Transcriptional repressor and activator with two C2-H2 zinc fingers; involved in repression of a subset of hypoxic genes by Rox1p, repression of several DAN/TIR genes during aerobic growth and ergosterol biosynthetic genes in response to hyperosmotic stress; contributes to recruitment of Tup1p-Cyc8p general repressor to promoters; involved in positive transcriptional regulation of CWP2 and other …
YDL123W	SNA4	1.63928	1.33184e-05	Protein of unknown function; localized to the vacuolar outer membrane; predicted to be palmitoylated
YPL222W	FMP40	1.63821	0.00247028	Putative protein of unknown function; proposed to be involved in responding to environmental stresses; the authentic, non-tagged protein is detected in highly purified mitochondria in high-throughput studies
YBR128C	ATG14	1.63762	1.38529e-07	Autophagy-specific subunit of phosphatidylinositol 3-kinase complex I; Atg14p targets complex I to the phagophore assembly site (PAS); required for localizing additional ATG proteins to the PAS; required for overflow degradation of misfolded proteins when ERAD is saturated; homolog of human Barkor; other members are Vps34, Vps15, and Vps30p
YEL011W	GLC3	1.63068	0.00102924	Glycogen branching enzyme, involved in glycogen accumulation; green fluorescent protein (GFP)-fusion protein localizes to the cytoplasm in a punctate pattern; relocalizes from nucleus to cytoplasmic foci upon DNA replication stress
YOL024W	YOL024W	1.6305	1.50762e-06	Putative protein of unknown function; predicted to have thiol-disulfide oxidoreductase active site; YOL024W has a paralog, IGD1, that arose from the whole genome duplication
YBR235W	VHC1	1.62823	0.0281994	Vacuolar membrane cation-chloride cotransporter (CCC); likely mediates K+ and Cl- cotransport into the vacuole; has a role in potassium homeostasis and salt tolerance; similar to mammalian electroneutral Na(+)-(K+)-C1- cotransporter family
EC1118_1O30_0012g	EC1118_1O30_0012g	1.62268	1.14711e-06	NA
YBL113C	YBL113C	1.61876	3.33837e-07	Helicase-like protein encoded within the telomeric Y' element
YHR037W	PUT2	1.61502	0.00341625	Delta-1-pyrroline-5-carboxylate dehydrogenase; nuclear-encoded mitochondrial protein involved in utilization of proline as sole nitrogen source; deficiency of human homolog ALDH4A1 causes type II hyperprolinemia (HPII), an autosomal recessive inborn error of metabolism; human homolog ALDH4A1 can complement yeast null mutant
YDR258C	HSP78	1.61131	1.86925e-05	Oligomeric mitochondrial matrix chaperone; cooperates with Ssc1p in mitochondrial thermotolerance after heat shock; able to prevent the aggregation of misfolded proteins as well as resolubilize protein aggregates
YOR383C	FIT3	1.60952	0.000272402	Mannoprotein that is incorporated into the cell wall; incorporated via a glycosylphosphatidylinositol (GPI) anchor; involved in the retention of siderophore-iron in the cell wall
YDR273W	DON1	1.60642	2.2222e-05	Meiosis-specific component of the spindle pole body; part of the leading edge protein (LEP) coat, forms a ring-like structure at the leading edge of the prospore membrane during meiosis II; DON1 has a paralog, CUE5, that arose from the whole genome
YJL142C	IRC9	1.60257	0.00787353	Dubious open reading frame; unlikely to encode a functional protein, based on available experimental and comparative sequence data; partially overlaps verified gene YJL141C; null mutant displays increased levels of spontaneous Rad52p foci
YOR134W	BAG7	1.59215	4.77879e-06	Rho GTPase activating protein (RhoGAP); stimulates the intrinsic GTPase activity of Rho1p, which plays a bud growth by regulating actin cytoskeleton organization and cell wall biosynthesis, resulting in the downregulation of Rho1p; structurally and functionally related to Sac7p; BAG7 has a paralog, SAC7, that arose from the whole genome duplication
YLR110C	CCW12	1.59184	0.000916829	Cell wall mannoprotein; plays a role in maintenance of newly synthesized areas of cell wall; localizes to periphery of small buds, septum region of larger buds, and shmoo tip; CCW12 has a paralog, YDR134C, that arose from the whole genome duplication
YPL047W	SGF11	1.59151	3.4776e-05	Integral subunit of SAGA histone acetyltransferase complex; regulates transcription of a subset of SAGA-regulated genes, required for the Ubp8p association with SAGA and for H2B deubiquitylation
YIL116W	HIS5	1.59008	0.000132911	Histidinol-phosphate aminotransferase; catalyzes the seventh step in histidine biosynthesis; responsive to general control of amino acid biosynthesis; mutations cause histidine auxotrophy and sensitivity to Cu, Co, and Ni salts
YKL151C	YKL151C	1.58939	0.00250854	NADHX dehydratase; converts (S)-NADHX to NADH in an ATP-dependent manner; homologous to Carkd in mammals, and the C-terminal domain of YjeF in E.coli; enzyme is widespread in eukaryotes, prokaryotes and archaea; YKL151C promoter contains STREs (stress response elements) and expression is induced by heat shock or methyl methanesulfonate; green fluorescent protein (GFP)-fusion protein localizes to …
YBR287W	YBR287W	1.58844	8.24281e-05	Protein of unknown function; green fluorescent protein (GFP)-fusion protein localizes to the ER; YBR287W is not an essential gene
YGR154C	GTO1	1.58028	0.0132766	Omega-class glutathione transferase; induced under oxidative stress; putative peroxisomal localization
YFL062W	COS4	1.57743	0.0163666	Protein of unknown function; member of the DUP380 subfamily of conserved, often subtelomerically-encoded proteins
YML042W	CAT2	1.57102	0.00357405	Carnitine acetyl-CoA transferase; present in both mitochondria and peroxisomes; transfers activated acetyl groups to carnitine to form acetylcarnitine which can be shuttled across membranes
YDR040C	ENA1	1.56978	0.00431787	P-type ATPase sodium pump; involved in Na+ and Li+ efflux to allow salt tolerance
YDL170W	UGA3	1.5628	1.62941e-05	Transcriptional activator for GABA-dependent induction of GABA genes; binds to DNA elements found in the promoters of target genes and increases their expression in the presence of GABA (gamma-aminobutyrate); zinc finger transcription factor of the Zn(2)-Cys(6) binuclear cluster domain type; localized to the nucleus; examples of GABA genes include UGA1, UGA2, and UGA4
YBR286W	APE3	1.55766	0.000138495	Vacuolar aminopeptidase Y; processed to mature form by Prb1p
YDR185C	UPS3	1.55618	7.57071e-05	Mitochondrial protein of unknown function; similar to Ups1p and Ups2p which are involved in regulation of mitochondrial cardiolipin and phosphatidylethanolamine levels; null is viable but interacts synthetically with ups1 and ups2 mutations; UPS3 has a paralog, UPS2, that arose from the whole genome duplication
YJL137C	GLG2	1.55065	2.56701e-05	Glycogenin glucosyltransferase; self-glucosylating initiator of glycogen synthesis, also glucosylates n-dodecyl-beta-D-maltoside; similar to mammalian glycogenin; GLG2 has a paralog, GLG1, that arose from the whole genome duplication
YMR027W	YMR027W	1.55051	4.21419e-07	Putative protein of unknown function; green fluorescent protein (GFP)-fusion protein localizes to the nucleus and cytoplasm; YMR027W is not an essential gene
YHR218W	YHR218W	1.54854	0.000384423	Helicase-like protein encoded within the telomeric Y' element
YHL016C	DUR3	1.54826	0.00299614	Plasma membrane transporter for both urea and polyamines; expression is highly sensitive to nitrogen catabolite repression and induced by allophanate, the last intermediate of the allantoin degradative pathway
YDL113C	ATG20	1.54679	0.000219355	Sorting nexin family member; required for the cytoplasm-to-vacuole targeting (Cvt) pathway and for endosomal sorting; has a Phox homology domain that binds phosphatidylinositol-3-phosphate; interacts with Snx4p; potential Cdc28p substrate
YIL155C	GUT2	1.54546	1.38494e-05	Mitochondrial glycerol-3-phosphate dehydrogenase; expression is repressed by both glucose and cAMP and derepressed by non-fermentable carbon sources in a Snf1p, Rsf1p, Hap2/3/4/5 complex dependent manner
YOR223W	DSC3	1.54313	7.01852e-06	Subunit of the DSC ubiquitin ligase complex; protein of unknown function that localizes to the ER and vacuole lumen; overexpression affects endocytic protein trafficking; ortholog of fission yeast dsc3
YOR178C	GAC1	1.5392	0.000511358	Regulatory subunit for Glc7p type-1 protein phosphatase (PP1); tethers Glc7p to Gsy2p glycogen synthase, binds Hsf1p heat shock transcription factor, required for induction of some HSF-regulated genes under heat shock; GAC1 has a paralog, PIG1, that arose from the whole genome duplication
YLR252W	YLR252W	1.53854	0.00423611	Dubious open reading frame; unlikely to encode a functional protein, based on available experimental and comparative sequence data; partially overlaps the verified gene SYM1, a mitochondrial protein involved in ethanol metabolism
YBL111C	YBL111C	1.53844	8.24281e-05	Helicase-like protein encoded within the telomeric Y' element; relocalizes from mitochondrion to cytoplasm upon DNA replication stress
YLR100W	ERG27	1.53761	0.00611532	3-keto sterol reductase; catalyzes the last of three steps required to remove two C-4 methyl groups from an intermediate in ergosterol biosynthesis; mutants are sterol auxotrophs
YGL191W	COX13	1.53542	0.00466642	Subunit VIa of cytochrome c oxidase; present in a subclass of cytochrome c oxidase complexes that may have a role in mimimizing generation of reactive oxygen species; not essential for cytochrome c oxidase activity but may modulate activity in response to ATP; required for assembly of Rcf2p into cytochrome c oxidase - cytochrome bc1 supercomplexes
YLL067C	YLL067C	1.53456	0.00613965	Putative Y' element ATP-dependent helicase
YMR174C	PAI3	1.53193	0.000905938	Cytoplasmic proteinase A (Pep4p) inhibitor; dependent on Pbs2p and Hog1p protein kinases for osmotic induction; intrinsically unstructured, N-terminal half becomes ordered in the active site of proteinase A upon contact
YGL096W	TOS8	1.52819	3.46842e-06	Homeodomain-containing protein and putative transcription factor; found associated with chromatin; target of SBF transcription factor; induced during meiosis and under cell-damaging conditions; TOS8 has a paralog, CUP9, that arose from the whole genome duplication
YJL048C	UBX6	1.52737	0.00755207	UBX (ubiquitin regulatory X) domain-containing protein; interacts with Cdc48p, transcription is repressed when cells are grown in media containing inositol and choline; UBX6 has a paralog, UBX7, that arose from the whole genome duplication
YPR061C	JID1	1.5269	0.0148328	Probable Hsp40p co-chaperone; has a DnaJ-like domain and appears to be involved in ER-associated degradation of misfolded proteins containing a tightly folded cytoplasmic domain; inhibits replication of Brome mosaic virus in S. cerevisiae
YNL242W	ATG2	1.51071	0.00387367	Peripheral membrane protein required for autophagic vesicle formation; also required for vesicle formation during pexophagy and the cytoplasm-to-vaucole targeting (Cvt) pathway; involved in Atg9p cycling between the phagophore assembly site and mitochondria; essential for cell cycle progression from G2/M to G1 under nitrogen starvation; forms cytoplasmic foci upon DNA replication stress
YBR105C	VID24	1.50601	0.0431823	GID Complex regulatory subunit; binds GID Complex in response to glucose through interactions with complex member Vid28p; regulates fructose-1,6-bisphosphatase (FBPase) targeting to the vacuole; promotes proteasome-dependent catabolite degradation of FBPase; peripheral membrane protein located at Vid (vacuole import and degradation) vesicles
YER088C	DOT6	1.50467	1.01334e-05	Protein involved in rRNA and ribosome biogenesis; activated in stochastic pulses of nuclear localization; binds polymerase A and C motif; subunit of the RPD3L histone deacetylase complex; has chromatin specific SANT domain; involved in telomeric gene silencing and filamentation; relative distribution to the nucleus increases upon DNA replication stress
YPL017C	IRC15	1.50238	0.000131217	Microtubule associated protein; regulates microtubule dynamics; required for accurate meiotic chromosome segregation; null mutant displays large budded cells due to delayed mitotic progression, increased levels of spontaneous Rad52 foci; IRC15 has a paralog, LPD1, that arose from the whole genome duplication
YIR014W	YIR014W	1.5013	0.00136788	Putative protein of unknown function; green fluorescent protein (GFP)-fusion protein localizes to the vacuole; expression directly regulated by the metabolic and meiotic transcriptional regulator Ume6p; YIR014W is a non-essential gene
YML126C	ERG13	1.49716	0.00958933	3-hydroxy-3-methylglutaryl-CoA (HMG-CoA) synthase; catalyzes the formation of HMG-CoA from acetyl-CoA and acetoacetyl-CoA; involved in the second step in mevalonate biosynthesis
YMR297W	PRC1	1.49244	0.000660806	Vacuolar carboxypeptidase Y (proteinase C, CPY); broad-specificity C-terminal exopeptidase involved in non-specific protein degradation in the vacuole; member of the serine carboxypeptidase family
YDR039C	ENA2	1.49204	2.3945e-06	P-type ATPase sodium pump; involved in Na+ efflux to allow salt tolerance; likely not involved in Li+ efflux
YLL027W	ISA1	1.49075	0.00319515	Protein required for maturation of mitochondrial [4Fe-4S] proteins; functions in a complex with Isa2p and possibly Iba57p; isa1 deletion causes loss of mitochondrial DNA and respiratory deficiency; depletion reduces growth on nonfermentable carbon sources; functional ortholog of bacterial A-type ISC proteins
YML099C	ARG81	1.4892	4.27648e-06	Zinc finger transcription factor involved in arginine-responsive genes; Zn(2)-Cys(6) binuclear cluster domain type; involved in the regulation of arginine-responsive genes; acts with Arg80p and Arg82p
YDR119W	VBA4	1.4892	2.29063e-05	Protein of unknown function; proposed role as a basic amino acid permease based on phylogeny; GFP-fusion protein localizes to vacuolar membrane; physical interaction with Atg27p suggests a possible role in autophagy; non-essential gene
YNR014W	YNR014W	1.48045	0.0064788	Putative protein of unknown function; expression is cell-cycle regulated, Azf1p-dependent, and heat-inducible; YNR014W has a paralog, YMR206W, that arose from the whole genome duplication
YGR244C	LSC2	1.47967	0.000149576	Beta subunit of succinyl-CoA ligase; succinyl-CoA ligase is a mitochondrial enzyme of the TCA cycle that catalyzes the nucleotide-dependent conversion of succinyl-CoA to succinate
YHR113W	APE4	1.47784	2.39209e-05	Cytoplasmic aspartyl aminopeptidase with possible vacuole function; Cvt pathway cargo protein; cleaves unblocked N-terminal acidic amino acids from peptide substrates; forms a 12-subunit homo-oligomer; M18 metalloprotease family
YER096W	SHC1	1.47301	0.000114207	Sporulation-specific activator of Chs3p (chitin synthase III); required for the synthesis of the chitosan layer of ascospores; transcriptionally induced at alkaline pH; SHC1 has a paralog, SKT5, that arose from the whole genome duplication
Q0275	COX3	1.46979	0.00163922	Subunit III of cytochrome c oxidase (Complex IV); Complex IV is the terminal member of the mitochondrial inner membrane electron transport chain; one of three mitochondrially-encoded subunits
YFR033C	QCR6	1.46839	0.00431787	Subunit 6 of the ubiquinol cytochrome-c reductase complex; the complex, also known as the cytochrome bc(1) complex or Complex III, is a component of the mitochondrial inner membrane electron transport chain; highly acidic protein; required for maturation of cytochrome c1; may be loosely associated with the complex since it is easily released into the intermembrane space
YEL077C	YEL077C	1.46622	0.00114373	Helicase-like protein encoded within the telomeric Y' element
YNR007C	ATG3	1.45431	6.45315e-05	E2-like enzyme; involved in autophagy and the cytoplasm-to-vacuole targeting (Cvt) pathway; plays a role in formation of Atg8p-phosphatidylethanolamine conjugates, which are involved in membrane dynamics during autophagy and Cvt; interaction with Atg8p is regulated by its acetylation by Esa1p (catalytic subunit of NuA4 histone acetyltransferase complex) while attenuation of Atg3 acetylation is me…
YIL166C	YIL166C	1.45124	7.64235e-06	Putative protein with similarity to allantoate permease; similar to the allantoate permease (Dal5p) subfamily of the major facilitator superfamily; mRNA expression is elevated by sulfur limitation; YIL166C is a non-essential gene
YIR035C	YIR035C	1.44862	0.0172589	Putative cytoplasmic short-chain dehydrogenase/reductase
YMR053C	STB2	1.44641	2.05494e-05	Protein that interacts with Sin3p in a two-hybrid assay; part of a large protein complex with Sin3p and Stb1p; STB2 has a paralog, STB6, that arose from the whole genome duplication
YBR302C	COS2	1.44434	2.02906e-05	Protein of unknown function; member of the DUP380 subfamily of conserved, often subtelomerically-encoded proteins
YLR168C	UPS2	1.44318	0.000171196	Mitochondrial intermembrane space protein; involved in phospholipid metabolism; has role in regulation of phospholipid metabolism by inhibiting conversion of phosphatidylethanolamine to phosphatidylcholine; null mutant has defects in mitochondrial morphology; similar to Ups1p, Ups3p and to human PRELI; UPS2 has a paralog, UPS3, that arose from the whole genome duplication
YDR074W	TPS2	1.44247	0.0428958	Phosphatase subunit of the trehalose-6-P synthase/phosphatase complex; involved in synthesis of the storage carbohydrate trehalose; expression is induced by stress conditions and repressed by the Ras-cAMP pathway; protein abundance increases in response to DNA replication stress
YHR018C	ARG4	1.44214	2.72274e-05	Argininosuccinate lyase; catalyzes the final step in the arginine biosynthesis pathway
YLR174W	IDP2	1.44002	9.99566e-06	Cytosolic NADP-specific isocitrate dehydrogenase; catalyzes oxidation of isocitrate to alpha-ketoglutarate; levels are elevated during growth on non-fermentable carbon sources and reduced during growth on glucose; IDP2 has a paralog, IDP3, that arose from the whole genome duplication
YOR059C	LPL1	1.43873	0.00301439	Phospholipase; contains lipase specific GXSXG motif; maintains lipid droplet (LD) morphology; induced by transcription factor Rpn4p; protein abundance increases in response to DNA replication stress
YGR086C	PIL1	1.43366	0.00217158	Eisosome core component; eisosomes are large immobile cell cortex structures associated with endocytosis; detected in phosphorylated state in mitochondria; phosphorylated on Thr233 upon Pkc1p hyperactivation in a Slt2p MAPK-dependent fashion; null mutant shows activation of Pkc1p/Ypk1p stress resistance pathways; member of BAR domain family; protein increases in abundance and relocalizes from pla…
YHR006W	STP2	1.42523	1.36689e-06	Transcription factor; activated by proteolytic processing in response to signals from the SPS sensor system for external amino acids; activates transcription of amino acid permease genes; STP2 has a paralog, STP1, that arose from the whole genome duplication
YOR337W	TEA1	1.42208	0.000804788	Ty1 enhancer activator involved in Ty enhancer-mediated transcription; required for full levels of Ty enhancer-mediated transcription; C6 zinc cluster DNA-binding protein
YCR099C	YCR099C	1.41892	1.29164e-06	Putative protein of unknown function
YDL045C	FAD1	1.41436	0.00758127	Flavin adenine dinucleotide (FAD) synthetase; performs the second step in synthesis of FAD from riboflavin
YPL280W	HSP32	1.41173	6.23752e-05	Possible chaperone and cysteine protease; required for transcriptional reprogramming during the diauxic shift and for survival in stationary phase; similar to E. coli Hsp31 and S. cerevisiae Hsp31p, Hsp33p, and Sno4p; member of the DJ-1/ThiJ/PfpI superfamily, which includes human DJ-1 involved in Parkinson's disease and cancer
YLR324W	PEX30	1.40998	1.37499e-06	Peroxisomal integral membrane protein; involved in negative regulation of peroxisome number; partially functionally redundant with Pex31p; genetic interactions suggest action at a step downstream of steps mediated by Pex28p and Pex29p; PEX30 has a paralog, PEX31, that arose from the whole genome duplication
YLR446W	YLR446W	1.4049	3.97452e-06	Putative hexokinase; transcript is upregulated during sporulation and the unfolded protein response; YLR446W is not an essential gene
YKL175W	ZRT3	1.40474	0.000519809	Vacuolar membrane zinc transporter; transports zinc from storage in the vacuole to the cytoplasm when needed; transcription is induced under conditions of zinc deficiency
YOR388C	FDH1	1.40165	0.000458421	NAD(+)-dependent formate dehydrogenase; may protect cells from exogenous formate
YLR213C	CRR1	1.40098	1.27004e-07	Putative glycoside hydrolase of the spore wall envelope; required for normal spore wall assembly, possibly for cross-linking between the glucan and chitosan layers; expressed during sporulation
YLR246W	ERF2	1.39931	0.00405054	Subunit of a palmitoyltransferase; this complex adds a palmitoyl lipid moiety to heterolipidated substrates such as Ras1p and Ras2p through a thioester linkage; mutants partially mislocalize Ras2p to the vacuole; palmitoyltransferase is composed of Erf2p and Shr5p
YNR006W	VPS27	1.39905	0.0344729	Endosomal protein that forms a complex with Hse1p; required for recycling Golgi proteins, forming lumenal membranes and sorting ubiquitinated proteins destined for degradation; has Ubiquitin Interaction Motifs which bind ubiquitin (Ubi4p)
YML131W	YML131W	1.39833	0.00258475	Protein of unknown function; similar to medium chain dehydrogenase/reductases; expression induced by stresses including osmotic shock, DNA damaging agents, and other chemicals; GFP-fusion protein localizes to the cytoplasm; protein abundance increases in response to DNA replication stress
YLR251W	SYM1	1.39715	0.00358605	Protein required for ethanol metabolism; induced by heat shock and localized to the inner mitochondrial membrane; homologous to mammalian peroxisomal membrane protein Mpv17; human homolog MPV17 is implicated in hepatocerebral mtDNA depletion syndromes (MDDS), and complements yeast null mutant
YGR070W	ROM1	1.3961	0.000475351	GDP/GTP exchange protein (GEP) for Rho1p; mutations are synthetically lethal with mutations in rom2, which also encodes a GEP; ROM1 has a paralog, ROM2, that arose from the whole genome duplication
YOR036W	PEP12	1.38838	3.05825e-06	Target membrane receptor (t-SNARE); for vesicular intermediates traveling between the Golgi apparatus and the vacuole; controls entry of biosynthetic, endocytic, and retrograde traffic into the prevacuolar compartment; syntaxin
YBR114W	RAD16	1.38792	0.00236915	Nucleotide excision repair (NER) protein; binds damaged DNA during NER; binds DNA in an ATP-dependent manner (with Rad7p) during NER; required for NER of non-transcribed chromatin; subunit of Nucleotide Excision Repair Factor 4 (NEF4) and the Elongin-Cullin-Socs (ECS) ligase complex
YCL064C	CHA1	1.38171	0.000111508	Catabolic L-serine (L-threonine) deaminase; catalyzes the degradation of both L-serine and L-threonine; required to use serine or threonine as the sole nitrogen source, transcriptionally induced by serine and threonine
YMR052C-A	YMR052C-A	1.37789	0.000140188	Dubious open reading frame; unlikely to encode a functional protein, based on available experimental and comparative sequence data
YDR076W	RAD55	1.37758	4.90111e-06	Protein that stimulates strand exchange; stimulates strand exchange by stabilizing the binding of Rad51p to single-stranded DNA; involved in the recombinational repair of double-strand breaks in DNA during vegetative growth and meiosis; forms heterodimer with Rad57p
YGL209W	MIG2	1.37485	0.00139643	Zinc finger transcriptional repressor; cooperates with Mig1p in glucose-induced gene repression; under low glucose conditions relocalizes to mitochondrion, where it interacts with Ups1p, antagonizes mitochondrial fission factor Dnm1p, indicative of a role in mitochondrial fusion or regulating morphology; regulates filamentous growth in response to glucose depletion; activated in stochastic pulses…
YMR302C	YME2	1.37076	0.000397757	Integral inner mitochondrial membrane protein; role in maintaining mitochondrial nucleoid structure and number; mutants exhibit an increased rate of mitochondrial DNA escape; shows some sequence similarity to exonucleases
YML132W	COS3	1.36971	0.00255895	Protein involved in salt resistance; interacts with sodium:hydrogen antiporter Nha1p; member of the DUP380 subfamily of conserved, often subtelomerically-encoded proteins
YBR053C	YBR053C	1.36745	2.9228e-05	Putative protein of unknown function; induced by cell wall perturbation
YAR064W	YAR064W	1.36219	0.00532849	Pseudogenic fragment with similarity to flocculins; YAR064W has a paralog, YHR213W-B, that arose from a segmental duplication
YOR161C	PNS1	1.35953	4.84929e-05	Protein of unknown function; has similarity to Torpedo californica tCTL1p, which is postulated to be a choline transporter, neither null mutation nor overexpression affects choline transport
YDL181W	INH1	1.35823	0.000905938	Protein that inhibits ATP hydrolysis by the F1F0-ATP synthase; inhibitory function is enhanced by stabilizing proteins Stf1p and Stf2p; has a calmodulin-binding motif and binds calmodulin in vitro; INH1 has a paralog, STF1, that arose from the whole genome duplication
YIR038C	GTT1	1.35721	0.00345961	ER associated glutathione S-transferase capable of homodimerization; expression induced during the diauxic shift and throughout stationary phase; functional overlap with Gtt2p, Grx1p, and Grx2p
YKL150W	MCR1	1.35676	0.00011329	Mitochondrial NADH-cytochrome b5 reductase; involved in ergosterol biosynthesis
YGR161C	RTS3	1.35466	4.98752e-06	Putative component of the protein phosphatase type 2A complex
YJR133W	XPT1	1.35462	0.00180715	Xanthine-guanine phosphoribosyl transferase; required for xanthine utilization and for optimal utilization of guanine
YPR191W	QCR2	1.35152	0.000150862	Subunit 2 of ubiquinol cytochrome-c reductase (Complex III); Complex III is a component of the mitochondrial inner membrane electron transport chain; phosphorylated; transcription is regulated by Hap1p, Hap2p/Hap3p, and heme
YNL101W	AVT4	1.34988	1.88096e-05	Vacuolar transporter; exports large neutral amino acids from the vacuole; member of a family of seven S. cerevisiae genes (AVT1-7) related to vesicular GABA-glycine transporters
YOR262W	GPN2	1.34773	6.01012e-05	Putative GTPase with a role in biogenesis of RNA pol II and polIII; may be involved in assembly of RNA polymerases II and III and in their transport into the nucleus; contains a Gly-Pro-Asn motif in the G domain; similar to Npa3p and Gpn3p; highly conserved across species and homologous to human gene GPN2/ATPBD1B; required for establishment of sister chromatid cohesion
YHR100C	GEP4	1.34765	0.00320595	Mitochondrial phosphatidylglycerophosphatase (PGP phosphatase); dephosphorylates phosphatidylglycerolphosphate to generate phosphatidylglycerol, an essential step during cardiolipin biosynthesis; null mutant is sensitive to tunicamycin, DTT
YHR007C	ERG11	1.34745	0.0208234	Lanosterol 14-alpha-demethylase; catalyzes C-14 demethylation of lanosterol to form 4,4''-dimethyl cholesta-8,14,24-triene-3-beta-ol in ergosterol biosynthesis pathway; transcriptionally down-regulated when ergosterol is in excess; member of cytochrome P450 family; associated and coordinately regulated with the P450 reductase Ncp1p
YCR101C	YCR101C	1.34671	0.00136788	Putative protein of unknown function; localizes to the membrane fraction; YCR101C is not an essential gene
YMR096W	SNZ1	1.34166	0.0142184	Protein involved in vitamin B6 biosynthesis; member of a stationary phase-induced gene family; coregulated with SNO1; interacts with Sno1p and with Yhr198p, perhaps as a multiprotein complex containing other Snz and Sno proteins
YNL271C	BNI1	1.33799	1.3884e-05	Formin; polarisome component; nucleates the formation of linear actin filaments, involved in cell processes such as budding and mitotic spindle orientation which require the formation of polarized actin cables, functionally redundant with BNR1
YIR031C	DAL7	1.32952	0.0294203	Malate synthase; can accept butyryl-CoA as acyl-CoA donor in addition to traditional substrate acetyl-CoA; recycles glyoxylate generated during allantoin degradation; expression sensitive to nitrogen catabolite repression and induced by allophanate, an intermediate in allantoin degradation
YCR061W	YCR061W	1.32861	0.000240739	Protein of unknown function; green fluorescent protein (GFP)-fusion protein localizes to the cytoplasm in a punctate pattern; induced by treatment with 8-methoxypsoralen and UVA irradiation
YGL166W	CUP2	1.32444	5.86724e-05	Copper-binding transcription factor; activates transcription of the metallothionein genes CUP1-1 and CUP1-2 in response to elevated copper concentrations; required for regulation of copper genes in response to DNA-damaging reagents; CUP2 has a paralog, HAA1, that arose from the whole genome duplication
YLL048C	YBT1	1.32238	0.000290393	Transporter of the ATP-binding cassette (ABC) family; involved in bile acid transport; negative regulator of vacuole fusion; regulates release of lumenal Ca2+ stores; similar to mammalian bile transporters; YBT1 has a paralog, VMR1, that arose from the whole genome duplication
YDR038C	ENA5	1.31799	0.0222285	Protein with similarity to P-type ATPase sodium pumps; member of the Na+ efflux ATPase family
YJL118W	YJL118W	1.31733	0.00119784	Putative protein of unknown function; may interact with ribosomes, based on co-purification experiments; YJL18W is a non-essential gene; deletion enhances the toxicity of heterologously expressed human alpha-synuclein
YDR030C	RAD28	1.31629	7.57071e-05	Protein involved in DNA repair; related to the human CSA protein that is involved in transcription-coupled repair nucleotide excision repair
YHR190W	ERG9	1.31521	0.0141495	Farnesyl-diphosphate farnesyl transferase (squalene synthase); joins two farnesyl pyrophosphate moieties to form squalene in the sterol biosynthesis pathway
YDR099W	BMH2	1.31444	0.00514948	14-3-3 protein, minor isoform; controls proteome at post-transcriptional level, binds proteins and DNA, involved in regulation of many processes including exocytosis, vesicle transport, Ras/MAPK signaling, and rapamycin-sensitive signaling; protein increases in abundance and relative distribution to the nucleus increases upon DNA replication stress; abundance relative to Bmh1p increases during sp…
YKL010C	UFD4	1.31337	0.00176777	Ubiquitin-protein ligase (E3); interacts with Rpt4p and Rpt6p, two subunits of the 19S particle of the 26S proteasome; cytoplasmic E3 involved in the degradation of ubiquitin fusion proteins; relative distribution to the nucleus increases upon DNA replication stress
YOR283W	YOR283W	1.3127	0.00015385	Phosphatase with a broad substrate specificity; has some similarity to GPM1/YKL152C, a phosphoglycerate mutase; YOR283W is not an essential gene
YPL135W	ISU1	1.3117	3.84026e-05	Conserved protein of the mitochondrial matrix; performs a scaffolding function during assembly of iron-sulfur clusters, interacts physically and functionally with yeast frataxin (Yfh1p); ISU1 has a paralog, ISU2, that arose from the whole genome duplication; isu1 isu2 double mutant is inviable; human homolog ISCU implicated in mitochondrial myopathy, can complement isu1 isu2 double mutant
YNL125C	ESBP6	1.3109	0.00451633	Protein with similarity to monocarboxylate permeases; appears not to be involved in transport of monocarboxylates such as lactate, pyruvate or acetate across the plasma membrane
YPL107W	YPL107W	1.3108	0.00109202	Putative protein of unknown function; green fluorescent protein (GFP)-fusion protein localizes to mitochondria; YPL107W is not an essential gene
YLL015W	BPT1	1.31033	2.25067e-05	ABC type transmembrane transporter of MRP/CFTR family; found in vacuolar membrane, involved in the transport of unconjugated bilirubin and in heavy metal detoxification via glutathione conjugates, along with Ycf1p
YBR295W	PCA1	1.30855	5.28535e-05	Cadmium transporting P-type ATPase; may also have a role in copper and iron homeostasis; stabilized by Cd binding, which prevents ubiquitination; S288C and other lab strains contain a G970R mutation which eliminates Cd transport function
YDR298C	ATP5	1.30403	0.00702547	Subunit 5 of the stator stalk of mitochondrial F1F0 ATP synthase; F1F0 ATP synthase is a large, evolutionarily conserved enzyme complex required for ATP synthesis; homologous to bovine subunit OSCP (oligomycin sensitivity-conferring protein); phosphorylated
YOL138C	RTC1	1.30319	0.00169773	Subunit of SEACAT, a subcomplex of the SEA complex; Rtc1p, along with Mtc5p and Sea4p, redundantly inhibit the TORC1 inhibitory role of the Iml1p/SEACIT (Iml1p-Npr2p-Npr3p) subcomplex, a GAP for GTPase Gtr1p (EGOC subunit) in response to amino acid limitation, thereby resulting in activation of TORC1 signaling; SEA is a coatomer-related complex that associates dynamically with the vacuole; has N-…
YJL171C	YJL171C	1.30277	0.00172917	GPI-anchored cell wall protein of unknown function; induced in response to cell wall damaging agents and by mutations in genes involved in cell wall biogenesis; sequence similarity to YBR162C/TOS1, a covalently bound cell wall protein; protein abundance increases in response to DNA replication stress
YHR087W	RTC3	1.30034	0.0160296	Protein of unknown function involved in RNA metabolism; has structural similarity to SBDS, the human protein mutated in Shwachman-Diamond Syndrome (the yeast SBDS ortholog = SDO1); null mutation suppresses cdc13-1 temperature sensitivity; protein abundance increases in response to DNA replication stress
YML070W	DAK1	1.29863	0.000148885	Dihydroxyacetone kinase; required for detoxification of dihydroxyacetone (DHA); involved in stress adaptation
YIL113W	SDP1	1.29779	0.00133768	Stress-inducible dual-specificity MAP kinase phosphatase; negatively regulates Slt2p MAP kinase by direct dephosphorylation, diffuse localization under normal conditions shifts to punctate localization after heat shock; SDP1 has a paralog, MSG5, that arose from the whole genome duplication
YBR039W	ATP3	1.29689	0.000366367	Gamma subunit of the F1 sector of mitochondrial F1F0 ATP synthase; F1F0 ATP synthase is a large, evolutionarily conserved enzyme complex required for ATP synthesis
YCL035C	GRX1	1.29574	7.72796e-05	Glutathione-dependent disulfide oxidoreductase; hydroperoxide and superoxide-radical responsive, heat-stable, with active site cysteine pair; protects cells from oxidative damage; GRX1 has a paralog, GRX2, that arose from the whole genome duplication; protein abundance increases in response to DNA replication stress
YBR256C	RIB5	1.29563	0.00436162	Riboflavin synthase; catalyzes the last step of the riboflavin biosynthesis pathway
YKL096W	CWP1	1.28813	0.00401524	Cell wall mannoprotein that localizes to birth scars of daughter cells; linked to a beta-1,3- and beta-1,6-glucan heteropolymer through a phosphodiester bond; required for propionic acid resistance
YDR129C	SAC6	1.28593	5.14084e-05	Fimbrin, actin-bundling protein; cooperates with calponin/transgelin Scp1p in organization and maintenance of actin cytoskeleton; relocalizes from plasma membrane to cytoplasm upon DNA replication stress; human homologs PLS3 and LCP1 implicated in spinocerebellar ataxia type 2 (SCA2) can each complement yeast null mutant
YBR169C	SSE2	1.28535	0.00642257	Member of the heat shock protein 70 (HSP70) family; may be involved in protein folding; localized to the cytoplasm; SSE2 has a paralog, SSE1, that arose from the whole genome duplication
YHR171W	ATG7	1.28301	0.00999572	Autophagy-related protein and dual specificity member of the E1 family; mediates the attachment of Atg12p to Atg5p and Atg8p to phosphatidylethanolamine which are required steps in autophagosome formation; E1 enzymes are also known as ubiquitin-activating enzymes; involved in methionine restriction extension of chronological lifespan in an autophagy-dependent manner
YBR234C	ARC40	1.28035	0.0309639	Subunit of the ARP2/3 complex; ARP2/3 is required for the motility and integrity of cortical actin patches
YMR068W	AVO2	1.27913	0.00328449	Component of a complex containing the Tor2p kinase and other proteins; complex may have a role in regulation of cell growth
YDR171W	HSP42	1.27369	0.00234463	Small heat shock protein (sHSP) with chaperone activity; forms barrel-shaped oligomers that suppress unfolded protein aggregation; involved in cytoskeleton reorganization after heat shock; protein abundance increases and forms cytoplasmic foci in response to DNA replication stress
YDL159W	STE7	1.27343	0.000307764	Signal transducing MAP kinase kinase; involved in pheromone response where it phosphorylates Fus3p; involved in the pseudohyphal/invasive growth pathway where it phosphorylates of Kss1p; phosphorylated by Ste11p; degraded by ubiquitin pathway
YDR178W	SDH4	1.27338	0.000600833	Membrane anchor subunit of succinate dehydrogenase (SDH); involved in coupling the oxidation of succinate to the transfer of electrons to ubiquinone as part of the TCA cycle and the mitochondrial respiratory chain; has similarity to human SDH subunit D (SDHD), which is implicated in paraganglioma
YMR165C	PAH1	1.27304	0.000194947	Mg2+-dependent phosphatidate (PA) phosphatase; dephosphorylates PA to yield diacylglycerol; responsible for de novo lipid synthesis, formation of lipid droplets; activity downregulated via phosphorylation by Pho80p-Pho85p and protein kinase A; dephosphorylation by Nem1p-Spo7p anchors Pah1p to the membrane increasing substrate catalysis; homologous to mammalian lipins 1 and 2; human homologs LPIN1…
YOR042W	CUE5	1.27253	0.00595766	Ubiquitin-binding protein; functions as ubiquitin-Atg8p adaptor in ubiquitin-dependent autophagy; contains CUE domain that binds ubiquitin, which may facilitate intramolecular monoubiquitination; GFP-fusion protein localizes to cytoplasm in punctate pattern; CUE5 has a paralog, DON1, that arose from the whole genome duplication; human TOLLIP is a functional CUE-domain homolog, can complement yeas…
YBR116C	YBR116C	1.27027	0.0017143	Dubious open reading frame; unlikely to encode a functional protein, based on available experimental and comparative sequence data; partially overlaps the verified gene TKL2
YLR189C	ATG26	1.26627	0.0224662	UDP-glucose:sterol glucosyltransferase; conserved enzyme involved in synthesis of sterol glucoside membrane lipids; in contrast to ATG26 from P. pastoris, S. cerevisiae ATG26 is not involved in autophagy
YIL055C	YIL055C	1.26587	3.771e-05	Putative protein of unknown function
YER150W	SPI1	1.26435	0.0026247	GPI-anchored cell wall protein involved in weak acid resistance; basal expression requires Msn2p/Msn4p; expression is induced under conditions of stress and during the diauxic shift; SPI1 has a paralog, SED1, that arose from the whole genome duplication
YDL174C	DLD1	1.26385	0.0355456	D-lactate dehydrogenase; oxidizes D-lactate to pyruvate, transcription is heme-dependent, repressed by glucose, and derepressed in ethanol or lactate; located in the mitochondrial inner membrane
YLR089C	ALT1	1.2633	0.000572203	Alanine transaminase (glutamic pyruvic transaminase); involved in alanine biosynthesis and catabolism; TOR1-independent role in determining chronological lifespan; expression is induced in the presence of alanine; repression is mediated by Nrg1p; ALT1 has a paralog, ALT2, that arose from the whole genome duplication; Alt2p is catalytically inactive
YKL126W	YPK1	1.25709	0.00878178	Serine/threonine protein kinase; phosphorylates and downregulates flippase activator Fpk1p; inactivates Orm1p and Orm2p (inhibitors of serine:palmitoyl-coenzyme A transferase) by phosphorylation in response to compromised sphingolipid synthesis; mutations affect receptor-mediated endocytosis and sphingolipid-mediated and cell integrity signaling pathways; homolog of mammalian kinase SGK; YPK1 has…
YKL085W	MDH1	1.25507	1.3884e-05	Mitochondrial malate dehydrogenase; catalyzes interconversion of malate and oxaloacetate; involved in the tricarboxylic acid (TCA) cycle; phosphorylated
YNL314W	DAL82	1.25248	0.0410414	Positive regulator of allophanate inducible genes; binds a dodecanucleotide sequence upstream of all genes that are induced by allophanate; contains an UISALL DNA-binding, a transcriptional activation, and a coiled-coil domain
YIL046W	MET30	1.25224	0.00844101	F-box protein containing five copies of the WD40 motif; controls cell cycle function, sulfur metabolism, and methionine biosynthesis as part of the ubiquitin ligase complex; interacts with and regulates Met4p, localizes within the nucleus; dissociation of Met30p from SCF complex in response to cadmium stress is regulated by Cdc48p
YNL127W	FAR11	1.2508	0.00487218	Protein involved in recovery from cell cycle arrest; acts in response to pheromone; also involved in regulation of intra-S DNA damage checkpoint and autophagy; is essential for dephosphorylation of Atg13p; interacts with Far3p, Far7p, Far8p, Far9p, Far10p and with the phosphatases Pph21p, Pph22p and Pph3p; has similarity to the N- and C-termini of N. crassa HAM-2; similar to human Fam40A and Fam4…
YGL181W	GTS1	1.2505	0.00291969	Protein involved in Arf3p regulation and in transcription regulation; localizes to the nucleus and to endocytic patches; contains an N-terminal Zn-finger and ArfGAP homology domain, a C-terminal glutamine-rich region, and a UBA (ubiquitin associated) domain; gts1 mutations affect budding, cell size, heat tolerance, sporulation, life span, ultradian rhythms, endocytosis; expression oscillates in a…
YFL064C	YFL064C	1.2491	0.00637274	Putative protein of unknown function
YGR102C	GTF1	1.24425	0.0307645	Subunit of the trimeric GatFAB AmidoTransferase(AdT) complex; involved in the formation of Q-tRNAQ; transposon insertion mutant is salt sensitive and null mutant has growth defects; non-tagged protein is detected in purified mitochondria
YJR061W	YJR061W	1.24359	2.74685e-05	Putative protein of unknown function; non-essential gene; transcription repressed by Rm101p; YJR061W has a paralog, MNN4, that arose from the whole genome duplication
YLR152C	YLR152C	1.24252	0.00595788	Putative protein of unknown function; YLR152C is not an essential gene
YLR138W	NHA1	1.24191	0.0313763	Na+/H+ antiporter; involved in sodium and potassium efflux through the plasma membrane; required for alkali cation tolerance at acidic pH
YKL107W	YKL107W	1.23929	7.57042e-05	Putative short-chain dehydrogenase/reductase; proposed to be a palmitoylated membrane protein
YKL050C	YKL050C	1.23525	0.00322201	Protein of unknown function; the YKL050W protein is a target of the SCFCdc4 ubiquitin ligase complex and YKL050W transcription is regulated by Azf1p; YKL050C has a paralog, EIS1, that arose from the whole genome duplication
YHR207C	SET5	1.23425	0.0173196	Methyltransferase involved in methylation of histone H4 Lys5, -8, -12; S-adenosylmethionine-dependent; zinc-finger protein, contains one canonical and two unusual fingers in unusual arrangements; deletion enhances replication of positive-strand RNA virus
YLR375W	STP3	1.23037	0.0287055	Zinc-finger protein of unknown function; possibly involved in pre-tRNA splicing and in uptake of branched-chain amino acids; STP3 has a paralog, STP4, that arose from the whole genome duplication
YNL265C	IST1	1.22889	3.19419e-06	Protein with positive role in the multivesicular body sorting pathway; functions and forms a complex with Did2p; recruitment to endosomes is mediated by the Vps2p-Vps24p subcomplex of ESCRT-III; also interacts with Vps4p
YOR228C	MCP1	1.22888	0.00166123	Mitochondrial protein of unknown function involved in lipid homeostasis; integral membrane protein that localizes to the mitochondrial outer membrane; involved in mitochondrial morphology; interacts genetically with MDM10, and other members of the ERMES complex; contains five predicted transmembrane domains
YKL135C	APL2	1.22603	0.0154393	Beta-adaptin subunit of the clathrin-associated protein (AP-1) complex; binds clathrin; involved in clathrin-dependent Golgi protein sorting; protein abundance increases in response to DNA replication stress
YLR007W	NSE1	1.22149	0.00285555	Component of the SMC5-SMC6 complex; this complex plays a key role in the removal of X-shaped DNA structures that arise between sister chromatids during DNA replication and repair
YLR248W	RCK2	1.22115	0.0329844	Protein kinase involved in response to oxidative and osmotic stress; identified as suppressor of S. pombe cell cycle checkpoint mutations; similar to CaM (calmodulin) kinases; RCK2 has a paralog, RCK1, that arose from the whole genome duplication
YJR161C	COS5	1.21691	0.00060428	Protein of unknown function; member the DUP380 subfamily of conserved, often subtelomerically-encoded proteins
YPR049C	ATG11	1.21386	2.11792e-05	Adapter protein for pexophagy and the Cvt targeting pathway; directs receptor-bound cargo to the phagophore assembly site (PAS) for packaging into vesicles; required for recruiting other proteins to the PAS; recruits Dnm1p to facilitate fission of mitochondria that are destined for removal by mitophagy
YJL166W	QCR8	1.21057	0.00069971	Subunit 8 of ubiquinol cytochrome-c reductase (Complex III); Complex III is a component of the mitochondrial inner membrane electron transport chain; oriented facing the intermembrane space; expression is regulated by Abf1p and Cpf1p
YPL087W	YDC1	1.20994	0.000300177	Alkaline dihydroceramidase, involved in sphingolipid metabolism; preferentially hydrolyzes dihydroceramide to a free fatty acid and dihydrosphingosine; has a minor reverse activity; YDC1 has a paralog, YPC1, that arose from the whole genome duplication
YKL142W	MRP8	1.20908	0.0368354	Protein of unknown function; undergoes sumoylation; transcription induced under cell wall stress; protein levels are reduced under anaerobic conditions; protein abundance increases in response to DNA replication stress; originally thought to be a mitochondrial ribosomal protein based on sequence analysis
YMR002W	MIX17	1.20634	0.00253972	Mitochondrial intermembrane space protein; required for normal oxygen consumption; contains twin cysteine-x9-cysteine motifs; protein abundance increases in response to DNA replication stress
YMR031C	EIS1	1.20549	0.00382531	Component of the eisosome required for proper eisosome assembly; similar to Uso1p; authentic, non-tagged protein is detected in a phosphorylated state in highly purified mitochondria in high-throughput studies; protein increases in abundance and relocalizes from plasma membrane to cytoplasm upon DNA replication stress; EIS1 has a paralog, YKL050C, that arose from the whole genome duplication
YOR388C	FDH1	1.20391	4.04537e-05	NAD(+)-dependent formate dehydrogenase; may protect cells from exogenous formate
EC1118_1N26_0045g	EC1118_1N26_0045g	1.20278	7.73207e-05	NA
YOL082W	ATG19	1.20033	2.27845e-06	Receptor protein for the cytoplasm-to-vacuole targeting (Cvt) pathway; delivers cargo proteins aminopeptidase I (Ape1p) and alpha-mannosidase (Ams1p) to the phagophore assembly site for packaging into Cvt vesicles; interaction with Atg19p during the Cvt pathway requires phosphorylation by Hrr25p
YOL016C	CMK2	1.19863	0.0367536	Calmodulin-dependent protein kinase; may play a role in stress response, many CA++/calmodulan dependent phosphorylation substrates demonstrated in vitro, amino acid sequence similar to mammalian Cam Kinase II; CMK2 has a paralog, CMK1, that arose from the whole genome duplication
YGR110W	CLD1	1.19848	7.78884e-05	Mitochondrial cardiolipin-specific phospholipase; functions upstream of Taz1p to generate monolyso-cardiolipin; transcription increases upon genotoxic stress; involved in restricting Ty1 transposition; has homology to mammalian CGI-58
YDR001C	NTH1	1.19574	3.5364e-05	Neutral trehalase, degrades trehalose; required for thermotolerance and may mediate resistance to other cellular stresses; may be phosphorylated by Cdc28p; inhibited by Dcs1p; NTH1 has a paralog, NTH2, that arose from the whole genome duplication
YMR266W	RSN1	1.19475	0.0383602	Membrane protein of unknown function; overexpression suppresses NaCl sensitivity of sro7 mutant cells by restoring sodium pump (Ena1p) localization to the plasma membrane
YPL167C	REV3	1.19345	0.00689112	Catalytic subunit of DNA polymerase zeta; involved in translesion synthesis during post-replication repair; required for mutagenesis induced by DNA damage; involved in double-strand break repair; forms a complex with Rev7p, Pol31p and Pol32p
YDL207W	GLE1	1.19233	5.42495e-05	Cytoplasmic nucleoporin required for polyadenylated mRNA export; contains a nuclear export signal; when bound to inositol hexakisphosphate (IP6), functions as an activator for the Dbp5p ATPase activity at the nuclear pore complex during mRNA export; mediates translation initiation; required for efficient translation termination
YIL143C	SSL2	1.18776	0.00348358	Component of RNA polymerase transcription factor TFIIH holoenzyme; has DNA-dependent ATPase/helicase activity and is required, with Rad3p, for unwinding promoter DNA; interacts functionally with TFIIB and has roles in transcription start site selection and in gene looping to juxtapose initiation and termination regions; involved in DNA repair; relocalizes to the cytosol in response to hypoxia; ho…
YNL104C	LEU4	1.18736	0.0183996	Alpha-isopropylmalate synthase (2-isopropylmalate synthase); the main isozyme responsible for the first step in the leucine biosynthesis pathway; LEU4 has a paralog, LEU9, that arose from the whole genome duplication
YGR186W	TFG1	1.18633	0.00969555	TFIIF (Transcription Factor II) largest subunit; involved in both transcription initiation and elongation of RNA polymerase II; homologous to human RAP74
YMR207C	HFA1	1.18526	2.75207e-06	Mitochondrial acetyl-coenzyme A carboxylase; catalyzes production of malonyl-CoA in mitochondrial fatty acid biosynthesis; relocalizes from mitochondrion to cytoplasm upon DNA replication stress; genetic and comparative analysis suggests that translation begins at a non-canonical (Ile) start codon at -372 relative to the annotated start codon
YNL052W	COX5A	1.18502	0.00426273	Subunit Va of cytochrome c oxidase; cytochrome c oxidase is the terminal member of the mitochondrial inner membrane electron transport chain; Cox5Ap is predominantly expressed during aerobic growth while its isoform Vb (Cox5Bp) is expressed during anaerobic growth; COX5A has a paralog, COX5B, that arose from the whole genome duplication
YAL034C	FUN19	1.18067	0.0100829	Non-essential protein of unknown function; expression induced in response to heat stress; FUN19 has a paralog, YOR338W, that arose from the whole genome duplication
YFL030W	AGX1	1.17848	0.0127391	Alanine:glyoxylate aminotransferase (AGT); catalyzes the synthesis of glycine from glyoxylate, which is one of three pathways for glycine biosynthesis in yeast; similar to mammalian and plant alanine:glyoxylate aminotransferases; human homolog AGXT complements yeast null mutant
YOR127W	RGA1	1.17755	0.000900368	GTPase-activating protein for polarity-establishment protein Cdc42p; implicated in control of septin organization, pheromone response, and haploid invasive growth; relocalizes from bud neck to cytoplasm upon DNA replication stress; RGA1 has a paralog, RGA2, that arose from the whole genome duplication
YBR241C	YBR241C	1.17307	0.014936	Putative transporter, member of the sugar porter family; green fluorescent protein (GFP)-fusion protein localizes to the vacuolar membrane; YBR241C is not an essential gene; YBR241C has a paralog, VPS73, that arose from the whole genome duplication
YKL098W	MTC2	1.16783	0.00676866	Protein of unknown function; mtc2 is synthetically sick with cdc13-1
YBR085C-A	YBR085C-A	1.16641	0.00166123	Protein of unknown function; green fluorescent protein (GFP)-fusion protein localizes to the cytoplasm and to the nucleus; protein abundance increases in response to DNA replication stress
YBL050W	SEC17	1.16578	0.0222468	Alpha-SNAP cochaperone; SNARE-complex adaptor for Sec18 (NSF) during the disassembly of postfusion cis-SNARE complexes; stimulates the ATPase activity of Sec18p; peripheral membrane protein required for vesicular transport between ER and Golgi, the 'priming' step in homotypic vacuole fusion, and autophagy; similar to mammalian alpha-SNAP
YMR105C	PGM2	1.16417	0.00860241	Phosphoglucomutase; catalyzes the conversion from glucose-1-phosphate to glucose-6-phosphate, which is a key step in hexose metabolism; functions as the acceptor for a Glc-phosphotransferase; protein abundance increases in response to DNA replication stress; PGM2 has a paralog, PGM1, that arose from the whole genome duplication
YMR195W	ICY1	1.16295	0.0243982	Protein of unknown function; required for viability in rich media of cells lacking mitochondrial DNA; mutants have an invasive growth defect with elongated morphology; induced by amino acid starvation; ICY1 has a paralog, ICY2, that arose from the whole genome duplication
YER152C	YER152C	1.16169	0.00047524	Protein with 2-aminoadipate transaminase activity; shares amino acid similarity with the aminotransferases Aro8p and Aro9p; YER152C is not an essential gene
YPL230W	USV1	1.16158	0.000133211	Putative transcription factor containing a C2H2 zinc finger; mutation affects transcriptional regulation of genes involved in growth on non-fermentable carbon sources, response to salt stress and cell wall biosynthesis; USV1 has a paralog, RGM1, that arose from the whole genome duplication
YBR126C	TPS1	1.16018	0.0412999	Synthase subunit of trehalose-6-P synthase/phosphatase complex; synthesizes the storage carbohydrate trehalose, which is critically important for survival of long-term desiccation; also found in a monomeric form; expression is induced by the stress response and repressed by the Ras-cAMP pathway; protein abundance increases in response to DNA replication stress and in response to prolonged exposur…
YER035W	EDC2	1.15206	0.00835703	RNA-binding protein that directly activates mRNA decapping; binds mRNA substrate and enhances activity of decapping proteins Dcp1p and Dcp2p; has a role in translation during heat stress; protein increases in abundance and relocalizes to nucleolus and to nuclear foci upon DNA replication stress; EDC2 has a paralog, EDC1, that arose from the whole genome duplication
YER067W	RGI1	1.15138	0.023866	Protein of unknown function; involved in energy metabolism under respiratory conditions; protein abundance is increased upon intracellular iron depletion or in response to DNA replication stress; RGI1 has a paralog, RGI2, that arose from the whole genome duplication
YPR075C	OPY2	1.15091	0.000695113	Integral membrane protein that acts as a membrane anchor for Ste50p; involved in the signaling branch of the high-osmolarity glycerol (HOG) pathway and as a regulator of the filamentous growth pathway; overproduction blocks cell cycle arrest in the presence of mating pheromone; relocalizes from vacuole to plasma membrane upon DNA replication stress
YHR039C	MSC7	1.14967	0.0312077	Protein of unknown function; green fluorescent protein (GFP)-fusion protein localizes to the endoplasmic reticulum; msc7 mutants are defective in directing meiotic recombination events to homologous chromatids
YGL021W	ALK1	1.14782	0.00463691	Protein kinase; along with its paralog, ALK2, required for proper spindle positioning and nuclear segregation following mitotic arrest, proper organization of cell polarity factors in mitosis, proper localization of formins and polarity factors, and survival in cells that activate spindle assembly checkpoint; phosphorylated in response to DNA damage; ALK1 has a paralog, ALK2, that arose from the …
YMR322C	SNO4	1.14735	0.000227245	Possible chaperone and cysteine protease; required for transcriptional reprogramming during the diauxic shift and for survival in stationary phase; similar to bacterial Hsp31 and yeast Hsp31p, Hsp32p, and Hsp33p; DJ-1/ThiJ/PfpI superfamily member; predicted involvement in pyridoxine metabolism; induced by mild heat stress and copper deprivation
YER039C	HVG1	1.14694	2.58609e-05	Protein of unknown function; HVG1 has a paralog, VRG4, that arose from the whole genome duplication
YPR086W	SUA7	1.1437	0.00597229	Transcription factor TFIIB; a general transcription factor required for transcription initiation and start site selection by RNA polymerase II
YMR238W	DFG5	1.14141	0.00113435	Putative mannosidase; essential glycosylphosphatidylinositol (GPI)-anchored membrane protein required for cell wall biogenesis in bud formation, involved in filamentous growth, homologous to Dcw1p
YPR037C	ERV2	1.14038	0.000703109	Flavin-linked sulfhydryl oxidase localized to the ER lumen; involved in disulfide bond formation within the endoplasmic reticulum (ER)
YBL060W	YEL1	1.14006	0.00948479	Guanine nucleotide exchange factor specific for Arf3p; localized to the bud neck and tip; required for localization of Arf3p to the bud neck and tip
YHR202W	YHR202W	1.13771	0.000416783	Putative protein of unknown function; green fluorescent protein (GFP)-fusion protein localizes to the vacuole, while HA-tagged protein is found in the soluble fraction, suggesting cytoplasmic localization
YJR019C	TES1	1.13659	0.000858275	Peroxisomal acyl-CoA thioesterase; likely to be involved in fatty acid oxidation rather than fatty acid synthesis; conserved protein also found in human peroxisomes; TES1 mRNA levels increase during growth on fatty acids
YER054C	GIP2	1.13155	0.00344946	Putative regulatory subunit of protein phosphatase Glc7p; involved in glycogen metabolism; contains a conserved motif (GVNK motif) that is also found in Gac1p, Pig1p, and Pig2p; GIP2 has a paralog, PIG2, that arose from the whole genome duplication
YMR320W	YMR320W	1.13029	0.00352515	Dubious open reading frame; unlikely to encode a functional protein, based on available experimental and comparative sequence data
YMR304W	UBP15	1.1302	0.0223113	Ubiquitin-specific protease involved in protein deubiquitination; forms a complex with AAA peroxins Pex1p and Pex6p; deubiquitinates mono- and polyubiquitinated forms of Pex5p; deubiquitinates Clb5p, counteracting APC activity, and facilitating both Clb5p accumulation and S phase entry; physically interacts with anaphase-promoting complex/cyclosome (APC/C) activator, Cdh1p; catalytic activity reg…
YKL065C	YET1	1.1302	3.02947e-06	Endoplasmic reticulum transmembrane protein; may interact with ribosomes, based on co-purification experiments; homolog of human BAP31 protein; YET1 has a paralog, YET2, that arose from the whole genome duplication
YML058W	SML1	1.1234	0.00433639	Ribonucleotide reductase inhibitor; involved in regulating dNTP production; regulated by Mec1p and Rad53p during DNA damage and S phase; SML1 has a paralog, DIF1, that arose from the whole genome duplication
YNL234W	YNL234W	1.12313	8.84456e-05	Protein of unknown function with similarity to globins; has a functional heme-binding domain; mutant has aneuploidy tolerance; transcription induced by stress conditions; may be involved in glucose signaling or metabolism; regulated by Rgt1
YHR074W	QNS1	1.12171	0.000129283	Glutamine-dependent NAD(+) synthetase; essential for the formation of NAD(+) from nicotinic acid adenine dinucleotide
YLR056W	ERG3	1.12159	0.0226568	C-5 sterol desaturase; glycoprotein that catalyzes the introduction of a C-5(6) double bond into episterol, a precursor in ergosterol biosynthesis; transcriptionally down-regulated when ergosterol is in excess; mutants are viable, but cannot grow on non-fermentable carbon sources; substrate of HRD ubiquitin ligase
YDR262W	YDR262W	1.12019	9.30289e-05	Putative protein of unknown function; green fluorescent protein (GFP)-fusion protein localizes to the vacuole and is induced in response to the DNA-damaging agent MMS; gene expression increases in response to Zymoliase treatment
YHR028C	DAP2	1.1201	0.0368877	Dipeptidyl aminopeptidase; synthesized as a glycosylated precursor; localizes to the vacuolar membrane; similar to Ste13p
YDR388W	RVS167	1.11781	0.0100282	Actin-associated protein with roles in endocytosis and exocytosis; interacts with Rvs161p to regulate actin cytoskeleton, endocytosis, and viability following starvation or osmotic stress; recruited to bud tips by Gyl1p and Gyp5p during polarized growth; homolog of mammalian amphiphysin
YAL056W	GPB2	1.11691	0.000307764	Multistep regulator of cAMP-PKA signaling; inhibits PKA downstream of Gpa2p and Cyr1p, thereby increasing cAMP dependency; inhibits Ras activity through direct interactions with Ira1p/2p; regulated by G-alpha protein Gpa2p; GPB2 has a paralog, GPB1, that arose from the whole genome duplication
YDR018C	YDR018C	1.11582	0.0004484	Probable membrane protein with three predicted transmembrane domains; similar to C. elegans F55A11.5 and maize 1-acyl-glycerol-3-phosphate acyltransferase; YDR018C has a paralog, CST26, that arose from the whole genome duplication
YBL086C	YBL086C	1.11522	0.0161777	Protein of unknown function; green fluorescent protein (GFP)-fusion protein localizes to the cell periphery
YLR348C	DIC1	1.10982	0.0004484	Mitochondrial dicarboxylate carrier; integral membrane protein, catalyzes a dicarboxylate-phosphate exchange across the inner mitochondrial membrane, transports cytoplasmic dicarboxylates into the mitochondrial matrix
YGL156W	AMS1	1.10624	0.000573382	Vacuolar alpha mannosidase; involved in free oligosaccharide (fOS) degradation; delivered to the vacuole in a novel pathway separate from the secretory pathway
YDR345C	HXT3	1.1058	0.00796421	Low affinity glucose transporter of the major facilitator superfamily; expression is induced in low or high glucose conditions; HXT3 has a paralog, HXT5, that arose from the whole genome duplication
YIL045W	PIG2	1.10084	0.0460836	Putative type-1 protein phosphatase targeting subunit; tethers Glc7p type-1 protein phosphatase to Gsy2p glycogen synthase; PIG2 has a paralog, GIP2, that arose from the whole genome duplication
YDR135C	YCF1	1.10036	0.000828401	Vacuolar glutathione S-conjugate transporter; ABC-C transporter of the ATP-binding cassette family; required for vacuole fusion; forms stable complexes with vacuole fusion machinery; regulates Vam7p recruitment to vacuoles; role in detoxifying metals (Cd, Hg, As); transports GSSG that is not immediately reduced in cytosol to vacuole; transports unconjugated bilirubin, selenodigluthatione, oxidize…
YNL138W	SRV2	1.09942	3.97242e-05	CAP (cyclase-associated protein); N-terminus binds adenylate cyclase and facilitates activation by RAS; N-terminus forms novel hexameric star-shaped shuriken structures that directly catalyze cofilin-mediated severing of actin filaments; C-terminus, in physically and genetically separate activity, binds and recycles cofilin bound, ADP-actin monomers, facilitating regulation of actin dynamics and …
YPL092W	SSU1	1.09856	0.00244893	Plasma membrane sulfite pump involved in sulfite metabolism; required for efficient sulfite efflux; major facilitator superfamily protein
YER015W	FAA2	1.09419	0.0384916	Medium chain fatty acyl-CoA synthetase; activates imported fatty acids; accepts a wide range of fatty acid chain lengths with a preference for medium chains, C9:0-C13:0; localized to the peroxisome; comparative analysis suggests that a mitochondrially targeted form may result from translation starting at a non-canonical codon upstream of the annotated start codon
YDR231C	COX20	1.09277	0.000565891	Mitochondrial inner membrane protein; required for proteolytic processing of Cox2p and its assembly into cytochrome c oxidase
YGL024W	YGL024W	1.09253	0.000223181	Dubious open reading frame; unlikely to encode a functional protein, based on available experimental and comparative sequence data; partially/completely overlaps the verified ORF PGD1/YGL025C
YDL057W	YDL057W	1.09212	0.0103375	Putative protein of unknown function; YDL057W is not an essential gene
YMR057C	YMR057C	1.09003	0.000725973	Dubious open reading frame; unlikely to encode a functional protein, based on available experimental and comparative sequence data; partially overlaps verified ORF AAC1
YKL089W	MIF2	1.08589	0.0102224	Protein required for structural integrity of elongating spindles; localizes to the kinetochore; interacts with histones H2A, H2B, and H4; phosphorylated by Ipl1p; orthologous to human centromere constitutive-associated network (CCAN) subunit CENP-C and fission yeast cnp3
YPL206C	PGC1	1.08542	0.00965196	Phosphatidyl Glycerol phospholipase C; regulates the phosphatidylglycerol (PG) content via a phospholipase C-type degradation mechanism; contains glycerophosphodiester phosphodiesterase motifs
YKR038C	KAE1	1.08306	0.0172365	Highly conserved ATPase of HSP70/DnaK family; essential functional component of the EKC/KEOPS complex, with Bud32p, Cgi121p, Pcc1p, and Gon7p; EKC/KEOPS complex is required for t6A tRNA modification and telomeric TG1-3 recombination; may have role in transcription
YDR270W	CCC2	1.08172	0.0118825	Cu(+2)-transporting P-type ATPase; required for export of copper from the cytosol into an extracytosolic compartment; similar to human proteins involved in Menkes and Wilsons diseases; protein abundance increases in response to DNA replication stress; affects TBSV model (+)RNA virus replication by regulating copper metabolism; human homologs ATP7A and ATP7B both complement yeast null mutant
YDR256C	CTA1	1.07824	3.5364e-05	Catalase A; breaks down hydrogen peroxide in the peroxisomal matrix formed by acyl-CoA oxidase (Pox1p) during fatty acid beta-oxidation
YOR245C	DGA1	1.0731	1.12906e-06	Diacylglycerol acyltransferase; catalyzes the terminal step of triacylglycerol (TAG) formation, acylates diacylglycerol using acyl-CoA as an acyl donor; Lro1p and Dga1p can O-acylate ceramides; localized to lipid particles
YNL079C	TPM1	1.06927	0.0465737	Major isoform of tropomyosin; binds to and stabilizes actin cables and filaments, which direct polarized cell growth and the distribution of several organelles; acetylated by the NatB complex and acetylated form binds actin most efficiently; TPM1 has a paralog, TPM2, that arose from the whole genome duplication
YLR097C	HRT3	1.06923	0.00720779	Putative SCF-ubiquitin ligase F-box protein; based on both genetic and physical interactions and sequence similarity; identified in association with Cdc53p, Skp1p and Ubi4 in large and small-scale studies
YPR091C	NVJ2	1.068	0.0360473	Lipid-binding ER protein, enriched at nucleus-vacuolar junctions (NVJ); may be involved in sterol metabolism or signaling at the NVJ; contains a synaptotagmin-like-mitochondrial-lipid binding protein (SMP) domain; binds phosphatidylinositols and other lipids in a large-scale study; may interact with ribosomes, based on co-purification experiments
YDR358W	GGA1	1.06788	0.00472278	Golgi-localized protein with homology to gamma-adaptin; interacts with and regulates Arf1p and Arf2p in a GTP-dependent manner in order to facilitate traffic through the late Golgi; GGA1 has a paralog, GGA2, that arose from the whole genome duplication
YGL174W	BUD13	1.06536	0.0017106	Subunit of the RES complex; RES complex is required for nuclear pre-mRNA retention and splicing; involved in bud-site selection; diploid mutants display a unipolar budding pattern instead of the wild-type bipolar pattern due to a specific defect in MATa1 pre-mRNA splicing which leads to haploid gene expression in diploids
YOL044W	PEX15	1.06515	4.94287e-05	Tail-anchored type II integral peroxisomal membrane protein; required for peroxisome biogenesis; cells lacking Pex15p mislocalize peroxisomal matrix proteins to cytosol; overexpression results in impaired peroxisome assembly
YER147C	SCC4	1.06214	0.012475	Subunit of cohesin loading factor (Scc2p-Scc4p); complex is required for the loading of cohesin complexes onto chromosomes; involved in establishing sister chromatid cohesion during double-strand break repair via phosphorylated histone H2AX
YIL088C	AVT7	1.06175	0.00400678	Putative transporter; member of a family of seven S. cerevisiae genes (AVT1-7) related to vesicular GABA-glycine transporters
YOR215C	AIM41	1.06064	0.000905938	Putative protein of unknown function; the authentic protein is detected in highly purified mitochondria in high-throughput studies; null mutant displays reduced frequency of mitochondrial genome loss
YOR388C	FDH1	1.05981	7.08266e-06	NAD(+)-dependent formate dehydrogenase; may protect cells from exogenous formate
YMR262W	YMR262W	1.05769	0.000186089	Protein of unknown function; interacts weakly with Knr4p; YMR262W is not an essential gene
YDL128W	VCX1	1.05624	0.00112601	Vacuolar membrane antiporter with Ca2+/H+ and K+/H+ exchange activity; involved in control of cytosolic Ca2+ and K+ concentrations; has similarity to sodium/calcium exchangers, including the bovine Na+/Ca2+,K+ antiporter
YNL014W	HEF3	1.05528	0.0153191	Translational elongation factor EF-3; member of the ABC superfamily; stimulates EF-1 alpha-dependent binding of aminoacyl-tRNA by the ribosome; normally expressed in zinc deficient cells; HEF3 has a paralog, YEF3, that arose from the whole genome duplication
YKR031C	SPO14	1.05527	7.75989e-06	Phospholipase D; catalyzes the hydrolysis of phosphatidylcholine, producing choline and phosphatidic acid; involved in Sec14p-independent secretion; required for meiosis and spore formation; differently regulated in secretion and meiosis; participates in transcription initiation and/or early elongation of specific genes; interacts with "foot domain" of RNA polymerase II; deletion results in abnor…
YOR220W	RCN2	1.05489	0.0393392	Protein of unknown function; green fluorescent protein (GFP)-fusion protein localizes to the cytoplasm; phosphorylated in response to alpha factor; protein abundance increases in response to DNA replication stress
YKR101W	SIR1	1.05459	0.000284445	Protein involved in silencing at mating-type loci HML and HMR; recruitment to silent chromatin requires interactions with Orc1p and with Sir4p, through a common Sir1p domain; binds to centromeric chromatin
YIL097W	FYV10	1.05393	0.00361292	Subunit of GID complex; involved in proteasome-dependent catabolite inactivation of gluconeogenic enzymes FBPase, PEPCK, and c-MDH; forms dimer with Rmd5p that is then recruited to GID Complex by Gid8p; contains a degenerate RING finger motif needed for GID complex ubiquitin ligase activity in vivo, as well as CTLH and CRA domains; plays role in anti-apoptosis; required for survival upon exposure…
YOL119C	MCH4	1.05128	0.0441636	Protein with similarity to mammalian monocarboxylate permeases; monocarboxylate permeases are involved in transport of monocarboxylic acids across the plasma membrane but mutant is not deficient in monocarboxylate transport
YJL084C	ALY2	1.05084	3.8096e-06	Alpha arrestin; controls nutrient-mediated intracellular sorting of permease Gap1p; interacts with AP-1 subunit Apl4p; phosphorylated by Npr1p and also by cyclin-CDK complex Pcl7p-Pho85p; promotes endocytosis of plasma membrane proteins; ALY2 has a paralog, ALY1, that arose from the whole genome duplication
YBR038W	CHS2	1.05012	0.000340959	Chitin synthase II; catalyzes transfer of N-acetylglucosamine (GlcNAc) to chitin upon activation of zymogenic form; required for chitin synthesis in the primary septum during cytokinesis; localization regulated by Cdk1p during mitosis; phosphorylation by Dbf2p kinase regulates its dynamics and chitin synthesis during cytokinesis
YDR505C	PSP1	1.04549	0.00152464	Asn and gln rich protein of unknown function; high-copy suppressor of POL1 (DNA polymerase alpha) and partial suppressor of CDC2 (polymerase delta) and CDC6 (pre-RC loading factor) mutations; overexpression results in growth inhibition; PSP1 has a paralog, YLR177W, that arose from the whole genome duplication
YPR057W	BRR1	1.04323	0.0102062	snRNP protein component of spliceosomal snRNPs; required for pre-mRNA splicing and snRNP biogenesis; in null mutant newly-synthesized snRNAs are destabilized and 3'-end processing is slowed
YCL011C	GBP2	1.03973	0.0470415	Poly(A+) RNA-binding protein; key surveillance factor for the selective export of spliced mRNAs from the nucleus to the cytoplasm; preference for intron-containing genes; similar to Npl3p; also binds single-stranded telomeric repeat sequence in vitro; relocalizes to the cytosol in response to hypoxia; GBP2 has a paralog, HRB1, that arose from the whole genome duplication
YHR178W	STB5	1.03851	0.00160457	Transcription factor; involved in regulating multidrug resistance and oxidative stress response; forms a heterodimer with Pdr1p; contains a Zn(II)2Cys6 zinc finger domain that interacts with a pleiotropic drug resistance element in vitro
YJR121W	ATP2	1.03603	0.000157385	Beta subunit of the F1 sector of mitochondrial F1F0 ATP synthase; which is a large, evolutionarily conserved enzyme complex required for ATP synthesis; F1 translationally regulates ATP6 and ATP8 expression to achieve a balanced output of ATP synthase genes encoded in nucleus and mitochondria; phosphorylated
YNL160W	YGP1	1.03523	0.0447329	Cell wall-related secretory glycoprotein; induced by nutrient deprivation-associated growth arrest and upon entry into stationary phase; may be involved in adaptation prior to stationary phase entry; YGP1 has a paralog, SPS100, that arose from the whole genome duplication
YOR292C	YOR292C	1.03447	0.0147516	Putative protein of unknown function; green fluorescent protein (GFP)-fusion protein localizes to the vacuole; YOR292C is not an essential gene
YPL038W	MET31	1.02977	0.000120974	Zinc-finger DNA-binding transcription factor; targets strong transcriptional activator Met4p to promoters of sulfur metabolic genes; involved in transcriptional regulation of the methionine biosynthetic genes; feedforward loop controlling expression of MET32 and the lack of such a loop for MET31 may account for the differential actions of Met31p and Met32p; MET31 has a paralog, MET32, that arose …
YLL040C	VPS13	1.02915	0.0468059	Protein involved in prospore membrane morphogenesis; heterooligomeric or homooligomeric complex; peripherally associated with membranes; involved in sporulation, vacuolar protein sorting, prospore membrane formation during sporulatoin, and protein-Golgi retention; homologous to human CHAC and COH1 which are involved in chorea acanthocytosis and Cohen syndrome, respectively
YLR027C	AAT2	1.02861	0.00920345	Cytosolic aspartate aminotransferase involved in nitrogen metabolism; localizes to peroxisomes in oleate-grown cells
YPR031W	NTO1	1.0251	0.000913485	Subunit of the NuA3 histone acetyltransferase complex; this complex acetylates histone H3; contains PHD finger domain that interacts with methylated histone H3
YNR013C	PHO91	1.02477	0.00115299	Low-affinity vacuolar phosphate transporter; exports phosphate from the vacuolar lumen to the cytosol; regulates phosphate and polyphosphate metabolism; acts upstream of Pho81p in regulation of the PHO pathway; deletion of pho84, pho87, pho89, pho90, and pho91 causes synthetic lethality; transcription independent of Pi and Pho4p activity; overexpression results in vigorous growth
YPR115W	RGC1	1.02302	0.000193358	Pleckstrin homology domain containing protein; proposed to function as a glycerol channel activator; green fluorescent protein (GFP)-fusion protein localizes to the cytoplasm; RGC1 has a paralog, ASK10, that arose from the whole genome duplication
YAL053W	FLC2	1.02269	0.00326164	Putative calcium channel involved in calcium release under hypotonic stress; required for uptake of FAD into endoplasmic reticulum; involved in cell wall maintenance; FLC2 has a paralog, YOR365C, that arose from the whole genome duplication
YHR071W	PCL5	1.02146	0.00502469	Cyclin; interacts with and phosphorylated by Pho85p cyclin-dependent kinase (Cdk), induced by Gcn4p at level of transcription, specifically required for Gcn4p degradation, may be sensor of cellular protein biosynthetic capacity
YDR173C	ARG82	1.01995	0.00394176	Inositol polyphosphate multikinase (IPMK); sequentially phosphorylates Ins(1,4,5)P3 to form Ins(1,3,4,5,6)P5; also has diphosphoinositol polyphosphate synthase activity; regulates arginine-, phosphate-, and nitrogen-responsive genes
YHL024W	RIM4	1.01981	0.00504302	Putative RNA-binding protein; required for the expression of early and middle sporulation genes
YEL033W	MTC7	1.0186	0.000149576	Protein of unknown function; predicted metabolic role based on network analysis derived from ChIP experiments, a large-scale deletion study and localization of transcription factor binding sites; null mutant is sensitive to temperature oscillation in a cdc13-1 mutant
YMR135C	GID8	1.01828	0.0158513	Subunit of GID Complex, binds strongly to central component Vid30p; GID Complex is involved in proteasome-dependent catabolite inactivation of fructose-1,6-bisphosphatase; recruits Rmd5p, Fyv10 and Vid28p to GID Complex; contains LisH, CTLH, and CRA domains that mediate binding to Vid30p (LisH) and Rmd5p and Vid28p (CTLH and CRA); dosage-dependent regulator of START
YIR016W	YIR016W	1.01679	0.012677	Putative protein of unknown function; expression directly regulated by the metabolic and meiotic transcriptional regulator Ume6p; overexpression causes a cell cycle delay or arrest; non-essential gene; YIR016W has a paralog, YOL036W, that arose from the whole genome duplication
YDL147W	RPN5	1.01579	0.0047597	Subunit of the CSN and 26S proteasome lid complexes; similar to mammalian p55 subunit and to another S. cerevisiae regulatory subunit, Rpn7p; Rpn5p is an essential protein; the COP9 signalosome is also known as the CSN
YOL151W	GRE2	1.01433	0.0371367	3-methylbutanal reductase and NADPH-dependent methylglyoxal reductase; stress induced (osmotic, ionic, oxidative, heat shock and heavy metals); regulated by the HOG pathway; restores resistance to glycolaldehyde by coupling reduction of glycolaldehyde to ethylene glycol and oxidation of NADPH to NADP+; protein abundance increases in response to DNA replication stress; methylglyoxal reductase (NAD…
YLR410W	VIP1	1.01222	0.000286778	Inositol hexakisphosphate and inositol heptakisphosphate kinase; inositol heptakisphosphate (IP7) production is important for phosphate signaling; involved in cortical actin cytoskeleton function, and invasive pseudohyphal growth analogous to S. pombe asp1; inositol hexakisphosphate is also known as IP6
YHR200W	RPN10	1.01202	0.00356709	Non-ATPase base subunit of the 19S RP of the 26S proteasome; N-terminus plays a role in maintaining the structural integrity of the regulatory particle (RP); binds selectively to polyubiquitin chains; homolog of the mammalian S5a protein
YLR351C	NIT3	1.00986	0.0162593	Nit protein; one of two proteins in S. cerevisiae with similarity to the Nit domain of NitFhit from fly and worm and to the mouse and human Nit protein which interacts with the Fhit tumor suppressor; nitrilase superfamily member
YLR194C	YLR194C	1.00644	0.00495493	Structural constituent of the cell wall; attached to the plasma membrane by a GPI-anchor; expression is upregulated in response to cell wall stress
YIL111W	COX5B	1.00631	0.000222882	Subunit Vb of cytochrome c oxidase; cytochrome c oxidase is the terminal member of the mitochondrial inner membrane electron transport chain; Cox5Bp is predominantly expressed during anaerobic growth while its isoform Va (Cox5Ap) is expressed during aerobic growth; COX5B has a paralog, COX5A, that arose from the whole genome duplication
YGL059W	PKP2	1.00328	0.000409911	Mitochondrial protein kinase; negatively regulates activity of the pyruvate dehydrogenase complex by phosphorylating the ser-133 residue of the Pda1p subunit; acts in concert with kinase Pkp1p and phosphatases Ptc5p and Ptc6p; relocalizes from mitochondrion to cytoplasm upon DNA replication stress
YGL045W	RIM8	1.00171	0.00788072	Protein involved in proteolytic activation of Rim101p; part of response to alkaline pH; interacts with ESCRT-1 subunits Stp22p and Vps28p; essential for anaerobic growth; member of the arrestin-related trafficking adaptor family
YDR425W	SNX41	1.00082	6.26834e-06	Sorting nexin; involved in the retrieval of late-Golgi SNAREs from the post-Golgi endosome to the trans-Golgi network; interacts with Snx4p
YBR022W	POA1	-1.00114	0.00579469	Phosphatase that is highly specific for ADP-ribose 1''-phosphate; a tRNA splicing metabolite; may have a role in regulation of tRNA splicing
YGR146C	ECL1	-1.00128	0.0196359	Protein of unknown function; mitochondrial-dependent role in the extension of chronological lifespan; overexpression increases oxygen consumption and respiratory activity while deletion results in reduced oxygen consumption under conditions of caloric restriction; induced by iron homeostasis transcription factor Aft2p; multicopy suppressor of temperature sensitive hsf1 mutant; induced by treatmen…
YNL151C	RPC31	-1.00438	3.8369e-05	RNA polymerase III subunit C31
YDR116C	MRPL1	-1.00793	0.000247725	Mitochondrial ribosomal protein of the large subunit
YIL066C	RNR3	-1.00997	0.0153191	Minor isoform of large subunit of ribonucleotide-diphosphate reductase; the RNR complex catalyzes rate-limiting step in dNTP synthesis, regulated by DNA replication and DNA damage checkpoint pathways via localization of small subunits; RNR3 has a paralog, RNR1, that arose from the whole genome duplication
YKR059W	TIF1	-1.0113	0.00105629	Translation initiation factor eIF4A; DEA(D/H)-box RNA helicase that couples ATPase activity to RNA binding and unwinding; forms a dumbbell structure of two compact domains connected by a linker; interacts with eIF4G; protein abundance increases in response to DNA replication stress; TIF1 has a paralog, TIF2, that arose from the whole genome duplication
YIL120W	QDR1	-1.01154	0.000202265	Multidrug transporter of the major facilitator superfamily; member of the 12-spanner drug:H(+) antiporter DHA1 family; involved in spore wall assembly; sequence similarity to DTR1 and QDR3, and the triple mutant dtr1 qdr1 qdr3 exhibits reduced dityrosine fluorescence relative to the single mutants; required for resistance to quinidine, ketoconazole, fluconazole, and barban; QDR1 has a paralog, AQ…
YGL027C	CWH41	-1.01322	0.0370484	Processing alpha glucosidase I; ER type II integral membrane N-glycoprotein involved in assembly of cell wall beta 1,6 glucan and asparagine-linked protein glycosylation; also involved in ER protein quality control and sensing of ER stress
YJR124C	YJR124C	-1.01389	0.00303297	Putative protein of unknown function; expression induced under calcium shortage
YOR074C	CDC21	-1.01529	0.00242859	Thymidylate synthase; required for de novo biosynthesis of pyrimidine deoxyribonucleotides; expression is induced at G1/S
YDR084C	TVP23	-1.01558	0.00770929	Integral membrane protein; localized to late Golgi vesicles along with the v-SNARE Tlg2p; green fluorescent protein (GFP)-fusion protein localizes to the cytoplasm in a punctate pattern
YPR018W	RLF2	-1.01927	0.000320375	Largest subunit (p90) of the Chromatin Assembly Complex (CAF-1); chromatin assembly by CAF-1 is important for multiple processes including silencing at telomeres, mating type loci, and rDNA; maintenance of kinetochore structure; deactivation of the DNA damage checkpoint after DNA repair; chromatin dynamics during transcription; and repression of divergent noncoding transcription
YBR251W	MRPS5	-1.02473	0.00934234	Mitochondrial ribosomal protein of the small subunit
YNL030W	HHF2	-1.02916	0.0361623	Histone H4; core histone protein required for chromatin assembly and chromosome function; one of two identical histone proteins (see also HHF1); contributes to telomeric silencing; N-terminal domain involved in maintaining genomic integrity
YOL017W	ESC8	-1.03167	0.00164366	Protein involved in telomeric and mating-type locus silencing; interacts with Sir2p and also interacts with Gal11p, which is a component of the RNA pol II mediator complex; ESC8 has a paralog, IOC3, that arose from the whole genome duplication
YJR101W	RSM26	-1.03392	2.90097e-05	Mitochondrial ribosomal protein of the small subunit
YER060W-A	FCY22	-1.03397	0.00253952	Putative purine-cytosine permease; very similar to Fcy2p but cannot substitute for its function
YLR204W	QRI5	-1.0348	0.0056138	Mitochondrial inner membrane protein; required for accumulation of spliced COX1 mRNA; may have an additional role in translation of COX1 mRNA
YOR224C	RPB8	-1.03493	0.015198	RNA polymerase subunit ABC14.5; common to RNA polymerases I, II, and III
YLR346C	YLR346C	-1.03668	0.0037679	Putative protein of unknown function found in mitochondria; expression is regulated by transcription factors involved in pleiotropic drug resistance, Pdr1p and Yrr1p; not an essential gene; YLR346C has a paralog, YGR035C, that arose from the whole genome duplication
YKL192C	ACP1	-1.03797	0.0111872	Mitochondrial matrix acyl carrier protein; involved in biosynthesis of octanoate, which is a precursor to lipoic acid; activated by phosphopantetheinylation catalyzed by Ppt2p
YPL041C	MRX11	-1.03816	0.0133874	Protein that associates with mitochondrial ribosome; involved in maintenance of telomere length
YKL009W	MRT4	-1.04274	0.00641538	Protein involved in mRNA turnover and ribosome assembly; required at post-transcriptional step for efficient retrotransposition; localizes to the nucleolus
YPL098C	MGR2	-1.04479	0.00979609	Subunit of the TIM23 translocase complex; acts to couple Tim21p with the core Tim23 translocase; provides quality control for insertion of membrane proteins by regulating their release into the inner membrane by the TIM23 complex; absolutely required for mitochondrial import of presequence-containing proteins at elevated temperature; required for viability of cells lacking the mitochondrial genom…
YFL047W	RGD2	-1.04551	0.0010223	GTPase-activating protein (RhoGAP) for Cdc42p and Rho5p; relocalizes from bud neck to cytoplasm upon DNA replication stress
YPR035W	GLN1	-1.04647	0.0290948	Glutamine synthetase (GS); synthesizes glutamine from glutamate and ammonia; with Glt1p, forms the secondary pathway for glutamate biosynthesis from ammonia; expression regulated by nitrogen source and by amino acid limitation; forms filaments of back-to-back stacks of cylindrical homo-decamers at low pH, leading to enzymatic inactivation and storage during states of advanced cellular starvation;…
YBR058C-A	TSC3	-1.04704	0.000904874	Protein that stimulates the activity of serine palmitoyltransferase; involved in sphingolipid biosynthesis; Lcb1p and Lcb2p are the two components of serine palmitoyltransferase
YBL018C	POP8	-1.04876	0.00341625	Subunit of both RNase MRP and nuclear RNase P; RNase MRP cleaves pre-rRNA, while nuclear RNase P cleaves tRNA precursors to generate mature 5' ends and facilitates turnover of nuclear RNAs; relocalizes to the cytosol in response to hypoxia
YDR223W	CRF1	-1.04881	0.0212959	Transcriptional corepressor; involved in repression of ribosomal protein (RP) gene transcription via the TOR signaling pathway which promotes accumulation of Crf1p in the nucleus; role in repression of RP genes varies by strain; CRF1 has a paralog, IFH1, that arose from the whole genome duplication
YDR310C	SUM1	-1.05033	0.000294776	Transcriptional repressor that regulates middle-sporulation genes; required for mitotic repression of middle sporulation-specific genes; also acts as general replication initiation factor; involved in telomere maintenance, chromatin silencing; regulated by pachytene checkpoint
YJL096W	MRPL49	-1.05052	0.00265426	Mitochondrial ribosomal protein of the large subunit
YOR012W	YOR012W	-1.05144	0.0144035	Putative protein of unknown function
YMR274C	RCE1	-1.05376	2.08486e-06	Type II CAAX prenyl protease; involved in the proteolysis and maturation of Ras and the a-factor mating pheromone
YLR036C	YLR036C	-1.05398	0.0101029	Putative protein predicted to have transmembrane domains; interacts with HSP90 by yeast two-hybrid analysis; YLR036C is not an essential protein
YKR090W	PXL1	-1.05725	0.0363793	Protein that localizes to sites of polarized growth; required for selection and/or maintenance of polarized growth sites, may modulate signaling by the GTPases Cdc42p and Rho1p; contains LIM domains and has similarity to metazoan paxillin; relocalizes from bud neck to cytoplasm upon DNA replication stress
YPR069C	SPE3	-1.06157	0.0232285	Spermidine synthase; involved in biosynthesis of spermidine and also in biosynthesis of pantothenic acid; spermidine is required for growth of wild-type cells
YDR300C	PRO1	-1.06624	0.00120469	Gamma-glutamyl kinase; catalyzes the first step in proline biosynthesis; PRO1 has a paralog, YHR033W, that arose from the whole genome duplication
YLL044W	YLL044W	-1.06723	0.00196686	Dubious open reading frame; unlikely to encode a functional protein, based on available experimental and comparative sequence data; transcription of both YLL044W and the overlapping gene RPL8B is reduced in the gcr1 null mutant
YKL216W	URA1	-1.06978	0.00192494	Dihydroorotate dehydrogenase; catalyzes the fourth enzymatic step in the de novo biosynthesis of pyrimidines, converting dihydroorotic acid into orotic acid
YBL081W	YBL081W	-1.07361	0.0161763	Non-essential protein of unknown function; null mutation results in a decrease in plasma membrane electron transport
YPL076W	GPI2	-1.0746	0.00136788	Protein involved in the synthesis of GlcNAc-PI; GlcNAc-PI is the first intermediate in the synthesis of glycosylphosphatidylinositol (GPI) anchors; homologous to the human PIG-C protein; GlcNAc-PI stands for N-acetylglucosaminyl phosphatidylinositol
YOR099W	KTR1	-1.07619	0.00711937	Alpha-1,2-mannosyltransferase; involved in O- and N-linked protein glycosylation; type II membrane protein; member of the KRE2/MNT1 mannosyltransferase family; relocalizes from vacuole to cytoplasm upon DNA replication stress
YGR035C	YGR035C	-1.07779	0.010854	Putative protein of unknown function, potential Cdc28p substrate; transcription is activated by paralogous transcription factors Yrm1p and Yrr1p along with genes involved in multidrug resistance; YGR035C has a paralog, YLR346C, that arose from the whole genome duplication
YDR302W	GPI11	-1.07887	0.00454367	ER membrane protein involved in a late step of GPI anchor assembly; involved in the addition of phosphoethanolamine to the multiply mannosylated glycosylphosphatidylinositol (GPI) intermediate; human PIG-Fp is a functional homolog
YLR196W	PWP1	-1.07894	0.0289312	Protein with WD-40 repeats involved in rRNA processing; associates with trans-acting ribosome biogenesis factors; similar to beta-transducin superfamily
YJR151C	DAN4	-1.07911	0.0054176	Cell wall mannoprotein; has similarity to Tir1p, Tir2p, Tir3p, and Tir4p; expressed under anaerobic conditions, completely repressed during aerobic growth
YJL097W	PHS1	-1.08268	0.00495011	Essential 3-hydroxyacyl-CoA dehydratase of the ER membrane; involved in elongation of very long-chain fatty acids; evolutionarily conserved, similar to mammalian PTPLA and PTPLB; involved in sphingolipid biosynthesis and protein trafficking
YML067C	ERV41	-1.08289	0.00318575	Protein localized to COPII-coated vesicles; forms a complex with Erv46p; involved in the membrane fusion stage of transport; has homology to human ERGIC2 (PTX1) protein
YBL068W	PRS4	-1.0874	0.0339386	5-phospho-ribosyl-1(alpha)-pyrophosphate synthetase, synthesizes PRPP; which is required for nucleotide, histidine, and tryptophan biosynthesis; one of five related enzymes, which are active as heteromultimeric complexes; PRS4 has a paralog, PRS2, that arose from the whole genome duplication; a missense mutation in the conserved residue R196 of its human homolog PRPS1 is pathogenic
YMR217W	GUA1	-1.09091	0.00284016	GMP synthase; highly conserved enzyme that catalyzes the second step in the biosynthesis of GMP from inosine 5'-phosphate (IMP); transcription is not subject to regulation by guanine but is negatively regulated by nutrient starvation; reduction-of-function mutation gua1-G388D causes changes in cellular guanine nucleotide pools, defects in general protein synthesis, and impaired translation of GCN…
YNL175C	NOP13	-1.09235	0.00942925	Nucleolar protein found in preribosomal complexes; contains an RNA recognition motif (RRM); relative distribution to the nucleolus increases upon DNA replication stress
YGR208W	SER2	-1.09278	0.000835348	Phosphoserine phosphatase of the phosphoglycerate pathway; involved in serine and glycine biosynthesis, expression is regulated by the available nitrogen source
YDL120W	YFH1	-1.09325	0.0003041	Mitochondrial matrix iron chaperone; oxidizes and stores iron; interacts with Isu1p to promote Fe-S cluster assembly; mutation results in multiple Fe/S-dependent enzyme deficiencies; human frataxin homolog FXN is mutated in Friedrich's ataxia; human FTL gene can complement yeast yfh1 null mutant
YAL046C	AIM1	-1.09342	0.0270829	Protein involved in mitochondrial function or organization; null mutant displays elevated frequency of mitochondrial genome loss
YMR093W	UTP15	-1.09361	0.00559977	Nucleolar protein; component of the small subunit (SSU) processome containing the U3 snoRNA that is involved in processing of pre-18S rRNA
YKL181W	PRS1	-1.09381	0.0047607	5-phospho-ribosyl-1(alpha)-pyrophosphate synthetase; synthesizes PRPP, which is required for nucleotide, histidine, and tryptophan biosynthesis; plays a key role in cell wall integrity (CWI) pathway; one of five related enzymes, which are active as heteromultimeric complexes; missense mutations in human homolog PRPS1 are associated with neuropathic Arts syndrome and Charcot-Marie Tooth (CMTX5) di…
YPR182W	SMX3	-1.09568	0.000424298	Core Sm protein Sm F; part of heteroheptameric complex (with Smb1p, Smd1p, Smd2p, Smd3p, Sme1p, and Smx2p) that is part of the spliceosomal U1, U2, U4, and U5 snRNPs; homolog of human Sm F
YDR432W	NPL3	-1.09811	0.0209814	RNA-binding protein; promotes elongation, regulates termination, and carries poly(A) mRNA from nucleus to cytoplasm; represses translation initiation by binding eIF4G; required for pre-mRNA splicing; interacts with E3 ubiquitin ligase Bre1p, linking histone ubiquitination to mRNA processing; may have role in telomere maintenance; dissociation from mRNAs promoted by Mtr10p; phosphorylated by Sky1p…
YLR378C	SEC61	-1.09827	0.002503	Conserved ER protein translocation channel; essential subunit of Sec61 complex (Sec61p, Sbh1p, and Sss1p); forms channel for SRP-dependent protein import; with Sec63 complex allows SRP-independent protein import into ER; involved in posttranslational soluble protein import into the ER, ERAD of soluble substrates, and misfolded soluble protein export from the ER
YER061C	CEM1	-1.09829	0.00161097	Mitochondrial beta-keto-acyl synthase; possible role in fatty acid synthesis; required for mitochondrial respiration
YDR449C	UTP6	-1.09945	0.0361623	Nucleolar protein; component of the small subunit (SSU) processome containing the U3 snoRNA that is involved in processing of pre-18S rRNA
YHL047C	ARN2	-1.10027	0.012778	Transporter; member of the ARN family of transporters that specifically recognize siderophore-iron chelates; responsible for uptake of iron bound to the siderophore triacetylfusarinine C
YPR041W	TIF5	-1.10144	0.00409676	Translation initiation factor eIF5; functions both as a GTPase-activating protein to mediate hydrolysis of ribosome-bound GTP and as a GDP dissociation inhibitor to prevent recycling of eIF2
YBR042C	CST26	-1.10231	0.00137346	Putative transferase involved in phospholipid biosynthesis; required for incorporation of stearic acid into phosphatidylinositol; affects chromosome stability when overexpressed; CST26 has a paralog, YDR018C, that arose from the whole genome duplication
YBR194W	AIM4	-1.10289	0.000132764	Protein proposed to be associated with the nuclear pore complex; null mutant is viable, displays elevated frequency of mitochondrial genome loss and is sensitive to freeze-thaw stress
YPL075W	GCR1	-1.10369	0.0339933	Transcriptional activator of genes involved in glycolysis; DNA-binding protein that interacts and functions with the transcriptional activator Gcr2p
YGL120C	PRP43	-1.10507	0.0367797	RNA helicase in the DEAH-box family; functions in both RNA polymerase I and polymerase II transcript metabolism; catalyzes removal of U2, U5, and U6 snRNPs from the postsplicing lariat-intron ribonucleoprotein complex; required for efficient biogenesis of both small- and large-subunit rRNAs; acts with Sqs1p to promote 20S to 18S rRNA processing catalyzed by endonuclease Nob1p
YBR082C	UBC4	-1.11004	0.0030615	Ubiquitin-conjugating enzyme (E2); key E2 partner with Ubc1p for the anaphase-promoting complex (APC); mediates degradation of abnormal or excess proteins, including calmodulin and histone H3; regulates levels of DNA Polymerase-{alpha} to promote efficient and accurate DNA replication; interacts with many SCF ubiquitin protein ligases; component of the cellular stress response; UBC4 has a paralog…
YER165W	PAB1	-1.11697	0.00252309	Poly(A) binding protein; part of the 3'-end RNA-processing complex, mediates interactions between the 5' cap structure and the 3' mRNA poly(A) tail, involved in control of poly(A) tail length, interacts with translation factor eIF-4G; stimulates, but is not required for the deadenylation activity of the Pan2p-Pan3p poly(A)-ribonuclease complex
YBR171W	SEC66	-1.11937	0.000228537	Non-essential subunit of Sec63 complex; with Sec61 complex, Kar2p/BiP and Lhs1p forms a channel competent for SRP-dependent and post-translational SRP-independent protein targeting and import into the ER; other members are Sec63p, Sec62p, and Sec72p
YNL135C	FPR1	-1.12053	0.000134099	Peptidyl-prolyl cis-trans isomerase (PPIase); binds to the drugs FK506 and rapamycin; also binds to the nonhistone chromatin binding protein Hmo1p and may regulate its assembly or function; N-terminally propionylated in vivo
YCR060W	TAH1	-1.12153	0.0067179	Component of conserved R2TP complex (Rvb1-Rvb2-Tah1-Pih1); R2TP complex interacts with Hsp90 (Hsp82p and Hsc82p) to mediate assembly of large protein complexes such as box C/D snoRNPs and RNA polymerase II; contains a single TPR domain with at least two TPR motifs; plays a role in determining prion variants
YDR091C	RLI1	-1.12225	0.00250854	Essential Fe-S protein; required for ribosome biogenesis, translation initiation/termination; facilitates binding of multifactor complex (MFC) of initiation factors to small ribosomal subunit; Dom34-Hbs1 complex and Rli1p work in dissociating inactive ribosomes, thereby facilitating translation restart; forms complex with Lto1p and Yae1p; dependency on ROS-labile FeS clusters, activity in nuclear…
YCR046C	IMG1	-1.12416	0.00166756	Mitochondrial ribosomal protein of the large subunit; required for respiration and for maintenance of the mitochondrial genome
YPL226W	NEW1	-1.1267	0.00167027	ATP binding cassette protein; cosediments with polysomes and is required for biogenesis of the small ribosomal subunit; Asn/Gln-rich rich region supports [NU+] prion formation and susceptibility to [PSI+] prion induction
YLR359W	ADE13	-1.12947	0.00286793	Adenylosuccinate lyase; catalyzes two steps in the 'de novo' purine nucleotide biosynthetic pathway; expression is repressed by adenine and activated by Bas1p and Pho2p; mutations in human ortholog ADSL cause adenylosuccinase deficiency
YNL044W	YIP3	-1.13029	0.000485194	Protein localized to COPII vesicles; proposed to be involved in ER to Golgi transport; interacts with members of the Rab GTPase family and Yip1p; also interacts with Rtn1p
YJL063C	MRPL8	-1.13051	0.00334012	Mitochondrial ribosomal protein of the large subunit
YJL061W	NUP82	-1.13241	5.96259e-05	Linker nucleoporin component of the nuclear pore complex (NPC); also part of the NPC cytoplasmic filaments; contributes to nucleocytoplasmic transport and NPC biogenesis; forms stable associations with three FG-nucleoporins (Nsp1p, Nup159p, and Nup116p); relocalizes to the cytosol in response to hypoxia
YLR132C	USB1	-1.13354	0.000527263	Putative phosphodiesterase specific for U6 snRNA 3' end modification; trims the 3' poly(u) tract to leave a terminal 3' phosphate; human homolog, hUSB1 (aka C16orf57) produces a 2',3' cyclic phosphate; mutations in hUSB1 are associated with a rare skin condition (OMIM 604173); essential protein that localizes to the nucleus and mitochondria; overexpression suppresses the respiratory defects of ox…
YOR212W	STE4	-1.13354	0.00138809	G protein beta subunit; forms a dimer with Ste18p to activate the mating signaling pathway, forms a heterotrimer with Gpa1p and Ste18p to dampen signaling; may recruit Rho1p to the polarized growth site during mating; contains WD40 repeats
YMR079W	SEC14	-1.13362	8.08964e-05	Phosphatidylinositol/phosphatidylcholine transfer protein; involved in regulating PtdIns, PtdCho, and ceramide metabolism, products of which regulate intracellular transport and UPR; has a role in localization of lipid raft proteins; functionally homologous to mammalian PITPs; SEC14 has a paralog, YKL091C, that arose from the whole genome duplication
YLR266C	PDR8	-1.13527	0.000287799	Transcription factor; targets include ATP-binding cassette (ABC) transporters, major facilitator superfamily transporters, and other genes involved in the pleiotropic drug resistance (PDR) phenomenon; PDR8 has a paralog, YRR1, that arose from the whole genome duplication
YDR144C	MKC7	-1.13723	9.90369e-06	GPI-anchored aspartyl protease; member of the yapsin family of proteases involved in cell wall growth and maintenance; shares functions with Yap3p and Kex2p; MKC7 has a paralog, YPS1, that arose from the whole genome duplication
YIL162W	SUC2	-1.14015	0.00334012	Invertase; sucrose hydrolyzing enzyme; a secreted, glycosylated form is regulated by glucose repression, and an intracellular, nonglycosylated enzyme is produced constitutively
YML093W	UTP14	-1.14042	0.00322201	Subunit of U3-containing Small Subunit (SSU) processome complex; involved in production of 18S rRNA and assembly of small ribosomal subunit
YKL004W	AUR1	-1.14083	0.008482	Phosphatidylinositol:ceramide phosphoinositol transferase; required for sphingolipid synthesis; can mutate to confer aureobasidin A resistance; also known as IPC synthase
YOR176W	HEM15	-1.14348	0.000478724	Ferrochelatase; a mitochondrial inner membrane protein, catalyzes the insertion of ferrous iron into protoporphyrin IX, the eighth and final step in the heme biosynthetic pathway
YMR013C	SEC59	-1.14498	0.00152464	Dolichol kinase; catalyzes the terminal step in dolichyl monophosphate (Dol-P) biosynthesis; required for viability and for normal rates of lipid intermediate synthesis and protein N-glycosylation
YGR094W	VAS1	-1.14558	0.0343685	Mitochondrial and cytoplasmic valyl-tRNA synthetase; human homolog VARS2 implicated in mitochondrial diseases, can partially complement yeast null mutant
YGR172C	YIP1	-1.14569	0.000144961	Integral membrane protein; required for the biogenesis of ER-derived COPII transport vesicles; interacts with Yif1p and Yos1p; localizes to the Golgi, the ER, and COPII vesicles; homolog of human YIPF4
YOL005C	RPB11	-1.14693	0.0072202	RNA polymerase II subunit B12.5; part of central core; similar to Rpc19p and bacterial alpha subunit
YLR186W	EMG1	-1.14894	0.0161736	Methyltransferase for rRNA; catalyzes methylation of the pseudouridine residue 1191 of 18S rRNA; member of the SPOUT methyltransferase family; required for maturation of 18S rRNA and for 40S ribosomal subunit production independently of methyltransferase activity; forms homodimers; human ortholog is mutated in Bowen-Conradi syndrome, and the equivalent mutation in yeast affects Emg1p dimerization…
YKL170W	MRPL38	-1.14913	0.0184824	Mitochondrial ribosomal protein of the large subunit; appears as two protein spots (YmL34 and YmL38) on two-dimensional SDS gels; protein abundance increases in response to DNA replication stress
YGR138C	TPO2	-1.15019	0.0235023	Polyamine transporter of the major facilitator superfamily; member of the 12-spanner drug:H(+) antiporter DHA1 family; specific for spermine; localizes to the plasma membrane; transcription of TPO2 is regulated by Haa1p; TPO2 has a paralog, TPO3, that arose from the whole genome duplication
YBR243C	ALG7	-1.15208	0.00149733	UDP-N-acetyl-glucosamine-1-P transferase; transfers Glc-Nac-P from UDP-GlcNac to Dol-P in the ER in the first step of the dolichol pathway of protein asparagine-linked glycosylation; inhibited by tunicamycin
YMR298W	LIP1	-1.15434	0.000915887	Ceramide synthase subunit; single-span ER membrane protein associated with Lag1p and Lac1p and required for ceramide synthase activity, null mutant grows extremely slowly and is defective in ceramide synthesis
YIL009W	FAA3	-1.15559	0.0227122	Long chain fatty acyl-CoA synthetase; activates imported fatty acids; green fluorescent protein (GFP)-fusion protein localizes to the cell periphery
YLR058C	SHM2	-1.16109	0.00431787	Cytosolic serine hydroxymethyltransferase; converts serine to glycine plus 5,10 methylenetetrahydrofolate; major isoform involved in generating precursors for purine, pyrimidine, amino acid, and lipid biosynthesis
YHR099W	TRA1	-1.16195	0.00218464	Subunit of SAGA and NuA4 histone acetyltransferase complexes; interacts with acidic activators (e.g., Gal4p) which leads to transcription activation; similar to human TRRAP, which is a cofactor for c-Myc mediated oncogenic transformation
YBR055C	PRP6	-1.16576	0.00235492	Splicing factor; component of the U4/U6-U5 snRNP complex
YGR037C	ACB1	-1.16665	0.000630235	Acyl-CoA-binding protein; transports newly synthesized acyl-CoA esters from fatty acid synthetase (Fas1p-Fas2p) to acyl-CoA-consuming processes; subject to starvation-induced, Grh1p-mediated unconventional secretion; protein abundance increases in response to DNA replication stress
YMR267W	PPA2	-1.17171	2.24231e-06	Mitochondrial inorganic pyrophosphatase; required for mitochondrial function and possibly involved in energy generation from inorganic pyrophosphate
YLR333C	RPS25B	-1.17338	0.00495493	Protein component of the small (40S) ribosomal subunit; homologous to mammalian ribosomal protein S25, no bacterial homolog; RPS25B has a paralog, RPS25A, that arose from the whole genome duplication
YCR090C	YCR090C	-1.17487	3.49664e-05	Putative protein of unknown function; green fluorescent protein (GFP)-fusion protein localizes to the cytoplasm and nucleus; YCR090C is not an essential gene
YPR138C	MEP3	-1.17876	0.000158845	Ammonium permease of high capacity and low affinity; belongs to a ubiquitous family of cytoplasmic membrane proteins that transport only ammonium (NH4+); expression is under the nitrogen catabolite repression regulation ammonia permease; MEP3 has a paralog, MEP1, that arose from the whole genome duplication
YJL091C	GWT1	-1.18014	0.00911816	Protein involved in the inositol acylation of GlcN-PI; the inositol acylation of glucosaminyl phosphatidylinositol (GlcN-PI) forms glucosaminyl(acyl)phosphatidylinositol (GlcN(acyl)PI), an intermediate in the biosynthesis of glycosylphosphatidylinositol (GPI) anchors
YBR088C	POL30	-1.1819	0.0244374	Proliferating cell nuclear antigen (PCNA); functions as the sliding clamp for DNA polymerase delta; may function as a docking site for other proteins required for mitotic and meiotic chromosomal DNA replication and for DNA repair
YLR172C	DPH5	-1.18195	0.0102057	Methyltransferase required for synthesis of diphthamide; diphthamide is a modified histidine residue of translation elongation factor 2 (Eft1p or Eft2p); not essential for viability; GFP-Dph5p fusion protein localizes to the cytoplasm
YDR428C	BNA7	-1.18288	0.0494287	Formylkynurenine formamidase; involved in the de novo biosynthesis of NAD from tryptophan via kynurenine
YJR045C	SSC1	-1.18377	0.0323618	Hsp70 family ATPase; constituent of the import motor component of the Translocase of the Inner Mitochondrial membrane (TIM23 complex); involved in protein translocation and folding; subunit of SceI endonuclease; SSC1 has a paralog, ECM10, that arose from the whole genome duplication
YDR210W	YDR210W	-1.18461	0.040697	Predicted tail-anchored plasma membrane protein; contains a conserved CYSTM module; related proteins in other organisms may be involved in response to stress; green fluorescent protein (GFP)-fusion protein localizes to the cell periphery
YJR119C	JHD2	-1.18612	1.50762e-06	JmjC domain family histone demethylase; promotes global demethylation of H3K4 and repression of noncoding intergenic transcription during sporulation; removes methyl groups added by Set1p methyltransferase; negatively regulated by H3K14 acetylation; protein levels regulated by Not4p polyubiquitin-mediated degradation; regulates sporulation timing by extending period of active transcription in opp…
YDR378C	LSM6	-1.18755	0.018305	Lsm (Like Sm) protein; part of heteroheptameric complexes (Lsm2p-7p and either Lsm1p or 8p): cytoplasmic Lsm1p complex involved in mRNA decay; nuclear Lsm8p complex part of U6 snRNP and possibly involved in processing tRNA, snoRNA, and rRNA
YNL010W	YNL010W	-1.19141	0.0396419	Putative protein of unknown function; similar to phosphoserine phosphatases; green fluorescent protein (GFP)-fusion protein localizes to the cytoplasm and nucleus; homozygous diploid mutant shows an increase in glycogen accumulation
YFL060C	SNO3	-1.19648	0.000699523	Protein of unknown function; nearly identical to Sno2p; expression is induced before the diauxic shift and also in the absence of thiamin
YOR342C	YOR342C	-1.19746	0.000366367	Protein of unknown function; green fluorescent protein (GFP)-fusion protein localizes to the cytoplasm and the nucleus; relocalizes from nucleus to cytoplasm upon DNA replication stress; YOR342C has a paralog, YAL037W, that arose from the whole genome duplication
YNL252C	MRPL17	-1.19861	0.00367436	Mitochondrial ribosomal protein of the large subunit
YMR215W	GAS3	-1.19959	1.86525e-05	Putative 1,3-beta-glucanosyltransferase; has similarity go other GAS family members; low abundance, possibly inactive member of the GAS family of GPI-containing proteins; localizes to the cell wall; mRNA induced during sporulation
YEL057C	YEL057C	-1.20034	0.00984952	Protein of unknown function involved in telomere maintenance; target of UME6 regulation
YHR065C	RRP3	-1.20102	0.010159	Protein involved in rRNA processing; required for maturation of the 35S primary transcript of pre-rRNA and for cleavage leading to mature 18S rRNA; homologous to eIF-4a, which is a DEAD box RNA-dependent ATPase with helicase activity
YNL007C	SIS1	-1.20105	0.00110026	Type II HSP40 co-chaperone that interacts with the HSP70 protein Ssa1p; shuttles between cytosol and nucleus; mediates delivery of misfolded proteins into the nucleus for degradation; involved in proteasomal degradation of misfolded cytosolic proteins; protein abundance increases in response to DNA replication stress; polyQ aggregates sequester Sis1p and interfere with clearance of misfolded prot…
YML043C	RRN11	-1.20287	0.000119114	Component of the core factor (CF) rDNA transcription factor complex; CF is required for transcription of 35S rRNA genes by RNA polymerase I and is composed of Rrn6p, Rrn7p, and Rrn11p
YLR435W	TSR2	-1.20539	0.000143054	Protein with a potential role in pre-rRNA processing
YKR085C	MRPL20	-1.20647	0.000967326	Mitochondrial ribosomal protein of the large subunit
YGR045C	YGR045C	-1.20659	3.01352e-05	Dubious open reading frame; unlikely to encode a functional protein, based on available experimental and comparative sequence data
YNL070W	TOM7	-1.20677	0.0383843	Component of the TOM (translocase of outer membrane) complex; responsible for recognition and initial import steps for all mitochondrially directed proteins; promotes assembly and stability of the TOM complex
YDR234W	LYS4	-1.20678	0.0287055	Homoaconitase; catalyzes the conversion of homocitrate to homoisocitrate, which is a step in the lysine biosynthesis pathway
YPL040C	ISM1	-1.20688	0.00109696	Mitochondrial isoleucyl-tRNA synthetase; null mutant is deficient in respiratory growth; human homolog IARS2 implicated in mitochondrial diseases, can partially complement yeast null mutant
YLR009W	RLP24	-1.20971	0.00472438	Essential protein required for ribosomal large subunit biogenesis; associated with pre-60S ribosomal subunits; stimulates the ATPase activity of Afg2p, which is required for release of Rlp24p from the pre-60S particle; has similarity to Rpl24Ap and Rpl24Bp
YBR291C	CTP1	-1.21052	9.20557e-05	Mitochondrial inner membrane citrate transporter; member of the mitochondrial carrier family
YNL064C	YDJ1	-1.21389	0.00106567	Type I HSP40 co-chaperone; involved in regulation of HSP90 and HSP70 functions; acts as an adaptor that helps Rsp5p recognize cytosolic misfolded proteins for ubiquitylation after heat shock; critical for determining cell size at Start as a function of growth rate; involved in protein translocation across membranes; member of the DnaJ family
YPL156C	PRM4	-1.22384	0.00445687	Pheromone-regulated protein proposed to be involved in mating; predicted to have 1 transmembrane segment; transcriptionally regulated by Ste12p during mating and by Cat8p during the diauxic shift
YOR126C	IAH1	-1.22408	0.00310273	Isoamyl acetate-hydrolyzing esterase; required in balance with alcohol acetyltransferase to maintain optimal amounts of isoamyl acetate, which is particularly important in sake brewing
YLR008C	PAM18	-1.2256	1.11665e-05	Subunit of the import motor (PAM complex); the PAM complex is a component of the Translocase of the Inner Mitochondrial membrane (TIM23 complex); essential J-protein cochaperone that stimulates Ssc1p ATPase activity to drive import; inhibited by Pam16p
YEL017W	GTT3	-1.22847	7.11049e-05	Protein of unknown function may be involved in glutathione metabolism; function suggested by computational analysis of large-scale protein-protein interaction data; GFP-fusion protein localizes to the nuclear periphery
YAR015W	ADE1	-1.23012	1.23935e-05	N-succinyl-5-aminoimidazole-4-carboxamide ribotide synthetase; required for 'de novo' purine nucleotide biosynthesis; red pigment accumulates in mutant cells deprived of adenine; protein abundance increases in response to DNA replication stress
YBR011C	IPP1	-1.23027	0.00165497	Cytoplasmic inorganic pyrophosphatase (PPase); homodimer that catalyzes the rapid exchange of oxygens from Pi with water, highly expressed and essential for viability, active-site residues show identity to those from E. coli PPase
YOL097C	WRS1	-1.2305	0.000913051	Cytoplasmic tryptophanyl-tRNA synthetase; aminoacylates tryptophanyl-tRNA
YOR013W	IRC11	-1.23431	0.0145075	Dubious open reading frame; unlikely to encode a functional protein, based on available experimental and comparative sequence data; partially overlaps the uncharacterized gene YOR012C; null mutant displays increased levels of spontaneous Rad52 foci
YOR175C	ALE1	-1.2352	0.0137266	Broad-specificity lysophospholipid acyltransferase; part of MBOAT family of membrane-bound O-acyltransferases; key component of Lands cycle; may have role in fatty acid exchange at sn-2 position of mature glycerophospholipids
YKL069W	YKL069W	-1.2369	6.08032e-05	Methionine-R-sulfoxide reductase; reduces the R enantiomer of free Met-SO, in contrast to Ycl033Cp which reduces Met-R-SO in a peptide linkage; has a role in protection against oxidative stress; relative distribution to the nucleus increases upon DNA replication stress
YKL056C	TMA19	-1.2379	0.031955	Protein that associates with ribosomes; homolog of translationally controlled tumor protein; green fluorescent protein (GFP)-fusion protein localizes to the cytoplasm and relocates to the mitochondrial outer surface upon oxidative stress
YIL027C	EMC5	-1.24304	4.53893e-05	Member of conserved ER transmembrane complex; required for efficient folding of proteins in the ER; null mutant displays induction of the unfolded protein response, and also shows K1 killer toxin resistance; homologous to worm B0334.15/EMC-5, fly CG15168, human MMGT
YPR175W	DPB2	-1.24963	0.000114207	Second largest subunit of DNA polymerase II (DNA polymerase epsilon); required for maintenance of fidelity of chromosomal replication; essential motif in C-terminus is required for formation of the four-subunit Pol epsilon; expression peaks at the G1/S phase boundary; Cdc28p substrate
YGR234W	YHB1	-1.25077	0.0175415	Nitric oxide oxidoreductase; flavohemoglobin involved in nitric oxide detoxification; plays a role in the oxidative and nitrosative stress responses; protein increases in abundance and relocalizes from nucleus to cytoplasmic foci upon DNA replication stress
YLL064C	PAU18	-1.25337	0.0392645	Protein of unknown function; member of the seripauperin multigene family encoded mainly in subtelomeric regions; identical to Pau6p
YPR053C	YPR053C	-1.25623	0.000510907	Dubious open reading frame; unlikely to encode a functional protein, based on available experimental and comparative sequence data; partially overlaps verified gene NHP6A/YPR052C
YCR071C	IMG2	-1.26062	0.00122802	Mitochondrial ribosomal protein of the large subunit; conserved in metazoa, with similarity to human mitochondrial ribosomal protein MRPL49
YNL147W	LSM7	-1.26106	7.7264e-06	Lsm (Like Sm) protein; part of heteroheptameric complexes (Lsm2p-7p and either Lsm1p or 8p): cytoplasmic Lsm1p complex involved in mRNA decay; nuclear Lsm8p complex part of U6 snRNP and possibly involved in processing tRNA, snoRNA, and rRNA; protein abundance increases and forms cytoplasmic foci in response to DNA replication stress
YDL158C	YDL158C	-1.26331	0.00941731	Dubious open reading frame; unlikely to encode a functional protein, based on available experimental and comparative sequence data
YOR226C	ISU2	-1.26454	0.012475	Mitochondrial protein required for iron-sulfur protein synthesis; performs scaffolding function during Fe/S cluster assembly; involved in Fe-S cluster assembly for both mitochondrial and cytosolic proteins; protein abundance increases under DNA replication stress; ISU2 has a paralog, ISU1, that arose from the whole genome duplication; isu1 isu2 double mutant is inviable; human homolog ISCU implic…
YDR417C	YDR417C	-1.26537	0.000463917	Dubious open reading frame; unlikely to encode a functional protein, based on available experimental and comparative sequence data; partially overlaps the verified ORF RPL12B/YDR418W
YLR129W	DIP2	-1.26848	0.00870433	Nucleolar protein; specifically associated with the U3 snoRNA, part of the large ribonucleoprotein complex known as the small subunit (SSU) processome, required for 18S rRNA biogenesis, part of the active pre-rRNA processing complex
YPL093W	NOG1	-1.27272	0.000660806	Putative GTPase; associates with free 60S ribosomal subunits in the nucleolus and is required for 60S ribosomal subunit biogenesis; constituent of 66S pre-ribosomal particles; member of the ODN family of nucleolar G-proteins
YOL161C	PAU20	-1.27298	0.00185053	Protein of unknown function; member of the seripauperin multigene family encoded mainly in subtelomeric regions; expression induced by low temperature and also by anaerobic conditions; induced during alcoholic fermentation
YLR440C	SEC39	-1.27525	2.37773e-06	Component of the Dsl1p tethering complex; this complex interacts with ER SNAREs Sec20p and Use1p; mediates Sey1p-independent homotypic ER fusion; proposed to be involved in protein secretion; localizes to the ER and nuclear envelope
YFL017W-A	SMX2	-1.28015	1.39992e-05	Core Sm protein Sm G; part of heteroheptameric complex (with Smb1p, Smd1p, Smd2p, Smd3p, Sme1p, and Smx3p) that is part of the spliceosomal U1, U2, U4, and U5 snRNPs; homolog of human Sm G
YHR046C	INM1	-1.28429	0.0161377	Inositol monophosphatase; involved in biosynthesis of inositol and in phosphoinositide second messenger signaling; INM1 expression increases in the presence of inositol and decreases upon exposure to antibipolar drugs lithium and valproate
YPR120C	CLB5	-1.28439	0.00364906	B-type cyclin involved in DNA replication during S phase; activates Cdc28p to promote initiation of DNA synthesis; functions in formation of mitotic spindles along with Clb3p and Clb4p; most abundant during late G1 phase; CLB5 has a paralog, CLB6, that arose from the whole genome duplication
YBR187W	GDT1	-1.28567	0.0259667	Protein of unknown function involved in calcium homeostasis; localizes to the cis- and medial-Golgi apparatus; GFP-fusion protein localizes to the vacuole; TMEM165, a human gene which causes Congenital Disorders of Glycosylation is orthologous and functionally complements the null allele; expression pattern and physical interactions suggest a possible role in ribosome biogenesis; expression reduc…
YNR076W	PAU6	-1.29125	0.00260019	Member of the seripauperin multigene family; encoded mainly in subtelomeric regions; active during alcoholic fermentation; regulated by anaerobiosis; negatively regulated by oxygen; repressed by heme; identical to Pau18p
YBR084W	MIS1	-1.29306	0.00423325	Mitochondrial C1-tetrahydrofolate synthase; involved in interconversion between different oxidation states of tetrahydrofolate (THF); provides activities of formyl-THF synthetase, methenyl-THF cyclohydrolase, and methylene-THF dehydrogenase
YPL241C	CIN2	-1.29625	1.88096e-05	GTPase-activating protein (GAP) for Cin4p; tubulin folding factor C involved in beta-tubulin (Tub2p) folding; mutants display increased chromosome loss and benomyl sensitivity; human homolog RP2 complements yeast null mutant
YMR158W	MRPS8	-1.29669	0.00595715	Mitochondrial ribosomal protein of the small subunit
YGL236C	MTO1	-1.29916	0.000254024	Mitochondrial protein; forms heterodimer complex with Mss1p that performs 5-carboxymethylaminomethyl modification of the wobble uridine base in mitochondrial tRNAs; required for respiration in paromomycin-resistant 15S rRNA mutants; human homolog MTO1 can complement yeast null mutant
YCR028C-A	RIM1	-1.29955	9.52383e-05	ssDNA-binding protein essential for mitochondrial genome maintenance; involved in mitochondrial DNA replication
YDR101C	ARX1	-1.30195	0.0448791	Nuclear export factor for the ribosomal pre-60S subunit; shuttling factor which directly binds FG rich nucleoporins and facilities translocation through the nuclear pore complex; interacts directly with Alb1p; responsible for Tif6p recycling defects in the absence of Rei1; associated with the ribosomal export complex
YDL003W	MCD1	-1.30331	0.000193358	Essential alpha-kleisin subunit of the cohesin complex; required for sister chromatid cohesion in mitosis and meiosis; apoptosis induces cleavage and translocation of a C-terminal fragment to mitochondria; expression peaks in S phase
YBR106W	PHO88	-1.30664	5.86298e-05	Probable membrane protein; involved in phosphate transport; role in the maturation of secretory proteins; pho88 pho86 double null mutant exhibits enhanced synthesis of repressible acid phosphatase at high inorganic phosphate concentrations
YDR222W	YDR222W	-1.31425	0.0004484	Protein of unknown function; green fluorescent protein (GFP)-fusion protein localizes to the cytoplasm in a punctate pattern; YDR222W has a paralog, YLR225C, that arose from the whole genome duplication
YNL300W	TOS6	-1.31611	0.0127674	Glycosylphosphatidylinositol-dependent cell wall protein; expression is periodic and decreases in respone to ergosterol perturbation or upon entry into stationary phase; depletion increases resistance to lactic acid
YGR191W	HIP1	-1.31862	0.00510475	High-affinity histidine permease; also involved in the transport of manganese ions
YNR037C	RSM19	-1.31985	0.00013923	Mitochondrial ribosomal protein of the small subunit; has similarity to E. coli S19 ribosomal protein
YPR133W-A	TOM5	-1.3199	0.0114553	Component of the TOM (translocase of outer membrane) complex; responsible for recognition and initial import of all mitochondrially directed proteins; involved in transfer of precursors from the Tom70p and Tom20p receptors to the Tom40p pore
YPR052C	NHP6A	-1.32213	0.00878178	High-mobility group (HMG) protein; binds to and remodels nucleosomes; involved in recruiting FACT and other chromatin remodelling complexes to chromosomes; functionally redundant with Nhp6Bp; required for transcriptional initiation fidelity of some tRNA genes; homologous to mammalian HMGB1 and HMGB2; NHP6A has a paralog, NHP6B, that arose from the whole genome duplication; protein abundance incre…
YCL050C	APA1	-1.32224	0.0363998	AP4A phosphorylase; bifunctional diadenosine 5',5'''-P1,P4-tetraphosphate phosphorylase and ADP sulfurylase involved in catabolism of bis(5'-nucleosidyl) tetraphosphates; catalyzes phosphorolysis of dinucleoside oligophosphates, cleaving substrates' alpha/beta-anhydride bond and introducing Pi into the beta-position of the corresponding NDP formed; protein abundance increases under DNA replicatio…
YOR243C	PUS7	-1.32442	0.00474502	Pseudouridine synthase; catalyzes pseudouridylation at positions 35 and 56 in U2 snRNA, position 50 in 5S rRNA, position 13 in cytoplasmic tRNAs, and position 35 in pre-tRNA(Tyr); also pseudouridylates some mRNAs; relocates from nucleus to cytoplasm during heat shock and differentially modifies some mRNAs during heat shock; conserved in archaea, vertebrates, and some bacteria
YOR276W	CAF20	-1.32957	0.00114303	Phosphoprotein of the mRNA cap-binding complex; involved in translational control; repressor of cap-dependent translation initiation; competes with eIF4G for binding to eIF4E
YNL122C	YNL122C	-1.33035	3.57443e-06	Putative protein of unknown function; green fluorescent protein (GFP)-fusion protein localizes to mitochondria; YNL122C is not an essential gene
YBL024W	NCL1	-1.33169	0.0124148	S-adenosyl-L-methionine-dependent tRNA: m5C-methyltransferase; methylates cytosine to m5C at several positions in tRNAs and intron-containing pre-tRNAs; increases proportion of tRNALeu(CAA) with m5C at wobble position in response to hydrogen peroxide, causing selective translation of mRNA from genes enriched in TTG codon; loss of NCL1 confers hypersensitivity to oxidative stress; similar to Nop2p…
YMR125W	STO1	-1.33224	2.20765e-06	Large subunit of the nuclear mRNA cap-binding protein complex; interacts with Npl3p to carry nuclear poly(A)+ mRNA to cytoplasm; also involved in nuclear mRNA degradation and telomere maintenance; orthologous to mammalian CBP80
YDR359C	EAF1	-1.33354	2.16618e-05	Component of the NuA4 histone acetyltransferase complex; acts as a platform for assembly of NuA4 subunits into the native complex; required for initiation of pre-meiotic DNA replication, likely due to its requirement for expression of IME1
YNR022C	MRPL50	-1.33444	0.0342392	Mitochondrial ribosomal protein of the large subunit; not essential for mitochondrial translation
YGR221C	TOS2	-1.33733	0.000210952	Protein involved in localization of Cdc24p to the site of bud growth; may act as a membrane anchor; localizes to the bud neck and bud tip; potentially phosphorylated by Cdc28p; TOS2 has a paralog, SKG6, that arose from the whole genome duplication
YJL062W-A	COA3	-1.33793	3.20352e-05	Mitochondrial protein required for cytochrome c oxidase assembly; also involved in translational regulation of Cox1p and prevention of Cox1p aggregation before assembly; located in the mitochondrial inner membrane
YDL201W	TRM8	-1.33857	0.0097686	Noncatalytic subunit of a tRNA methyltransferase complex; Trm8p and Trm82p comprise an enzyme that catalyzes a methyl-transfer from S-adenosyl-l-methionine to the N(7) atom of guanine at position 46 in tRNA; Trm8 lacks catalytic activity if not bound to Trm82p
YHR045W	YHR045W	-1.33948	0.0114973	Putative protein of unknown function; possible role in iron metabolism and/or amino acid and carbohydrate metabolism; green fluorescent protein (GFP)-fusion protein localizes to the endoplasmic reticulum
YJR132W	NMD5	-1.34211	2.05866e-05	Karyopherin; a carrier protein involved in nuclear import of proteins; importin beta homolog
YDL157C	YDL157C	-1.34258	0.0176595	Putative protein of unknown function; the authentic, non-tagged protein is detected in highly purified mitochondria in high-throughput studies
YIL119C	RPI1	-1.34359	1.51725e-05	Transcription factor, allelic differences between S288C and Sigma1278b; mediates fermentation stress tolerance by modulating cell wall integrity; overexpression suppresses heat shock sensitivity of wild-type RAS2 overexpression and also suppresses cell lysis defect of mpk1 mutation; allele from S288c can confer fMAPK pathway independent transcription of FLO11; S288C and Sigma1278b alleles differ …
YFL045C	SEC53	-1.34782	0.000131217	Phosphomannomutase; involved in synthesis of GDP-mannose and dolichol-phosphate-mannose; required for folding and glycosylation of secretory proteins in the ER lumen
YLR103C	CDC45	-1.35043	9.41865e-05	DNA replication initiation factor; recruited to MCM pre-RC complexes at replication origins; promotes release of MCM from Mcm10p, recruits elongation machinery; binds tightly to ssDNA, which disrupts interaction with the MCM helicase and stalls it during replication stress; mutants in human homolog may cause velocardiofacial and DiGeorge syndromes
YOL139C	CDC33	-1.35066	5.68325e-05	mRNA cap binding protein and translation initiation factor eIF4E; the eIF4E-cap complex is responsible for mediating cap-dependent mRNA translation via interactions with translation initiation factor eIF4G (Tif4631p or Tif4632p); protein abundance increases in response to DNA replication stress; mutants are defective for adhesion and pseudohyphal growth
YNL024C	YNL024C	-1.35149	0.00382531	Putative methyltransferase; has seven beta-strand methyltransferase motif; green fluorescent protein (GFP)-fusion protein localizes to the cytoplasm; despite similarity to methyltransferases, null mutant does not display alterations in lysine methylation pattern
YMR233W	TRI1	-1.3569	0.00506021	Non-essential sumoylated protein of unknown function; similar to components of human SWI/SNF complex including SMRD3; green fluorescent protein (GFP)-fusion protein localizes to the cytoplasm, nucleus and nucleolus; TRI1 has a paralog, UAF30, that arose from the whole genome duplication
YIL134W	FLX1	-1.3598	0.00239333	Mitochondrial flavin adenine dinucleotide transporter; FAD is a synthesis product of riboflavin; human homolog SLC25A32 is implicated in multiple acyl-CoA dehydrogenase deficiency (MADD) or glutaric aciduria type II (GAII), and can complement yeast null mutant
YBR192W	RIM2	-1.36186	0.00064392	Mitochondrial pyrimidine nucleotide transporter; imports pyrimidine nucleoside triphosphates and exports pyrimidine nucleoside monophosphates; member of the mitochondrial carrier family
YJR143C	PMT4	-1.36209	0.00360208	Protein O-mannosyltransferase; transfers mannose residues from dolichyl phosphate-D-mannose to protein serine/threonine residues; appears to form homodimers in vivo and does not complex with other Pmt proteins; target for new antifungals
YMR309C	NIP1	-1.36308	8.63147e-05	eIF3c subunit of the eukaryotic translation initiation factor 3 (eIF3); involved in the assembly of preinitiation complex and start codon selection
YDL208W	NHP2	-1.36775	4.72712e-06	Protein related to mammalian high mobility group (HMG) proteins; nuclear protein; essential for function of H/ACA-type snoRNPs, which are involved in 18S rRNA processing
YHR049W	FSH1	-1.36798	0.000398029	Putative serine hydrolase; localizes to both the nucleus and cytoplasm; sequence is similar to S. cerevisiae Fsh2p and Fsh3p and the human candidate tumor suppressor OVCA2
YDR454C	GUK1	-1.36938	0.00634228	Guanylate kinase; converts GMP to GDP; required for growth and mannose outer chain elongation of cell wall N-linked glycoproteins
YGR162W	TIF4631	-1.37569	0.00131361	Translation initiation factor eIF4G; subunit of the mRNA cap-binding protein complex (eIF4F) that also contains eIF4E (Cdc33p); interacts with Pab1p and with eIF4A (Tif1p); also has a role in biogenesis of the large ribosomal subunit; TIF4631 has a paralog, TIF4632, that arose from the whole genome duplication
YDR496C	PUF6	-1.37709	0.0368879	Pumilio-homology domain protein; binds the 3' UTR of ASH1 mRNA and represses its translation, resulting in proper asymmetric localization of ASH1 mRNA; required at post-transcriptional step for efficient retrotransposition; absence results in decreased Ty1 Gag:GFP protein levels; co-sediments with the 60S ribosomal subunit and is required for its biogenesis
YDL093W	PMT5	-1.38436	2.15728e-05	Protein O-mannosyltransferase; transfers mannose residues from dolichyl phosphate-D-mannose to protein serine/threonine residues; acts in a complex with Pmt3p, can instead interact with Pmt2p in some conditions; target for new antifungals
YPL032C	SVL3	-1.38962	0.00326738	Protein of unknown function; mutant phenotype suggests a potential role in vacuolar function; green fluorescent protein (GFP)-fusion protein localizes to the cell periphery, cytoplasm, bud, and bud neck; relocalizes from bud neck to cytoplasm upon DNA replication stress; SVL3 has a paralog, PAM1, that arose from the whole genome duplication
YNL255C	GIS2	-1.39021	0.0250138	Translational activator for mRNAs with internal ribosome entry sites; associates with polysomes and binds to a specific subset of mRNAs; localizes to RNA processing bodies (P bodies) and to stress granules; may have a role in translation regulation under stress conditions; ortholog of human ZNF9/CNBP, a gene involved in myotonic dystrophy type 2
YNL331C	AAD14	-1.39038	8.858e-05	Putative aryl-alcohol dehydrogenase; similar to P. chrysosporium aryl-alcohol dehydrogenase; mutational analysis has not yet revealed a physiological role; members of the AAD gene family comprise three pairs (AAD3 + AAD15, AAD6/AAD16 + AAD4, AAD10 + AAD14) whose two genes are more related to one another than to other members of the family
YER070W	RNR1	-1.39221	0.0192267	Major isoform of large subunit of ribonucleotide-diphosphate reductase; the RNR complex catalyzes rate-limiting step in dNTP synthesis, regulated by DNA replication and DNA damage checkpoint pathways via localization of small subunits; relative distribution to the nucleus increases upon DNA replication stress; RNR1 has a paralog, RNR3, that arose from the whole genome duplication
YBR249C	ARO4	-1.393	0.00197882	3-deoxy-D-arabino-heptulosonate-7-phosphate (DAHP) synthase; catalyzes the first step in aromatic amino acid biosynthesis and is feedback-inhibited by tyrosine or high concentrations of phenylalanine or tryptophan; relative distribution to the nucleus increases upon DNA replication stress
YER009W	NTF2	-1.39509	0.000246222	Nuclear envelope protein; interacts with GDP-bound Gsp1p and with proteins of the nuclear pore to transport Gsp1p into the nucleus where it is an essential player in nucleocytoplasmic transport
YPL037C	EGD1	-1.3953	0.000382013	Subunit beta1 of the nascent polypeptide-associated complex (NAC); involved in protein targeting, associated with cytoplasmic ribosomes; enhances DNA binding of the Gal4p activator; homolog of human BTF3b; EGD1 has a paralog, BTT1, that arose from the whole genome duplication
YDR226W	ADK1	-1.39977	0.00424983	Adenylate kinase, required for purine metabolism; localized to the cytoplasm and the mitochondria; lacks cleavable signal sequence; protein abundance increases in response to DNA replication stress
YDL243C	AAD4	-1.40142	0.0055253	Putative aryl-alcohol dehydrogenase; involved in oxidative stress response; similar to P. chrysosporium aryl-alcohol dehydrogenase; expression induced in cells treated with the mycotoxin patulin; members of the AAD gene family comprise three pairs (AAD3 + AAD15, AAD6/AAD16 + AAD4, AAD10 + AAD14) whose two genes are more related to one another than to other members of the family
YKL156W	RPS27A	-1.40182	0.000823384	Protein component of the small (40S) ribosomal subunit; homologous to mammalian ribosomal protein S27, no bacterial homolog; RPS27A has a paralog, RPS27B, that arose from the whole genome duplication; protein abundance increases in response to DNA replication stress
YDR379C-A	SDH6	-1.40216	8.99851e-05	Mitochondrial protein involved in assembly of succinate dehydrogenase; has a role in maturation of the Sdh2p subunit; member of the LYR protein family; mutations in human ortholog SDHAF1 are associated with infantile leukoencephalopathy
YCR057C	PWP2	-1.40467	0.00328449	Conserved 90S pre-ribosomal component; essential for proper endonucleolytic cleavage of the 35 S rRNA precursor at A0, A1, and A2 sites; contains eight WD-repeats; PWP2 deletion leads to defects in cell cycle and bud morphogenesis
YGR108W	CLB1	-1.40524	0.00170436	B-type cyclin involved in cell cycle progression; activates Cdc28p to promote the transition from G2 to M phase; accumulates during G2 and M, then targeted via a destruction box motif for ubiquitin-mediated degradation by the proteasome; CLB1 has a paralog, CLB2, that arose from the whole genome duplication
YLR180W	SAM1	-1.41214	0.00801972	S-adenosylmethionine synthetase; catalyzes transfer of the adenosyl group of ATP to the sulfur atom of methionine; SAM1 has a paralog, SAM2, that arose from the whole genome duplication
YNL132W	KRE33	-1.41514	0.0244655	Protein required for biogenesis of the small ribosomal subunit; heterozygous mutant shows haploinsufficiency in K1 killer toxin resistance; essential gene; NAT10, the human homolog, implicated in several types of cancer and premature aging.
YKL137W	CMC1	-1.41684	0.0286145	Copper-binding protein of the mitochondrial intermembrane space; evolutionarily conserved; may be involved in delivering copper from the matrix to the cytochrome c oxidase complex; contains a twin CX9C motif
YGR254W	ENO1	-1.42085	0.0047607	Enolase I, a phosphopyruvate hydratase; catalyzes conversion of 2-phosphoglycerate to phosphoenolpyruvate during glycolysis and the reverse reaction during gluconeogenesis; expression repressed in response to glucose; protein abundance increases in response to DNA replication stress; N-terminally propionylated in vivo; ENO1 has a paralog, ENO2, that arose from the whole genome duplication
YLR293C	GSP1	-1.42194	0.000994555	Ran GTPase; GTP binding protein (mammalian Ranp homolog) involved in the maintenance of nuclear organization, RNA processing and transport; regulated by Srm1p, Rna1p, Yrb1p, Yrb2p, Yrp4p, Yrb30p, Cse1p and Kap95p; GSP1 has a paralog, GSP2, that arose from the whole genome duplication
YHR013C	ARD1	-1.4223	2.05067e-05	Subunit of protein N-terminal acetyltransferase NatA; NatA is comprised of Nat1p, Ard1p, and Nat5p; acetylates many proteins and thus affects telomeric silencing, cell cycle, heat-shock resistance, mating, and sporulation; human Ard1p levels are elevated in cancer cells; protein abundance increases in response to DNA replication stress
YBR029C	CDS1	-1.42239	7.66738e-05	Phosphatidate cytidylyltransferase (CDP-diglyceride synthetase); an enzyme that catalyzes that conversion of CTP + phosphate into diphosphate + CDP-diaclglyerol, a critical step in the synthesis of all major yeast phospholipids
YCL054W	SPB1	-1.42837	0.0214321	AdoMet-dependent methyltransferase; involved in rRNA processing and 60S ribosomal subunit maturation; methylates G2922 in the tRNA docking site of the large subunit rRNA and in the absence of snR52, U2921; suppressor of PAB1 mutants
YNL062C	GCD10	-1.43496	3.43581e-05	Subunit of tRNA (1-methyladenosine) methyltransferase with Gcd14p; required for the modification of the adenine at position 58 in tRNAs, especially tRNAi-Met; first identified as a negative regulator of GCN4 expression
YOR206W	NOC2	-1.43805	0.000186089	Protein involved in ribosome biogenesis; forms a nucleolar complex with Mak21p that binds to 90S and 66S pre-ribosomes; forms a nuclear complex with Noc3p that binds to 66S pre-ribosomes; both complexes mediate intranuclear transport of ribosomal precursors; acts as part of a Mak21p-Noc2p-Rrp5p module that associates with nascent pre-rRNA during transcription and has a role in bigenesis of the la…
YMR131C	RRB1	-1.44439	0.0117198	Nuclear protein involved in early steps of ribosome biogenesis; physically interacts with the ribosomal protein Rpl3p; essential gene
YOR254C	SEC63	-1.44866	0.00133425	Essential subunit of Sec63 complex; with Sec61 complex, Kar2p/BiP and Lhs1p forms a channel competent for SRP-dependent and post-translational SRP-independent protein targeting and import into the ER; other members are Sec62p, Sec66p, and Sec72p
YNL277W	MET2	-1.45438	0.00140717	L-homoserine-O-acetyltransferase; catalyzes the conversion of homoserine to O-acetyl homoserine which is the first step of the methionine biosynthetic pathway
YOR210W	RPB10	-1.45606	0.0439802	RNA polymerase subunit ABC10-beta; common to RNA polymerases I, II, and III
YCL018W	LEU2	-1.46071	0.00136788	Beta-isopropylmalate dehydrogenase (IMDH); catalyzes the third step in the leucine biosynthesis pathway; can additionally catalyze the conversion of beta-ethylmalate into alpha-ketovalerate
YBL035C	POL12	-1.46367	1.12403e-05	B subunit of DNA polymerase alpha-primase complex; required for initiation of DNA replication during mitotic and premeiotic DNA synthesis; also functions in telomere capping and length regulation
YAL025C	MAK16	-1.46507	0.0141144	Essential nuclear protein; constituent of 66S pre-ribosomal particles; required for maturation of 25S and 5.8S rRNAs; required for maintenance of M1 satellite double-stranded RNA of the L-A virus
YAL023C	PMT2	-1.48114	7.96457e-06	Protein O-mannosyltransferase of the ER membrane; transfers mannose residues from dolichyl phosphate-D-mannose to protein serine/threonine residues; involved in ER quality control; acts in a complex with Pmt1p, can instead interact with Pmt5p; antifungal drug target; PMT2 has a paralog, PMT3, that arose from the whole genome duplication
YNL061W	NOP2	-1.48234	0.00247028	rRNA m5C methyltransferase; methylates cytosine at position 2870 of 25S rRNA while Rcm1p methylates cytosine at position 2278; contains seven beta-strand methyltransferase motif; essential for processing and maturation of 27S pre-rRNA and large ribosomal subunit biogenesis; localized to the nucleolus; constituent of 66S pre-ribosomal particles; homolog of p120/NSUN1, a human gene upregulated in c…
YNL162W	RPL42A	-1.4911	4.98752e-06	Ribosomal 60S subunit protein L42A; homologous to mammalian ribosomal protein L36A, no bacterial homolog; RPL42A has a paralog, RPL42B, that arose from the whole genome duplication
YEL017C-A	PMP2	-1.49342	1.75862e-06	Proteolipid associated with plasma membrane H(+)-ATPase (Pma1p); regulates plasma membrane H(+)-ATPase activity; protein abundance increases in response to DNA replication stress; PMP2 has a paralog, PMP1, that arose from the whole genome duplication
YIL145C	PAN6	-1.49511	0.00278319	Pantothenate synthase; also known as pantoate-beta-alanine ligase, required for pantothenic acid biosynthesis, deletion causes pantothenic acid auxotrophy, homologous to E. coli panC
YBR085W	AAC3	-1.496	4.46075e-05	Mitochondrial inner membrane ADP/ATP translocator; exchanges cytosolic ADP for mitochondrially synthesized ATP; expressed under anaerobic conditions; similar to Aac1p; has roles in maintenance of viability and in respiration; AAC3 has a paralog, PET9, that arose from the whole genome duplication
YML058W-A	HUG1	-1.49684	0.00308722	Protein involved in the Mec1p-mediated checkpoint pathway; transcription is induced by DNA damage; protein abundance increases in response to DNA replication stress
YLL009C	COX17	-1.50125	8.43028e-07	Copper metallochaperone that transfers copper to Sco1p and Cox11p; eventual delivery to cytochrome c oxidase; contains twin cysteine-x9-cysteine motifs; human homolog COX17 partially complements yeast null mutant
YCL026C-A	FRM2	-1.50303	4.35404e-07	Type II nitroreductase, using NADH as reductant; mutants are defective in fatty acid mediated repression of genes involved in fatty acid biosynthesis indicative of a role in lipid signaling; involved in the oxidative stress response; transcription induction by cadmium and selenite indicates a possible role in the metal stress response; expression induced in cells treated with the mycotoxin patulin
YIR034C	LYS1	-1.50401	1.88096e-05	Saccharopine dehydrogenase (NAD+, L-lysine-forming); catalyzes the conversion of saccharopine to L-lysine, which is the final step in the lysine biosynthesis pathway; also has mRNA binding activity
YJR147W	HMS2	-1.50517	2.00391e-07	Protein with similarity to heat shock transcription factors; overexpression suppresses the pseudohyphal filamentation defect of a diploid mep1 mep2 homozygous null mutant; HMS2 has a paralog, SKN7, that arose from the whole genome duplication
YCR087C-A	YCR087C-A	-1.50547	6.64699e-06	Putative protein of unknown function; green fluorescent protein (GFP)-fusion protein localizes to the nucleolus; YCR087C-A is not an essential gene
YLR390W	ECM19	-1.50774	0.00716173	Putative protein of unknown function; the authentic, non-tagged protein is detected in highly purified mitochondria in high-throughput studies
YBR092C	PHO3	-1.51171	0.000171348	Constitutively expressed acid phosphatase similar to Pho5p; brought to the cell surface by transport vesicles; hydrolyzes thiamin phosphates in the periplasmic space, increasing cellular thiamin uptake; expression is repressed by thiamin
YOR020C	HSP10	-1.51561	0.0282473	Mitochondrial matrix co-chaperonin; inhibits the ATPase activity of Hsp60p, a mitochondrial chaperonin; involved in protein folding and sorting in the mitochondria; 10 kD heat shock protein with similarity to E. coli groES
YIR017C	MET28	-1.51691	0.0244374	bZIP transcriptional activator in the Cbf1p-Met4p-Met28p complex; participates in the regulation of sulfur metabolism
YDR321W	ASP1	-1.51716	8.97203e-05	Cytosolic L-asparaginase, involved in asparagine catabolism; catalyzes hydrolysis of L-asparagine to aspartic acid and ammonia, has an important role in therapy of acute lymphoblastic leukemia; synthesized constitutively
YEL073C	YEL073C	-1.52096	0.000186472	Putative protein of unknown function; located adjacent to ARS503 and the telomere on the left arm of chromosome V; regulated by inositol/choline
YOL093W	TRM10	-1.52567	0.00712569	tRNA methyltransferase; methylates the N-1 position of guanine at position 9 in tRNAs; protein abundance increases in response to DNA replication stress; member of the SPOUT (SpoU-TrmD) methyltransferase family; human ortholog TRMT10A plays a role in the pathogenesis of microcephaly and early onset diabetes; an 18-mer originates from the TRM10 locus; genetic analysis shows the 18-mer is the trans…
YDR447C	RPS17B	-1.52618	8.84131e-05	Ribosomal protein 51 (rp51) of the small (40s) subunit; homologous to mammalian ribosomal protein S17, no bacterial homolog; RPS17B has a paralog, RPS17A, that arose from the whole genome duplication; protein abundance increases in response to DNA replication stress
YMR260C	TIF11	-1.52634	1.57648e-05	Translation initiation factor eIF1A; essential protein that forms a complex with Sui1p (eIF1) and the 40S ribosomal subunit and scans for the start codon; C-terminus associates with Fun12p (eIF5B); N terminus interacts with eIF2 and eIF3
YGR128C	UTP8	-1.52814	2.0864e-05	Nucleolar protein required for export of tRNAs from the nucleus; also copurifies with the small subunit (SSU) processome containing the U3 snoRNA that is involved in processing of pre-18S rRNA
YML101C	CUE4	-1.52868	0.00011519	Protein of unknown function; has a CUE domain that binds ubiquitin, which may facilitate intramolecular monoubiquitination; CUE4 has a paralog, CUE1, that arose from the whole genome duplication
YOL077C	BRX1	-1.5306	3.40899e-05	Nucleolar protein; constituent of 66S pre-ribosomal particles; depletion leads to defects in rRNA processing and a block in the assembly of large ribosomal subunits; possesses a sigma(70)-like RNA-binding motif
YDR519W	FPR2	-1.5323	0.00979609	Membrane-bound peptidyl-prolyl cis-trans isomerase (PPIase); binds to the drugs FK506 and rapamycin; expression pattern suggests possible involvement in ER protein trafficking; relocalizes from nucleus to vacuole upon DNA replication stress
YJR139C	HOM6	-1.53452	4.92783e-08	Homoserine dehydrogenase (L-homoserine:NADP oxidoreductase); dimeric enzyme that catalyzes the third step in the common pathway for methionine and threonine biosynthesis; enzyme has nucleotide-binding, dimerization and catalytic regions
YLR401C	DUS3	-1.53677	0.00409676	Dihydrouridine synthase; member of a widespread family of conserved proteins including Smm1p, Dus1p, and Dus4p; contains a consensus oleate response element (ORE) in its promoter region; forms nuclear foci upon DNA replication stress
YDR012W	RPL4B	-1.53747	1.04264e-05	Ribosomal 60S subunit protein L4B; homologous to mammalian ribosomal protein L4 and bacterial L4; RPL4B has a paralog, RPL4A, that arose from the whole genome duplication
YOR095C	RKI1	-1.54242	0.000429327	Ribose-5-phosphate ketol-isomerase; catalyzes the interconversion of ribose 5-phosphate and ribulose 5-phosphate in the pentose phosphate pathway; participates in pyridoxine biosynthesis
YMR290C	HAS1	-1.54589	0.0123692	ATP-dependent RNA helicase; involved in the biogenesis of 40S and 60S ribosome subunits; localizes to both the nuclear periphery and nucleolus; highly enriched in nuclear pore complex fractions; constituent of 66S pre-ribosomal particles
YLR344W	RPL26A	-1.54734	3.66689e-05	Ribosomal 60S subunit protein L26A; binds to 5.8S rRNA; non-essential even when paralog is also deleted; deletion has minimal affections on ribosome biosynthesis; homologous to mammalian ribosomal protein L26 and bacterial L24; RPL26A has a paralog, RPL26B, that arose from the whole genome duplication
YBL098W	BNA4	-1.54866	0.00538826	Kynurenine 3-monooxygenase; required for the de novo biosynthesis of NAD from tryptophan via kynurenine; expression regulated by Hst1p; putative therapeutic target for Huntington disease
YBL107C	MIX23	-1.54904	0.00859016	Mitochondrial intermembrane space protein of unknown function; imported via the MIA import machinery; contains an unusual twin cysteine motif (CX13C CX14C)
YLR149C-A	YLR149C-A	-1.55448	0.000260251	Dubious open reading frame; unlikely to encode a functional protein, based on available experimental and comparative sequence data
YNL281W	HCH1	-1.55551	0.00559057	Heat shock protein regulator; binds to Hsp90p and may stimulate ATPase activity; originally identified as a high-copy number suppressor of a HSP90 loss-of-function mutation; role in regulating Hsp90 inhibitor drug sensitivity; GFP-fusion protein localizes to the cytoplasm and nucleus; protein abundance increases in response to DNA replication stress
YGR055W	MUP1	-1.56006	0.0157465	High affinity methionine permease; integral membrane protein with 13 putative membrane-spanning regions; also involved in cysteine uptake
YGR109C	CLB6	-1.56064	0.000206165	B-type cyclin involved in DNA replication during S phase; activates Cdc28p to promote initiation of DNA synthesis; functions in formation of mitotic spindles along with Clb3p and Clb4p; most abundant during late G1; CLB6 has a paralog, CLB5, that arose from the whole genome duplication
YLR409C	UTP21	-1.57103	5.49568e-05	Subunit of U3-containing 90S preribosome and SSU processome complexes; involved in production of 18S rRNA and assembly of small ribosomal subunit; synthetic defect with STI1 Hsp90 cochaperone; human homolog linked to glaucoma; Small Subunit processome is also known as SSU processome
YPL106C	SSE1	-1.57277	0.00872927	ATPase component of heat shock protein Hsp90 chaperone complex; plays a role in determining prion variants; binds unfolded proteins; member of the heat shock protein 70 (HSP70) family; localized to the cytoplasm; deletion results in spindle elongation in S phase; SSE1 has a paralog, SSE2, that arose from the whole genome duplication
YBL039C	URA7	-1.57454	8.59236e-05	Major CTP synthase isozyme (see also URA8); catalyzes the ATP-dependent transfer of the amide nitrogen from glutamine to UTP, forming CTP, the final step in de novo biosynthesis of pyrimidines; involved in phospholipid biosynthesis; capable of forming cytoplasmic filaments termed cytoophidium, especially during conditions of glucose depletion; URA7 has a paralog, URA8, that arose from the whole g…
YDR132C	YDR132C	-1.5763	0.000495417	Protein of unknown function; protein increases in abundance and relative distribution to the nucleus increases upon DNA replication stress; YDR132C has a paralog, YLR108C, that arose from the whole genome duplication
YGR118W	RPS23A	-1.58402	0.00010078	Ribosomal protein 28 (rp28) of the small (40S) ribosomal subunit; required for translational accuracy; homologous to mammalian ribosomal protein S23 and bacterial S12; RPS23A has a paralog, RPS23B, that arose from the whole genome duplication; deletion of both RPS23A and RPS23B is lethal
YPR167C	MET16	-1.59389	0.00165648	3'-phosphoadenylsulfate reductase; reduces 3'-phosphoadenylyl sulfate to adenosine-3',5'-bisphosphate and free sulfite using reduced thioredoxin as cosubstrate, involved in sulfate assimilation and methionine metabolism
YLR029C	RPL15A	-1.59725	0.0278523	Ribosomal 60S subunit protein L15A; binds to 5.8 S rRNA; homologous to mammalian ribosomal protein L15, no bacterial homolog; RPL15A has a paralog, RPL15B, that arose from the whole genome duplication
YGR260W	TNA1	-1.59739	2.1859e-07	High affinity nicotinic acid plasma membrane permease; responsible for uptake of low levels of nicotinic acid; expression of the gene increases in the absence of extracellular nicotinic acid or para-aminobenzoate (PABA)
YAR068W	YAR068W	-1.59913	2.59359e-05	Fungal-specific protein of unknown function; induced in respiratory-deficient cells; YAR068W has a paralog, YHR214W-A, that arose from a segmental duplication
YLR099W-A	MIM2	-1.601	5.0266e-07	Mitochondrial protein required for outer membrane protein import; involved in import of the subset of proteins with multiple alpha-helical transmembrane segments, including Ugo1p, Tom20p, and Fzo1p; component of a large protein complex in the outer membrane that includes Mim1p; not essential in W303 strain background
YJL109C	UTP10	-1.61153	0.00174096	Nucleolar protein; component of the small subunit (SSU) processome containing the U3 snoRNA that is involved in processing of pre-18S rRNA; mutant has increased aneuploidy tolerance
YKL081W	TEF4	-1.62573	0.00293297	Gamma subunit of translational elongation factor eEF1B; stimulates the binding of aminoacyl-tRNA (AA-tRNA) to ribosomes by releasing eEF1A (Tef1p/Tef2p) from the ribosomal complex
YDL184C	RPL41A	-1.63655	0.0196918	Ribosomal 60S subunit protein L41A; comprises only 25 amino acids; rpl41a rpl41b double null mutant is viable; homologous to mammalian ribosomal protein L41, no bacterial homolog; RPL41A has a paralog, RPL41B, that arose from the whole genome duplication
YJL034W	KAR2	-1.63939	0.014261	ATPase involved in protein import into the ER; also acts as a chaperone to mediate protein folding in the ER and may play a role in ER export of soluble proteins; regulates the unfolded protein response via interaction with Ire1p
YKR080W	MTD1	-1.6433	1.11665e-05	NAD-dependent 5,10-methylenetetrahydrafolate dehydrogenase; plays a catalytic role in oxidation of cytoplasmic one-carbon units; expression is regulated by Bas1p and Bas2p, repressed by adenine, and may be induced by inositol and choline
YJR135W-A	TIM8	-1.64666	1.09737e-05	Mitochondrial intermembrane space protein; forms a complex with Tim13p that delivers a subset of hydrophobic proteins to the TIM22 complex for inner membrane insertion; homolog of human TIMM8A, implicated in Mohr-Tranebjaerg syndrome, also known as deafness-dystonia-optic neuronopathy (DDON) syndrome; human TIMM8A can complement yeast null mutant
YHL015W	RPS20	-1.65151	0.000404674	Protein component of the small (40S) ribosomal subunit; overproduction suppresses mutations affecting RNA polymerase III-dependent transcription; homologous to mammalian ribosomal protein S20 and bacterial S10
YLL057C	JLP1	-1.6551	0.0384483	Fe(II)-dependent sulfonate/alpha-ketoglutarate dioxygenase; involved in sulfonate catabolism for use as a sulfur source; contains sequence that resembles a J domain (typified by the E. coli DnaJ protein); induced by sulphur starvation
YAR071W	PHO11	-1.66025	3.15309e-05	One of three repressible acid phosphatases; glycoprotein that is transported to the cell surface by the secretory pathway; induced by phosphate starvation and coordinately regulated by PHO4 and PHO2; PHO11 has a paralog, PHO12, that arose from a segmental duplication
YOL121C	RPS19A	-1.66091	9.67594e-05	Protein component of the small (40S) ribosomal subunit; required for assembly and maturation of pre-40 S particles; homologous to mammalian ribosomal protein S19, no bacterial homolog; mutations in human RPS19 are associated with Diamond Blackfan anemia; RPS19A has a paralog, RPS19B, that arose from the whole genome duplication
YJL158C	CIS3	-1.66094	6.0125e-05	Mannose-containing glycoprotein constituent of the cell wall; member of the PIR (proteins with internal repeats) family
YCL026C-B	HBN1	-1.66133	0.0436646	Protein of unknown function; similar to bacterial nitroreductases; green fluorescent protein (GFP)-fusion protein localizes to the cytoplasm and nucleus; protein becomes insoluble upon intracellular iron depletion; protein abundance increases in response to DNA replication stress
YLR183C	TOS4	-1.66172	0.00218764	Putative transcription factor, contains Forkhead Associated domain; found associated with chromatin; target of SBF transcription factor; expression is periodic and peaks in G1; involved in DNA replication checkpoint response; interacts with Rpd3 and Set3 histone deacetylase (HDAC) complexes; APCC(Cdh1) substrate; relative distribution to the nucleus increases upon DNA replication stress; TOS4 has…
YPL211W	NIP7	-1.66388	8.80811e-06	Nucleolar protein required for 60S ribosome subunit biogenesis; constituent of 66S pre-ribosomal particles; physically interacts with Nop8p and the exosome subunit Rrp43p
YGL030W	RPL30	-1.67145	0.0409172	Ribosomal 60S subunit protein L30; involved in pre-rRNA processing in the nucleolus; autoregulates splicing of its transcript; homologous to mammalian ribosomal protein L30, no bacterial homolog
YOR340C	RPA43	-1.68045	1.64138e-05	RNA polymerase I subunit A43
YEL049W	PAU2	-1.68107	0.00676866	Member of the seripauperin multigene family; encoded mainly in subtelomeric region; active during alcoholic fermentation; regulated by anaerobiosis; negatively regulated by oxygen; repressed by heme
YOR133W	EFT1	-1.6834	5.68325e-05	Elongation factor 2 (EF-2), also encoded by EFT2; catalyzes ribosomal translocation during protein synthesis; contains diphthamide, the unique posttranslationally modified histidine residue specifically ADP-ribosylated by diphtheria toxin; EFT1 has a paralog, EFT2, that arose from the whole genome duplication
YGL234W	ADE5,7	-1.68373	0.00729615	Enzyme of the 'de novo' purine nucleotide biosynthetic pathway; contains aminoimidazole ribotide synthetase and glycinamide ribotide synthetase activities
YLR262C-A	TMA7	-1.69811	8.91125e-08	Protein of unknown that associates with ribosomes; null mutant exhibits translation defects, altered polyribosome profiles, and resistance to the translation inhibitor anisomcyin; protein abundance increases in response to DNA replication stress
YLR075W	RPL10	-1.70192	0.000129333	Ribosomal 60S subunit protein L10; responsible for joining the 40S and 60S subunits; regulates translation initiation; similar to members of the QM gene family; homologous to mammalian ribosomal protein L10 and bacterial L16; protein abundance increases under DNA replication stress; mutations in human homolog implicated in T-cell acute lymphoblastic leukemia and also autism spectrum disorders (AS…
YNL096C	RPS7B	-1.71122	0.00024833	Protein component of the small (40S) ribosomal subunit; interacts with Kti11p; deletion causes hypersensitivity to zymocin; homologous to mammalian ribosomal protein S7, no bacterial homolog; RPS7B has a paralog, RPS7A, that arose from the whole genome duplication; protein abundance increases in response to DNA replication stress
YLR175W	CBF5	-1.71534	0.00213127	Pseudouridine synthase catalytic subunit of box H/ACA snoRNPs; acts on large and small rRNAs, on snRNA U2, and on some mRNAs; mutations in human ortholog dyskerin cause the disorder dyskeratosis congenita; small nucleolar ribonucleoprotein particles are also known as snoRNPs
YPL220W	RPL1A	-1.71741	2.41143e-05	Ribosomal 60S subunit protein L1A; N-terminally acetylated; homologous to mammalian ribosomal protein L10A and bacterial L1; RPL1A has a paralog, RPL1B, that arose from the whole genome duplication; rpl1a rpl1b double null mutation is lethal
YDR385W	EFT2	-1.72299	4.46075e-05	Elongation factor 2 (EF-2), also encoded by EFT1; catalyzes ribosomal translocation during protein synthesis; contains diphthamide, the unique posttranslationally modified histidine residue specifically ADP-ribosylated by diphtheria toxin; EFT2 has a paralog, EFT1, that arose from the whole genome duplication
YLL061W	MMP1	-1.72516	0.00641007	High-affinity S-methylmethionine permease; required for utilization of S-methylmethionine as a sulfur source; has similarity to S-adenosylmethionine permease Sam3p
YGR294W	PAU12	-1.72646	0.00176777	Protein of unknown function; member of the seripauperin multigene family encoded mainly in subtelomeric regions
YOR315W	SFG1	-1.72737	0.00550534	Nuclear protein putative transcription factor; required for growth of superficial pseudohyphae (which do not invade the agar substrate) but not for invasive pseudohyphal growth; may act together with Phd1p; potential Cdc28p substrate
YHR089C	GAR1	-1.73103	0.000233638	Protein component of the H/ACA snoRNP pseudouridylase complex; involved in the modification and cleavage of the 18S pre-rRNA
YOR237W	HES1	-1.73282	0.0249908	Protein implicated in the regulation of ergosterol biosynthesis; one of a seven member gene family with a common essential function and non-essential unique functions; similar to human oxysterol binding protein (OSBP); HES1 has a paralog, KES1, that arose from the whole genome duplication
YBR268W	MRPL37	-1.74368	1.1421e-07	Mitochondrial ribosomal protein of the large subunit
YLR167W	RPS31	-1.74788	0.0110095	Fusion protein cleaved to yield ribosomal protein S31 and ubiquitin; ubiquitin may facilitate assembly of the ribosomal protein into ribosomes; interacts genetically with translation factor eIF2B; homologous to mammalian ribosomal protein S27A, no bacterial homolog
YBR181C	RPS6B	-1.74852	0.000366367	Protein component of the small (40S) ribosomal subunit; homologous to mammalian ribosomal protein S6, no bacterial homolog; RPS6B has a paralog, RPS6A, that arose from the whole genome duplication
YOR355W	GDS1	-1.74972	0.000461815	Protein of unknown function; required for growth on glycerol as a carbon source; the authentic, non-tagged protein is detected in highly purified mitochondria in high-throughput studies
YJL116C	NCA3	-1.75332	1.95324e-06	Protein involved in mitochondrion organization; functions with Nca2p to regulate mitochondrial expression of subunits 6 (Atp6p) and 8 (Atp8p) of the Fo-F1 ATP synthase; member of the SUN family; expression induced in cells treated with the mycotoxin patulin; NCA3 has a paralog, UTH1, that arose from the whole genome duplication
YLR380W	CSR1	-1.75489	3.97531e-06	Phosphatidylinositol transfer protein; has a potential role in regulating lipid and fatty acid metabolism under heme-depleted conditions; interacts specifically with thioredoxin peroxidase; may have a role in oxidative stress resistance; protein abundance increases in response to DNA replication stress
YDR500C	RPL37B	-1.7577	3.90906e-07	Ribosomal 60S subunit protein L37B; protein abundance increases in response to DNA replication stress; homologous to mammalian ribosomal protein L37, no bacterial homolog; RPL37B has a paralog, RPL37A, that arose from the whole genome duplication
YHR215W	PHO12	-1.77598	0.00197367	One of three repressible acid phosphatases; glycoprotein that is transported to the cell surface by the secretory pathway; pregulated by phosphate starvation; PHO12 has a paralog, PHO11, that arose from a segmental duplication
YPL244C	HUT1	-1.77825	8.77856e-08	Protein with a role in UDP-galactose transport to the Golgi lumen; has similarity to human UDP-galactose transporter UGTrel1, exhibits a genetic interaction with S. cerevisiae ERO1
YML022W	APT1	-1.79092	1.01334e-05	Adenine phosphoribosyltransferase; catalyzes the formation of AMP from adenine and 5-phosphoribosylpyrophosphate; involved in the salvage pathway of purine nucleotide biosynthesis; APT1 has a paralog, APT2, that arose from the whole genome duplication
YBL002W	HTB2	-1.79367	0.000186089	Histone H2B; core histone protein required for chromatin assembly and chromosome function; nearly identical to HTB1; Rad6p-Bre1p-Lge1p mediated ubiquitination regulates reassembly after DNA replication, transcriptional activation, meiotic DSB formation and H3 methylation
YDL059C	RAD59	-1.79719	5.02771e-06	Protein involved DNA double-strand break repair; repairs breaks in DNA during vegetative growth via recombination and single-strand annealing; anneals complementary single-stranded DNA; forms nuclear foci upon DNA replication stress; required for loading of Rad52p to DSBs; paralog of Rad52p
YDR324C	UTP4	-1.7981	3.02412e-05	Subunit of U3-containing 90S preribosome and SSU processome complexes; involved in production of 18S rRNA and assembly of small ribosomal subunit; member of t-Utp subcomplex involved with transcription of 35S rRNA transcript; Small Subunit processome is also known as SSU processome
YHR176W	FMO1	-1.80372	5.40042e-06	Flavin-containing monooxygenase; localized to the cytoplasmic face of the ER membrane; catalyzes oxidation of biological thiols to maintain the ER redox buffer ratio for correct folding of disulfide-bonded proteins
YAL012W	CYS3	-1.80571	1.38802e-05	Cystathionine gamma-lyase; catalyzes one of the two reactions involved in the transsulfuration pathway that yields cysteine from homocysteine with the intermediary formation of cystathionine; protein abundance increases in response to DNA replication stress
YKL165C	MCD4	-1.82741	3.61486e-06	Protein involved in GPI anchor synthesis; multimembrane-spanning protein that localizes to the endoplasmic reticulum; highly conserved among eukaryotes; GPI stands for glycosylphosphatidylinositol
YNL148C	ALF1	-1.83814	9.04247e-06	Alpha-tubulin folding protein; similar to mammalian cofactor B; Alf1p-GFP localizes to cytoplasmic microtubules; required for the folding of alpha-tubulin and may play an additional role in microtubule maintenance
YJR070C	LIA1	-1.83886	2.06489e-06	Deoxyhypusine hydroxylase; HEAT-repeat containing metalloenzyme that catalyzes hypusine formation; binds to and is required for the modification of Hyp2p (eIF5A); complements S. pombe mmd1 mutants defective in mitochondrial positioning; protein abundance increases in response to DNA replication stress
YLR222C	UTP13	-1.84687	0.000382013	Nucleolar protein; component of the small subunit (SSU) processome containing the U3 snoRNA that is involved in processing of pre-18S rRNA
YGR159C	NSR1	-1.85462	0.000151114	Nucleolar protein that binds nuclear localization sequences; required for pre-rRNA processing and ribosome biogenesis
YIL053W	GPP1	-1.85928	7.69652e-05	Constitutively expressed DL-glycerol-3-phosphate phosphatase; also known as glycerol-1-phosphatase; involved in glycerol biosynthesis, induced in response to both anaerobic and osmotic stress; GPP1 has a paralog, GPP2, that arose from the whole genome duplication
YMR229C	RRP5	-1.8682	0.000149875	RNA binding protein involved in synthesis of both 18S and 5.8S rRNAs; component of both the ribosomal small subunit (SSU) processosome and the 90S preribosome; acts as part of a Mak21p-Noc2p-Rrp5p module that associates with nascent pre-rRNA during transcription and has a role in bigenesis of the large ribosomal subunit; has binding preference for single stranded tracts of U's; relocalizes from n…
YAR068W	YAR068W	-1.86829	0.000694323	Fungal-specific protein of unknown function; induced in respiratory-deficient cells; YAR068W has a paralog, YHR214W-A, that arose from a segmental duplication
YDR380W	ARO10	-1.86878	8.0002e-05	Phenylpyruvate decarboxylase; catalyzes decarboxylation of phenylpyruvate to phenylacetaldehyde, which is the first specific step in the Ehrlich pathway; involved in protein N-terminal Met and Ala catabolism
YOL040C	RPS15	-1.87529	0.000458421	Protein component of the small (40S) ribosomal subunit; homologous to mammalian ribosomal protein S15 and bacterial S19
YLR092W	SUL2	-1.87688	0.0024954	High affinity sulfate permease; sulfate uptake is mediated by specific sulfate transporters Sul1p and Sul2p, which control the concentration of endogenous activated sulfate intermediates
YGR090W	UTP22	-1.88627	0.00108831	Component of the small-subunit processome; required for nuclear export of tRNAs; may facilitate binding of Utp8p to aminoacylated tRNAs and their delivery to Los1p for export; conserved from yeast to mammals
YLR134W	PDC5	-1.88807	0.000210952	Minor isoform of pyruvate decarboxylase; key enzyme in alcoholic fermentation, decarboxylates pyruvate to acetaldehyde, regulation is glucose- and ethanol-dependent, repressed by thiamine, involved in amino acid catabolism
YNL334C	SNO2	-1.89307	3.52911e-07	Protein of unknown function; nearly identical to Sno3p; expression is induced before the diauxic shift and also in the absence of thiamin
YCR102C	YCR102C	-1.89772	0.00477715	Putative protein of unknown function; involved in copper metabolism; similar to C. carbonum toxD gene; member of the quinone oxidoreductase family
YCL037C	SRO9	-1.89867	3.76238e-06	Cytoplasmic RNA-binding protein; shuttles between nucleus and cytoplasm and is exported from the nucleus in an mRNA export-dependent manner; associates with translating ribosomes; involved in heme regulation of Hap1p as a component of the HMC complex, also involved in the organization of actin filaments; contains a La motif; SRO9 has a paralog, SLF1, that arose from the whole genome duplication
YKR079C	TRZ1	-1.89994	0.000155735	tRNA 3'-end processing endonuclease tRNase Z; also localized to mitochondria and interacts genetically with Rex2 exonuclease; homolog of the human candidate prostate cancer susceptibility gene ELAC2
YOR192C	THI72	-1.90016	7.94995e-07	Transporter of thiamine or related compound; contributes to uptake of 5-aminoimidazole-4-carboxamide-1-beta-D-ribofuranoside (acadesine); shares sequence similarity with Thi7p
YOR369C	RPS12	-1.90317	2.42463e-06	Protein component of the small (40S) ribosomal subunit; homologous to mammalian ribosomal protein S12, no bacterial homolog
YMR006C	PLB2	-1.91263	2.47347e-05	Phospholipase B (lysophospholipase) involved in lipid metabolism; displays transacylase activity in vitro; overproduction confers resistance to lysophosphatidylcholine
YEL020W-A	TIM9	-1.92187	0.00840926	Essential protein of the mitochondrial intermembrane space; forms a complex with Tim10p (TIM10 complex) that delivers hydrophobic proteins to the TIM22 complex for insertion into the inner membrane
YLR106C	MDN1	-1.93198	8.00281e-06	Huge dynein-related AAA-type ATPase (midasin); forms extended pre-60S particle with the Rix1 complex (Rix1p-Ipi1p-Ipi3p); acts in removal of ribosomal biogenesis factors at successive steps of pre-60S assembly and export from nucleus
YJR047C	ANB1	-1.93483	0.00106567	Translation elongation factor eIF-5A; previously thought to function in translation initiation; undergoes an essential hypusination modification; expressed under anaerobic conditions; ANB1 has a paralog, HYP2, that arose from the whole genome duplication
YDL187C	YDL187C	-1.93581	1.87595e-05	Dubious open reading frame; unlikely to encode a functional protein, based on available experimental and comparative sequence data
YMR049C	ERB1	-1.94518	2.04411e-05	Constituent of 66S pre-ribosomal particles; forms a complex with Nop7p and Ytm1p that is required for maturation of the large ribosomal subunit; required for maturation of the 25S and 5.8S ribosomal RNAs; homologous to mammalian Bop1
YLR197W	NOP56	-1.94566	1.196e-05	Essential evolutionarily-conserved nucleolar protein; component of the box C/D snoRNP complexes that direct 2'-O-methylation of pre-rRNA during its maturation; overexpression causes spindle orientation defects
YNL248C	RPA49	-1.95076	4.64993e-07	RNA polymerase I subunit A49; essential for nucleolar assembly and for high polymerase loading rate; required for nucleolar localization of Rpa34p
YLR364W	GRX8	-1.9523	1.64749e-05	Glutaredoxin that employs a dithiol mechanism of catalysis; monomeric; activity is low and null mutation does not affect sensitivity to oxidative stress; GFP-fusion protein localizes to the cytoplasm; expression strongly induced by arsenic
YAR075W	YAR075W	-1.9617	0.000168621	Non-functional protein with homology IMP dehydrogenase; YAR073W/IMD1 and YAR075W comprise a continuous reading frame in most strains of S. cerevisiae; YAR073W/YAR075W together have a paralog, IMD2, that arose from a segmental duplication
YOL020W	TAT2	-1.96355	0.000186089	High affinity tryptophan and tyrosine permease; overexpression confers FK506 and FTY720 resistance
YOR341W	RPA190	-1.97059	4.03468e-07	RNA polymerase I largest subunit A190
YAL068C	PAU8	-1.97391	0.000145451	Protein of unknown function; member of the seripauperin multigene family encoded mainly in subtelomeric regions
YNR050C	LYS9	-1.9818	0.00409676	Saccharopine dehydrogenase (NADP+, L-glutamate-forming); catalyzes the formation of saccharopine from alpha-aminoadipate 6-semialdehyde, the seventh step in lysine biosynthesis pathway; exhibits genetic and physical interactions with TRM112
YFR030W	MET10	-1.9935	9.08021e-06	Subunit alpha of assimilatory sulfite reductase; complex converts sulfite into sulfide
YOR045W	TOM6	-1.99598	7.68398e-07	Component of the TOM (translocase of outer membrane) complex; responsible for recognition and initial import steps for all mitochondrially directed proteins; promotes assembly and stability of the TOM complex
YLR043C	TRX1	-2.00652	0.0100445	Cytoplasmic thioredoxin isoenzyme; part of thioredoxin system which protects cells against oxidative and reductive stress; forms LMA1 complex with Pbi2p; acts as a cofactor for Tsa1p; required for ER-Golgi transport and vacuole inheritance; with Trx2p, facilitates mitochondrial import of small Tims Tim9p, Tim10p, Tim13p by maintaining them in reduced form; abundance increases iunder DNA replicati…
YPR183W	DPM1	-2.00947	4.03775e-08	Dolichol phosphate mannose (Dol-P-Man) synthase of the ER membrane; catalyzes the formation of Dol-P-Man from Dol-P and GDP-Man; required for glycosyl phosphatidylinositol membrane anchoring, O mannosylation, and protein glycosylation
YML083C	YML083C	-2.0104	1.11915e-07	Protein of unknown function; transcriptionally regulated by Upc2p via an upstream sterol response element; strong increase in transcript abundance during anaerobic growth compared to aerobic growth; cells deleted for YML083C do not exhibit growth defects in anerobic or anaerobic conditions
YLR287C-A	RPS30A	-2.02337	0.00166361	Protein component of the small (40S) ribosomal subunit; homologous to mammalian ribosomal protein S30, no bacterial homolog; RPS30A has a paralog, RPS30B, that arose from the whole genome duplication
YHR052W	CIC1	-2.0301	3.135e-06	Essential protein that interacts with proteasome components; has a potential role in proteasome substrate specificity; also copurifies with 66S pre-ribosomal particles
YHR141C	RPL42B	-2.03409	4.16698e-08	Ribosomal 60S subunit protein L42B; required for propagation of the killer toxin-encoding M1 double-stranded RNA satellite of the L-A double-stranded RNA virus; homologous to mammalian ribosomal protein L36A, no bacterial homolog; RPL42B has a paralog, RPL42A, that arose from the whole genome duplication
YPR010C	RPA135	-2.03466	9.0711e-07	RNA polymerase I second largest subunit A135
YLR340W	RPP0	-2.05253	1.95324e-06	Conserved ribosomal protein P0 of the ribosomal stalk; involved in interaction between translational elongation factors and the ribosome; phosphorylated on serine 302; homologous to mammalian ribosomal protein LP0 and bacterial L10
YPL079W	RPL21B	-2.05371	1.04264e-05	Ribosomal 60S subunit protein L21B; homologous to mammalian ribosomal protein L21, no bacterial homolog; RPL21B has a paralog, RPL21A, that arose from the whole genome duplication
YGL062W	PYC1	-2.05436	3.90906e-07	Pyruvate carboxylase isoform; cytoplasmic enzyme that converts pyruvate to oxaloacetate; differentially regulated than isoform Pyc2p; mutations in the human homolog are associated with lactic acidosis; PYC1 has a paralog, PYC2, that arose from the whole genome duplication
YBL108C-A	PAU9	-2.05843	0.00130321	Protein of unknown function; member of the seripauperin multigene family encoded mainly in subtelomeric regions
YDL136W	RPL35B	-2.06164	9.71755e-06	Ribosomal 60S subunit protein L35B; homologous to mammalian ribosomal protein L35 and bacterial L29; RPL35B has a paralog, RPL35A, that arose from the whole genome duplication
YJL223C	PAU1	-2.06535	0.000915209	Member of the seripauperin multigene family; encoded mainly in subtelomeric regions; active during alcoholic fermentation; regulated by anaerobiosis, negatively regulated by oxygen; repressed by heme; identical to Pau14p
YOR167C	RPS28A	-2.06569	0.00133768	Protein component of the small (40S) ribosomal subunit; has an extraribosomal function in regulation of RPS28B, in which Rps28Ap binds to a decapping complex via Edc3p, which then binds to RPS28B mRNA leading to its decapping and degradation; homologous to mammalian ribosomal protein S28, no bacterial homolog; RPS28A has a paralog, RPS28B, that arose from the whole genome duplication
YPL143W	RPL33A	-2.06819	4.27068e-05	Ribosomal 60S subunit protein L33A; N-terminally acetylated; rpl33a null mutant exhibits slow growth while rpl33a rpl33b double null mutant is inviable; homologous to mammalian ribosomal protein L35A, no bacterial homolog; RPL33A has a paralog, RPL33B, that arose from the whole genome duplication
YLR061W	RPL22A	-2.06892	7.82176e-05	Ribosomal 60S subunit protein L22A; required for the oxidative stress response in yeast; homologous to mammalian ribosomal protein L22, no bacterial homolog; RPL22A has a paralog, RPL22B, that arose from the whole genome duplication
YGR148C	RPL24B	-2.07037	4.07824e-06	Ribosomal 60S subunit protein L24B; not essential for translation but may be required for normal translation rate; homologous to mammalian ribosomal protein L24, no bacterial homolog; RPL24B has a paralog, RPL24A, that arose from the whole genome duplication
YNL178W	RPS3	-2.07237	0.00540672	Protein component of the small (40S) ribosomal subunit; has apurinic/apyrimidinic (AP) endonuclease activity; essential for viability; homologous to mammalian ribosomal protein S3 and bacterial S3
YGL135W	RPL1B	-2.07664	8.51961e-08	Ribosomal 60S subunit protein L1B; N-terminally acetylated; homologous to mammalian ribosomal protein L10A and bacterial L1; RPL1B has a paralog, RPL1A, that arose from the whole genome duplication; rpl1a rpl1b double null mutation is lethal
YOR309C	YOR309C	-2.07768	6.71471e-05	Dubious open reading frame; unlikely to encode a functional protein, based on available experimental and comparative sequence data; partially overlaps the verified gene NOP58
YPL198W	RPL7B	-2.11026	8.33574e-05	Ribosomal 60S subunit protein L7B; required for processing of 27SA3 pre-rRNA to 27SB pre-rRNA during assembly of large ribosomal subunit; depletion leads to a turnover of pre-rRNA; contains a conserved C-terminal Nucleic acid Binding Domain (NDB2); binds to Domain II of 25S and 5.8S rRNAs; homologous to mammalian ribosomal protein L7 and bacterial L30; RPL7B has a paralog, RPL7A, that arose from …
YBR301W	PAU24	-2.12366	0.00114388	Cell wall mannoprotein; has similarity to Tir1p, Tir2p, Tir3p, and Tir4p; member of the seripauperin multigene family encoded mainly in subtelomeric regions; expressed under anaerobic conditions, completely repressed during aerobic growth
YMR194W	RPL36A	-2.12571	4.08097e-06	Ribosomal 60S subunit protein L36A; N-terminally acetylated; binds to 5.8 S rRNA; homologous to mammalian ribosomal protein L36, no bacterial homolog; RPL36A has a paralog, RPL36B, that arose from the whole genome duplication
YMR186W	HSC82	-2.13234	0.00100046	Cytoplasmic chaperone of the Hsp90 family; plays a role in determining prion variants; redundant in function and nearly identical with Hsp82p, and together they are essential; expressed constitutively at 10-fold higher basal levels than HSP82 and induced 2-3 fold by heat shock; contains two acid-rich unstructured regions that promote the solubility of chaperone-substrate complexes; HSC82 has a pa…
YBL027W	RPL19B	-2.13836	1.06013e-06	Ribosomal 60S subunit protein L19B; rpl19a and rpl19b single null mutations result in slow growth, while the double null mutation is lethal; homologous to mammalian ribosomal protein L19, no bacterial homolog; RPL19B has a paralog, RPL19A, that arose from the whole genome duplication
YKR094C	RPL40B	-2.16129	0.00229227	Ubiquitin-ribosomal 60S subunit protein L40B fusion protein; cleaved to yield ubiquitin and ribosomal protein L40B; ubiquitin may facilitate assembly of the ribosomal protein into ribosomes; homologous to mammalian ribosomal protein L40, no bacterial homolog; RPL40B has a paralog, RPL40A, that arose from the whole genome duplication
YDL085C-A	YDL085C-A	-2.16136	3.67515e-06	Putative protein of unknown function; green fluorescent protein (GFP)-fusion protein localizes to the cytoplasm and nucleus
YML056C	IMD4	-2.16784	4.76263e-05	Inosine monophosphate dehydrogenase; catalyzes the rate-limiting step in the de novo synthesis of GTP; member of a four-gene family in S. cerevisiae, constitutively expressed; IMD4 has a paralog, IMD3, that arose from the whole genome duplication
YHR128W	FUR1	-2.17266	1.08904e-07	Uracil phosphoribosyltransferase; synthesizes UMP from uracil; involved in the pyrimidine salvage pathway
YDL191W	RPL35A	-2.18534	1.76681e-06	Ribosomal 60S subunit protein L35A; homologous to mammalian ribosomal protein L35 and bacterial L29; RPL35A has a paralog, RPL35B, that arose from the whole genome duplication
YOR306C	MCH5	-2.19327	0.000127824	Plasma membrane riboflavin transporter; facilitates the uptake of vitamin B2; required for FAD-dependent processes; sequence similarity to mammalian monocarboxylate permeases, however mutants are not deficient in monocarboxylate transport
YMR300C	ADE4	-2.19432	5.68822e-07	Phosphoribosylpyrophosphate amidotransferase (PRPPAT); catalyzes first step of the 'de novo' purine nucleotide biosynthetic pathway; also known as amidophosphoribosyltransferase
YEL026W	SNU13	-2.1963	4.96873e-08	RNA binding protein; part of U3 snoRNP involved in rRNA processing, part of U4/U6-U5 tri-snRNP involved in mRNA splicing, similar to human 15.5K protein
YOR310C	NOP58	-2.19846	0.000592415	Protein involved in producing mature rRNAs and snoRNAs; involved in pre-rRNA processing, 18S rRNA synthesis, and snoRNA synthesis; component of the small subunit processome complex, which is required for processing of pre-18S rRNA
YIL176C	PAU14	-2.19901	0.00104659	Protein of unknown function; member of the seripauperin multigene family encoded mainly in subtelomeric regions; identical to Pau1p
YMR241W	YHM2	-2.19931	1.18645e-07	Citrate and oxoglutarate carrier protein; exports citrate from and imports oxoglutarate into the mitochondrion, causing net export of NADPH reducing equivalents; also associates with mt nucleoids and has a role in replication and segregation of the mt genome
YMR142C	RPL13B	-2.20065	0.000158406	Ribosomal 60S subunit protein L13B; not essential for viability; homologous to mammalian ribosomal protein L13, no bacterial homolog; RPL13B has a paralog, RPL13A, that arose from the whole genome duplication
YJL200C	ACO2	-2.20271	5.28535e-05	Putative mitochondrial aconitase isozyme; similarity to Aco1p, an aconitase required for the TCA cycle; expression induced during growth on glucose, by amino acid starvation via Gcn4p, and repressed on ethanol
YOR182C	RPS30B	-2.20491	5.09196e-06	Protein component of the small (40S) ribosomal subunit; homologous to mammalian ribosomal protein S30, no bacterial homolog; RPS30B has a paralog, RPS30A, that arose from the whole genome duplication; protein abundance increases in response to DNA replication stress
YLR325C	RPL38	-2.20591	3.78388e-05	Ribosomal 60S subunit protein L38; homologous to mammalian ribosomal protein L38, no bacterial homolog
YDR542W	PAU10	-2.21007	0.00172708	Protein of unknown function; member of the seripauperin multigene family encoded mainly in subtelomeric regions
YOR063W	RPL3	-2.22634	1.14711e-06	Ribosomal 60S subunit protein L3; homologous to mammalian ribosomal protein L3 and bacterial L3; plays an important role in function of eIF5B in stimulating 3' end processing of 18S rRNA in context of 80S ribosomes that have not yet engaged in translation; involved in replication and maintenance of killer double stranded RNA virus
YFR032C-A	RPL29	-2.22859	0.000114042	Ribosomal 60S subunit protein L29; not essential for translation, but required for proper joining of large and small ribosomal subunits and for normal translation rate; homologous to mammalian ribosomal protein L29, no bacterial homolog
YAL003W	EFB1	-2.23103	0.000528442	Translation elongation factor 1 beta; stimulates nucleotide exchange to regenerate EF-1 alpha-GTP for the next elongation cycle; part of the EF-1 complex, which facilitates binding of aminoacyl-tRNA to the ribosomal A site
YHR068W	DYS1	-2.23948	0.00137346	Deoxyhypusine synthase; catalyzes formation of deoxyhypusine, the first step in hypusine biosynthesis; triggers posttranslational hypusination of translation elongation factor eIF-5A and regulates its intracellular levels; tetrameric
YDR418W	RPL12B	-2.24155	7.94951e-06	Ribosomal 60S subunit protein L12B; rpl12a rpl12b double mutant exhibits slow growth and slow translation; homologous to mammalian ribosomal protein L12 and bacterial L11; RPL12B has a paralog, RPL12A, that arose from the whole genome duplication
YAR020C	PAU7	-2.24228	0.000269778	Member of the seripauperin multigene family; active during alcoholic fermentation, regulated by anaerobiosis, inhibited by oxygen, repressed by heme
YGR027C	RPS25A	-2.2512	5.17559e-05	Protein component of the small (40S) ribosomal subunit; homologous to mammalian ribosomal protein S25, no bacterial homolog; RPS25A has a paralog, RPS25B, that arose from the whole genome duplication
YPR043W	RPL43A	-2.25314	0.000465022	Ribosomal 60S subunit protein L43A; null mutation confers a dominant lethal phenotype; homologous to mammalian ribosomal protein L37A, no bacterial homolog; RPL43A has a paralog, RPL43B, that arose from the whole genome duplication
YPR121W	THI22	-2.26242	5.88222e-07	Protein with similarity to hydroxymethylpyrimidine phosphate kinases; member of a gene family with THI20 and THI21; not required for thiamine biosynthesis
YML073C	RPL6A	-2.26774	1.82247e-05	Ribosomal 60S subunit protein L6A; N-terminally acetylated; binds 5.8S rRNA; homologous to mammalian ribosomal protein L6, no bacterial homolog; RPL6A has a paralog, RPL6B, that arose from the whole genome duplication
YGL103W	RPL28	-2.26855	1.04264e-05	Ribosomal 60S subunit protein L28; homologous to mammalian ribosomal protein L27A and bacterial L15; may have peptidyl transferase activity; can mutate to cycloheximide resistance
YGR214W	RPS0A	-2.2706	1.95324e-06	Ribosomal 40S subunit protein S0A; required for maturation of 18S rRNA along with Rps0Bp; deletion of either RPS0 gene reduces growth rate, deletion of both genes is lethal; homologous to human ribosomal protein SA and bacterial S2; RPS0A has a paralog, RPS0B, that arose from the whole genome duplication;
YGL261C	PAU11	-2.27182	0.000188541	Putative protein of unknown function; member of the seripauperin multigene family encoded mainly in subtelomeric regions; mRNA expression appears to be regulated by SUT1 and UPC2
YHL046C	PAU13	-2.28108	0.000888975	Protein of unknown function; member of the seripauperin multigene family encoded mainly in subtelomeric regions; expression is induced after ethanol shock
YIL094C	LYS12	-2.28533	4.93235e-06	Homo-isocitrate dehydrogenase; an NAD-linked mitochondrial enzyme required for the fourth step in the biosynthesis of lysine, in which homo-isocitrate is oxidatively decarboxylated to alpha-ketoadipate
YJL191W	RPS14B	-2.28862	1.18386e-08	Protein component of the small (40S) ribosomal subunit; required for ribosome assembly and 20S pre-rRNA processing; mutations confer cryptopleurine resistance; homologous to mammalian ribosomal protein S14 and bacterial S11; RPS14B has a paralog, RPS14A, that arose from the whole genome duplication
YJL189W	RPL39	-2.28906	1.88201e-08	Ribosomal 60S subunit protein L39; required for ribosome biogenesis; loss of both Rpl31p and Rpl39p confers lethality; also exhibits genetic interactions with SIS1 and PAB1; homologous to mammalian ribosomal protein L39, no bacterial homolog
YGR131W	FHN1	-2.30077	0.0024954	Protein of unknown function; induced by ketoconazole; promoter region contains sterol regulatory element motif, which has been identified as a Upc2p-binding site; overexpression complements function of Nce102p in NCE102 deletion strain; FHN1 has a paralog, NCE102, that arose from the whole genome duplication
YOR009W	TIR4	-2.30452	0.0106008	Cell wall mannoprotein; expressed under anaerobic conditions and required for anaerobic growth; transcription is also induced by cold shock; member of the Srp1p/Tip1p family of serine-alanine-rich proteins
YHL001W	RPL14B	-2.3114	4.90484e-06	Ribosomal 60S subunit protein L14B; homologous to mammalian ribosomal protein L14, no bacterial homolog; RPL14B has a paralog, RPL14A, that arose from the whole genome duplication; protein abundance increases in response to DNA replication stress
YER074W	RPS24A	-2.33996	0.00176032	Protein component of the small (40S) ribosomal subunit; homologous to mammalian ribosomal protein S24, no bacterial homolog; RPS24A has a paralog, RPS24B, that arose from the whole genome duplication
YNL069C	RPL16B	-2.34254	3.02947e-06	Ribosomal 60S subunit protein L16B; N-terminally acetylated, binds 5.8 S rRNA; transcriptionally regulated by Rap1p; homologous to mammalian ribosomal protein L13A and bacterial L13; RPL16B has a paralog, RPL16A, that arose from the whole genome duplication
YFL020C	PAU5	-2.34559	0.0143692	Member of the seripauperin multigene family; encoded mainly in subtelomeric regions; induced during alcoholic fermentation; induced by low temperature and also by anaerobic conditions; negatively regulated by oxygen and repressed by heme
YGL189C	RPS26A	-2.35171	4.64993e-07	Protein component of the small (40S) ribosomal subunit; homologous to mammalian ribosomal protein S26, no bacterial homolog; RPS26A has a paralog, RPS26B, that arose from the whole genome duplication
YIL133C	RPL16A	-2.35607	0.000133211	Ribosomal 60S subunit protein L16A; N-terminally acetylated, binds 5.8 S rRNA; transcriptionally regulated by Rap1p; homologous to mammalian ribosomal protein L13A and bacterial L13; RPL16A has a paralog, RPL16B, that arose from the whole genome duplication; protein abundance increases in response to DNA replication stress
YNL301C	RPL18B	-2.35775	2.9081e-07	Ribosomal 60S subunit protein L18B; homologous to mammalian ribosomal protein L18, no bacterial homolog; RPL18B has a paralog, RPL18A, that arose from the whole genome duplication
YKL224C	PAU16	-2.36386	0.000947377	Protein of unknown function; member of the seripauperin multigene family encoded mainly in subtelomeric regions
YLR441C	RPS1A	-2.36431	2.30114e-08	Ribosomal protein 10 (rp10) of the small (40S) subunit; homologous to mammalian ribosomal protein S3A, no bacterial homolog; RPS1A has a paralog, RPS1B, that arose from the whole genome duplication
YOR011W	AUS1	-2.36793	2.39209e-05	Plasma membrane sterol transporter of the ATP-binding cassette family; required, along with Pdr11p, for uptake of exogenous sterols and their incorporation into the plasma membrane; activity is stimulated by phosphatidylserine; sterol uptake is required for anaerobic growth because sterol biosynthesis requires oxygen; AUS1 has a paralog, PDR11, that arose from the whole genome duplication
YLR048W	RPS0B	-2.39531	1.88096e-05	Protein component of the small (40S) ribosomal subunit; RPS0B has a paralog, RPS0A, that arose from the whole genome duplication; required for maturation of 18S rRNA along with Rps0Ap; deletion of either RPS0 gene reduces growth rate, deletion of both genes is lethal; homologous to human ribosomal protein SA and bacterial S2
YNL209W	SSB2	-2.40222	0.000343564	Cytoplasmic ATPase that is a ribosome-associated molecular chaperone; functions with J-protein partner Zuo1p; may be involved in the folding of newly-synthesized polypeptide chains; member of the HSP70 family; SSB2 has a paralog, SSB1, that arose from the whole genome duplication
YJR137C	MET5	-2.4054	4.03775e-08	Sulfite reductase beta subunit; involved in amino acid biosynthesis, transcription repressed by methionine
YDL014W	NOP1	-2.40629	0.000102953	Histone glutamine methyltransferase, modifies H2A at Q105 in nucleolus; component of the small subunit processome complex, which is required for processing of pre-18S rRNA; ortholog of mammalian fibrillarin
YGR192C	TDH3	-2.40971	0.00240432	Glyceraldehyde-3-phosphate dehydrogenase (GAPDH), isozyme 3; involved in glycolysis and gluconeogenesis; tetramer that catalyzes the reaction of glyceraldehyde-3-phosphate to 1,3 bis-phosphoglycerate; detected in the cytoplasm and cell wall; GAPDH-derived antimicrobial peptides secreted by S. cerevisiae are active against a wide variety of wine-related yeasts and bacteria; binds AU-rich RNA
YFR031C-A	RPL2A	-2.41914	0.0426017	Ribosomal 60S subunit protein L2A; homologous to mammalian ribosomal protein L2 and bacterial L2; RPL2A has a paralog, RPL2B, that arose from the whole genome duplication
YOR375C	GDH1	-2.44887	0.00011519	NADP(+)-dependent glutamate dehydrogenase; synthesizes glutamate from ammonia and alpha-ketoglutarate; rate of alpha-ketoglutarate utilization differs from Gdh3p; expression regulated by nitrogen and carbon sources; GDH1 has a paralog, GDH3, that arose from the whole genome duplication
YJR009C	TDH2	-2.46058	1.65684e-06	Glyceraldehyde-3-phosphate dehydrogenase (GAPDH), isozyme 2; involved in glycolysis and gluconeogenesis; tetramer that catalyzes reaction of glyceraldehyde-3-phosphate to 1,3 bis-phosphoglycerate; detected in cytoplasm and cell wall; protein abundance increases in response to DNA replication stress; GAPDH-derived antimicrobial peptides are active against a wide variety of wine-related yeasts and …
YHR216W	IMD2	-2.46121	3.40349e-07	Inosine monophosphate dehydrogenase; catalyzes the rate-limiting step in GTP biosynthesis, expression is induced by mycophenolic acid resulting in resistance to the drug, expression is repressed by nutrient limitation; IMD2 has a paralog, YAR073W/YAR075W, that arose from a segmental duplication
YDL075W	RPL31A	-2.47403	0.000794208	Ribosomal 60S subunit protein L31A; associates with karyopherin Sxm1p; loss of both Rpl31p and Rpl39p confers lethality; homologous to mammalian ribosomal protein L31, no bacterial homolog; RPL31A has a paralog, RPL31B, that arose from the whole genome duplication
YPL258C	THI21	-2.47759	1.00021e-05	Hydroxymethylpyrimidine (HMP) and HMP-phosphate kinase; involved in thiamine biosynthesis; member of a gene family with THI20 and THI22; functionally redundant with Thi20p
YLR185W	RPL37A	-2.48756	5.34697e-07	Ribosomal 60S subunit protein L37A; homologous to mammalian ribosomal protein L37, no bacterial homolog; RPL37A has a paralog, RPL37B, that arose from the whole genome duplication
YIL011W	TIR3	-2.50465	0.00135613	Cell wall mannoprotein; member of Srp1p/Tip1p family of serine-alanine-rich proteins; expressed under anaerobic conditions and required for anaerobic growth; TIR3 has a paralog, TIR2, that arose from the whole genome duplication
YBR084C-A	RPL19A	-2.50538	7.94483e-09	Ribosomal 60S subunit protein L19A; rpl19a and rpl19b single null mutations result in slow growth, while the double null mutation is lethal; homologous to mammalian ribosomal protein L19, no bacterial homolog; RPL19A has a paralog, RPL19B, that arose from the whole genome duplication
YAR073W	IMD1	-2.50649	2.37773e-06	Nonfunctional protein with homology to IMP dehydrogenase; blocked reading frame, located close to the telomere; not expressed at detectable levels; YAR073W and YAR075W comprise a continuous reading frame in most strains of S. cerevisiae; YAR073W/YAR075W together have a paralog, IMD2, that arose from a segmental duplication
YML024W	RPS17A	-2.52601	2.15917e-10	Ribosomal protein 51 (rp51) of the small (40s) subunit; homologous to mammalian ribosomal protein S17, no bacterial homolog; RPS17A has a paralog, RPS17B, that arose from the whole genome duplication
YHR203C	RPS4B	-2.53014	1.4345e-07	Protein component of the small (40S) ribosomal subunit; homologous to mammalian ribosomal protein S4, no bacterial homolog; RPS4B has a paralog, RPS4A, that arose from the whole genome duplication
YOL127W	RPL25	-2.53844	4.41476e-09	Ribosomal 60S subunit protein L25; primary rRNA-binding ribosomal protein component of large ribosomal subunit; binds to 25S rRNA via a conserved C-terminal motif; homologous to mammalian ribosomal protein L23A and bacterial L23
YDR046C	BAP3	-2.5453	4.65664e-10	Amino acid permease; involved in uptake of cysteine, leucine, isoleucine and valine; BAP3 has a paralog, BAP2, that arose from the whole genome duplication
YDL082W	RPL13A	-2.54976	4.82954e-06	Ribosomal 60S subunit protein L13A; not essential for viability; homologous to mammalian ribosomal protein L13, no bacterial homolog; RPL13A has a paralog, RPL13B, that arose from the whole genome duplication
YIL074C	SER33	-2.56207	8.55725e-10	3-phosphoglycerate dehydrogenase; catalyzes the first step in serine and glycine biosynthesis; SER33 has a paralog, SER3, that arose from the whole genome duplication
YHR021C	RPS27B	-2.56437	0.000204384	Protein component of the small (40S) ribosomal subunit; homologous to mammalian ribosomal protein S27, no bacterial homolog; RPS27B has a paralog, RPS27A, that arose from the whole genome duplication
YIL148W	RPL40A	-2.57553	3.91471e-08	Ubiquitin-ribosomal 60S subunit protein L40A fusion protein; cleaved to yield ubiquitin and ribosomal protein L40A; ubiquitin may facilitate assembly of the ribosomal protein into ribosomes; homologous to mammalian ribosomal protein L40, no bacterial homolog; RPL40A has a paralog, RPL40B, that arose from the whole genome duplication; relative distribution to the nucleus increases upon DNA replica…
YIL069C	RPS24B	-2.5849	6.43485e-09	Protein component of the small (40S) ribosomal subunit; homologous to mammalian ribosomal protein S24, no bacterial homolog; RPS24B has a paralog, RPS24A, that arose from the whole genome duplication
YPL249C-A	RPL36B	-2.59659	2.26326e-05	Ribosomal 60S subunit protein L36B; binds to 5.8 S rRNA; homologous to mammalian ribosomal protein L36, no bacterial homolog; RPL36B has a paralog, RPL36A, that arose from the whole genome duplication
YJR145C	RPS4A	-2.60129	3.91471e-08	Protein component of the small (40S) ribosomal subunit; mutation affects 20S pre-rRNA processing; homologous to mammalian ribosomal protein S4, no bacterial homolog; RPS4A has a paralog, RPS4B, that arose from the whole genome duplication
YER056C-A	RPL34A	-2.61752	2.93829e-06	Ribosomal 60S subunit protein L34A; homologous to mammalian ribosomal protein L34, no bacterial homolog; RPL34A has a paralog, RPL34B, that arose from the whole genome duplication
YLR264W	RPS28B	-2.63154	1.27164e-07	Protein component of the small (40S) ribosomal subunit; homologous to mammalian ribosomal protein S28, no bacterial homolog; has an extraribosomal function in autoregulation, in which Rps28Bp binds to a decapping complex via Edc3p, which then binds to RPS28B mRNA leading to its decapping and degradation; RPS28B has a paralog, RPS28A, that arose from the whole genome duplication
YIL052C	RPL34B	-2.63258	6.42676e-05	Ribosomal 60S subunit protein L34B; homologous to mammalian ribosomal protein L34, no bacterial homolog; RPL34B has a paralog, RPL34A, that arose from the whole genome duplication
YCR031C	RPS14A	-2.63612	0.00160457	Protein component of the small (40S) ribosomal subunit; required for ribosome assembly and 20S pre-rRNA processing; mutations confer cryptopleurine resistance; homologous to mammalian ribosomal protein S14 and bacterial S11; RPS14A has a paralog, RPS14B, that arose from the whole genome duplication
YMR116C	ASC1	-2.65117	4.34991e-07	G-protein beta subunit and guanine dissociation inhibitor for Gpa2p; ortholog of RACK1 that inhibits translation; core component of the small (40S) ribosomal subunit; required to prevent frameshifting at ribosomes stalled at repeated CGA codons; regulates P-body formation induced by replication stress; represses Gcn4p in the absence of amino acid starvation
YBL092W	RPL32	-2.66087	1.42029e-06	Ribosomal 60S subunit protein L32; overexpression disrupts telomeric silencing; homologous to mammalian ribosomal protein L32, no bacterial homolog
YJL136C	RPS21B	-2.6665	1.01334e-05	Protein component of the small (40S) ribosomal subunit; homologous to mammalian ribosomal protein S21, no bacterial homolog; RPS21B has a paralog, RPS21A, that arose from the whole genome duplication
YMR143W	RPS16A	-2.67559	1.06058e-09	Protein component of the small (40S) ribosomal subunit; homologous to mammalian ribosomal protein S16 and bacterial S9; RPS16A has a paralog, RPS16B, that arose from the whole genome duplication
YDR064W	RPS13	-2.69471	4.1568e-09	Protein component of the small (40S) ribosomal subunit; homologous to mammalian ribosomal protein S13 and bacterial S15
YBL072C	RPS8A	-2.69922	4.77286e-08	Protein component of the small (40S) ribosomal subunit; homologous to mammalian ribosomal protein S8, no bacterial homolog; RPS8A has a paralog, RPS8B, that arose from the whole genome duplication
YNL067W	RPL9B	-2.73021	7.24268e-07	Ribosomal 60S subunit protein L9B; homologous to mammalian ribosomal protein L9 and bacterial L6; RPL9B has a paralog, RPL9A, that arose from a single-locus duplication
YCR034W	ELO2	-2.7319	1.42841e-09	Fatty acid elongase, involved in sphingolipid biosynthesis; acts on fatty acids of up to 24 carbons in length; mutations have regulatory effects on 1,3-beta-glucan synthase, vacuolar ATPase, and the secretory pathway; ELO2 has a paralog, ELO1, that arose from the whole genome duplication
YDR450W	RPS18A	-2.75008	3.54067e-10	Protein component of the small (40S) ribosomal subunit; homologous to mammalian ribosomal protein S18 and bacterial S13; RPS18A has a paralog, RPS18B, that arose from the whole genome duplication; protein increases in abundance and relocalizes from cytoplasm to nuclear foci upon DNA replication stress
YBR093C	PHO5	-2.76744	4.56221e-09	Repressible acid phosphatase; 1 of 3 repressible acid phosphatases that also mediates extracellular nucleotide-derived phosphate hydrolysis; secretory pathway derived cell surface glycoprotein; induced by phosphate starvation and coordinately regulated by PHO4 and PHO2
YFL034C-A	RPL22B	-2.78782	7.70075e-08	Ribosomal 60S subunit protein L22B; homologous to mammalian ribosomal protein L22, no bacterial homolog; RPL22B has a paralog, RPL22A, that arose from the whole genome duplication
YOR234C	RPL33B	-2.80015	1.38593e-05	Ribosomal 60S subunit protein L33B; rpl33b null mutant exhibits normal growth while rpl33a rpl33b double null mutant is inviable; homologous to mammalian ribosomal protein L35A, no bacterial homolog; RPL33B has a paralog, RPL33A, that arose from the whole genome duplication
YLR448W	RPL6B	-2.80552	0.000835348	Ribosomal 60S subunit protein L6B; binds 5.8S rRNA; homologous to mammalian ribosomal protein L6, no bacterial homolog; RPL6B has a paralog, RPL6A, that arose from the whole genome duplication
YGR034W	RPL26B	-2.80671	1.13907e-08	Ribosomal 60S subunit protein L26B; binds to 5.8S rRNA; non-essential even when paralog is also deleted; deletion has minimal affections on ribosome biosynthesis; homologous to mammalian ribosomal protein L26 and bacterial L24; RPL26B has a paralog, RPL26A, that arose from the whole genome duplication
YER131W	RPS26B	-2.81457	6.65496e-10	Protein component of the small (40S) ribosomal subunit; homologous to mammalian ribosomal protein S26, no bacterial homolog; RPS26B has a paralog, RPS26A, that arose from the whole genome duplication
YPL131W	RPL5	-2.82428	3.24503e-09	Ribosomal 60S subunit protein L5; homologous to mammalian ribosomal protein L5 and bacterial L18; binds 5S rRNA and is required for 60S subunit assembly
YDR471W	RPL27B	-2.82562	4.85755e-05	Ribosomal 60S subunit protein L27B; homologous to mammalian ribosomal protein L27, no bacterial homolog; RPL27B has a paralog, RPL27A, that arose from the whole genome duplication
YKR057W	RPS21A	-2.83628	7.59505e-06	Protein component of the small (40S) ribosomal subunit; homologous to mammalian ribosomal protein S21, no bacterial homolog; RPS21A has a paralog, RPS21B, that arose from the whole genome duplication
YBR025C	OLA1	-2.84203	1.01976e-07	P-loop ATPase with similarity to human OLA1 and bacterial YchF; identified as specifically interacting with the proteasome; null mutant displays increased translation rate and increased readthrough of premature stop codons; protein abundance increases in response to hydrogen peroxide and to DNA replication stress
YDL229W	SSB1	-2.84588	8.77856e-08	Cytoplasmic ATPase that is a ribosome-associated molecular chaperone; functions with J-protein partner Zuo1p; may be involved in folding of newly-made polypeptide chains; member of the HSP70 family; interacts with phosphatase subunit Reg1p; SSB1 has a paralog, SSB2, that arose from the whole genome duplication
YDL061C	RPS29B	-2.85356	2.26507e-08	Protein component of the small (40S) ribosomal subunit; homologous to mammalian ribosomal protein S29 and bacterial S14; RPS29B has a paralog, RPS29A, that arose from the whole genome duplication
YCR104W	PAU3	-2.86529	0.000495143	Member of the seripauperin multigene family; encoded mainly in subtelomeric region; active during alcoholic fermentation; regulated by anaerobiosis; negatively regulated by oxygen; repressed by heme
YPL081W	RPS9A	-2.86927	1.63082e-07	Protein component of the small (40S) ribosomal subunit; homologous to mammalian ribosomal protein S9 and bacterial S4; RPS9A has a paralog, RPS9B, that arose from the whole genome duplication
YHR010W	RPL27A	-2.88158	1.11972e-08	Ribosomal 60S subunit protein L27A; homologous to mammalian ribosomal protein L27, no bacterial homolog; RPL27A has a paralog, RPL27B, that arose from the whole genome duplication
YLL045C	RPL8B	-2.88749	9.42974e-06	Ribosomal 60S subunit protein L8B; required for processing of 27SA3 pre-rRNA to 27SB pre-rRNA during assembly of large ribosomal subunit; depletion leads to a turnover of pre-rRNA; L8 binds to Domain I of 25S and 5.8 S rRNAs; mutation results in decreased amounts of free 60S subunits; homologous to mammalian ribosomal protein L7A, no bacterial homolog; RPL8B has a paralog, RPL8A, that arose from …
YLR388W	RPS29A	-2.88988	1.91257e-07	Protein component of the small (40S) ribosomal subunit; homologous to mammalian ribosomal protein S29 and bacterial S14; RPS29A has a paralog, RPS29B, that arose from the whole genome duplication
YOR312C	RPL20B	-2.89281	1.89532e-10	Ribosomal 60S subunit protein L20B; homologous to mammalian ribosomal protein L18A, no bacterial homolog; RPL20B has a paralog, RPL20A, that arose from the whole genome duplication
YNL302C	RPS19B	-2.90204	6.27833e-08	Protein component of the small (40S) ribosomal subunit; required for assembly and maturation of pre-40 S particles; homologous to mammalian ribosomal protein S19, no bacterial homolog; mutations in human RPS19 are associated with Diamond Blackfan anemia; RPS19B has a paralog, RPS19A, that arose from the whole genome duplication
YDR382W	RPP2B	-2.92687	2.06489e-06	Ribosomal protein P2 beta; a component of the ribosomal stalk, which is involved in the interaction between translational elongation factors and the ribosome; free (non-ribosomal) P2 stimulates the phosphorylation of the eIF2 alpha subunit (Sui2p) by Gcn2p; regulates the accumulation of P1 (Rpp1Ap and Rpp1Bp) in the cytoplasm
YMR230W	RPS10B	-2.94843	3.15116e-11	Protein component of the small (40S) ribosomal subunit; homologous to mammalian ribosomal protein S10, no bacterial homolog; RPS10B has a paralog, RPS10A, that arose from the whole genome duplication
YCR005C	CIT2	-2.96723	1.59767e-06	Citrate synthase; catalyzes the condensation of acetyl coenzyme A and oxaloacetate to form citrate, peroxisomal isozyme involved in glyoxylate cycle; expression is controlled by Rtg1p and Rtg2p transcription factors; CIT2 has a paralog, CIT1, that arose from the whole genome duplication
YDR508C	GNP1	-2.98981	3.54305e-09	High-affinity glutamine permease; also transports Leu, Ser, Thr, Cys, Met and Asn; expression is fully dependent on Grr1p and modulated by the Ssy1p-Ptr3p-Ssy5p (SPS) sensor of extracellular amino acids; GNP1 has a paralog, AGP1, that arose from the whole genome duplication
YLR303W	MET17	-2.99201	6.24167e-07	O-acetyl homoserine-O-acetyl serine sulfhydrylase; required for Methionine and cysteine biosynthesis
YLR432W	IMD3	-3.00368	4.30983e-09	Inosine monophosphate dehydrogenase; catalyzes the rate-limiting step in the de novo synthesis of GTP; member of a four-gene family in S. cerevisiae, constitutively expressed; IMD3 has a paralog, IMD4, that arose from the whole genome duplication
YLR367W	RPS22B	-3.03045	8.27554e-10	Protein component of the small (40S) ribosomal subunit; homologous to mammalian ribosomal protein S15A and bacterial S8; RPS22B has a paralog, RPS22A, that arose from the whole genome duplication
YDL130W	RPP1B	-3.04727	7.30184e-09	Ribosomal protein P1 beta; component of the ribosomal stalk, which is involved in interaction of translational elongation factors with ribosome; free (non-ribosomal) P1 stimulates the phosphorylation of the eIF2 alpha subunit (Sui2p) by Gcn2p; accumulation is regulated by phosphorylation and interaction with the P2 stalk component
YDL182W	LYS20	-3.06183	8.21948e-06	Homocitrate synthase isozyme and functions in DNA repair; catalyzes the condensation of acetyl-CoA and alpha-ketoglutarate to form homocitrate, which is the first step in the lysine biosynthesis pathway; LYS20 has a paralog, LYS21, that arose from the whole genome duplication
YBR191W	RPL21A	-3.07092	6.73644e-07	Ribosomal 60S subunit protein L21A; homologous to mammalian ribosomal protein L21, no bacterial homolog; RPL21A has a paralog, RPL21B, that arose from the whole genome duplication
YIR041W	PAU15	-3.08071	5.17559e-05	Protein of unknown function; member of the seripauperin multigene family encoded mainly in subtelomeric regions
YDR025W	RPS11A	-3.0841	5.03835e-08	Protein component of the small (40S) ribosomal subunit; homologous to mammalian ribosomal protein S11 and bacterial S17; N-terminally propionylated in vivo; RPS11A has a paralog, RPS11B, that arose from the whole genome duplication
YER117W	RPL23B	-3.08899	1.62393e-06	Ribosomal 60S subunit protein L23B; homologous to mammalian ribosomal protein L23 and bacterial L14; RPL23B has a paralog, RPL23A, that arose from the whole genome duplication
YOR394W	PAU21	-3.11495	0.000150862	Protein of unknown function; member of the seripauperin multigene family encoded mainly in subtelomeric regions; identical to Pau22p; encodes 2 proteins that are translated from 2 different start codons
YBR048W	RPS11B	-3.11745	1.15091e-09	Protein component of the small (40S) ribosomal subunit; homologous to mammalian ribosomal protein S11 and bacterial S17; RPS11B has a paralog, RPS11A, that arose from the whole genome duplication
YPL282C	PAU22	-3.12071	0.000155987	Protein of unknown function; member of the seripauperin multigene family encoded mainly in subtelomeric regions; identical to Pau21p; encodes 2 proteins that are translated from 2 different start codons
YPR102C	RPL11A	-3.14094	1.34036e-08	Ribosomal 60S subunit protein L11A; expressed at twice the level of Rpl11Bp; involved in ribosomal assembly; depletion causes degradation of 60S proteins and RNA; homologous to mammalian ribosomal protein L11 and bacterial L5; RPL11A has a paralog, RPL11B, that arose from the whole genome duplication
YIL018W	RPL2B	-3.1442	2.5588e-11	Ribosomal 60S subunit protein L2B; homologous to mammalian ribosomal protein L2 and bacterial L2; RPL2B has a paralog, RPL2A, that arose from the whole genome duplication; expression is upregulated at low temperatures
YBL087C	RPL23A	-3.15195	4.46075e-05	Ribosomal 60S subunit protein L23A; homologous to mammalian ribosomal protein L23 and bacterial L14; RPL23A has a paralog, RPL23B, that arose from the whole genome duplication
YGR085C	RPL11B	-3.15902	5.1192e-09	Ribosomal 60S subunit protein L11B; expressed at half the level of Rpl11Ap; involved in ribosomal assembly; depletion causes degradation of 60S proteins and RNA; homologous to mammalian ribosomal protein L11 and bacterial L5; RPL11B has a paralog, RPL11A, that arose from the whole genome duplication
YJR094W-A	RPL43B	-3.17882	1.01976e-07	Ribosomal 60S subunit protein L43B; homologous to mammalian ribosomal protein L37A, no bacterial homolog; RPL43B has a paralog, RPL43A, that arose from the whole genome duplication; protein abundance increases in response to DNA replication stress
YKL006W	RPL14A	-3.19378	6.43897e-05	Ribosomal 60S subunit protein L14A; N-terminally acetylated; homologous to mammalian ribosomal protein L14, no bacterial homolog; RPL14A has a paralog, RPL14B, that arose from the whole genome duplication
YML026C	RPS18B	-3.19766	1.79931e-08	Protein component of the small (40S) ribosomal subunit; homologous to mammalian ribosomal protein S18 and bacterial S13; RPS18B has a paralog, RPS18A, that arose from the whole genome duplication; protein abundance increases in response to DNA replication stress
YDL083C	RPS16B	-3.2044	5.34086e-05	Protein component of the small (40S) ribosomal subunit; homologous to mammalian ribosomal protein S16 and bacterial S9; RPS16B has a paralog, RPS16A, that arose from the whole genome duplication
YER102W	RPS8B	-3.2164	5.1192e-09	Protein component of the small (40S) ribosomal subunit; homologous to mammalian ribosomal protein S8, no bacterial homolog; RPS8B has a paralog, RPS8A, that arose from the whole genome duplication
YDL081C	RPP1A	-3.21919	2.1859e-07	Ribosomal stalk protein P1 alpha; involved in the interaction between translational elongation factors and the ribosome; free (non-ribosomal) P1 stimulates the phosphorylation of the eIF2 alpha subunit (Sui2p) by Gcn2p; accumulation of P1 in the cytoplasm is regulated by phosphorylation and interaction with the P2 stalk component
YHL033C	RPL8A	-3.22191	0.00150055	Ribosomal 60S subunit protein L8A; required for processing of 27SA3 pre-rRNA to 27SB pre-rRNA during assembly of large ribosomal subunit; depletion leads to a turnover of pre-rRNA; L8 binds to Domain I of 25S and 5.8 S rRNAs; mutation results in decreased amounts of free 60S subunits; homologous to mammalian ribosomal protein L7A, no bacterial homolog; RPL8A has a paralog, RPL8B, that arose from …
YDL244W	THI13	-3.23209	3.15116e-11	Protein involved in synthesis of the thiamine precursor HMP; member of a subtelomeric gene family including THI5, THI11, THI12, and THI13; hydroxymethylpyrimidine is also known as HMP
YBR189W	RPS9B	-3.23881	1.65353e-09	Protein component of the small (40S) ribosomal subunit; homologous to mammalian ribosomal protein S9 and bacterial S4; RPS9B has a paralog, RPS9A, that arose from the whole genome duplication
YGL076C	RPL7A	-3.24606	5.90667e-09	Ribosomal 60S subunit protein L7A; required for processing of 27SA3 pre-rRNA to 27SB pre-rRNA during assembly of large ribosomal subunit; depletion leads to a turnover of pre-rRNA; contains a conserved C-terminal Nucleic acid Binding Domain (NDB2); binds to Domain II of 25S and 5.8S rRNAs; homologous to mammalian ribosomal protein L7 and bacterial L30; RPL7A has a paralog, RPL7B, that arose from …
YMR325W	PAU19	-3.26801	2.99753e-05	Protein of unknown function; member of the seripauperin multigene family encoded mainly in subtelomeric regions
YKL180W	RPL17A	-3.26989	6.21511e-08	Ribosomal 60S subunit protein L17A; copurifies with the Dam1 complex (aka DASH complex); homologous to mammalian ribosomal protein L17 and bacterial L22; RPL17A has a paralog, RPL17B, that arose from the whole genome duplication; protein abundance increases in response to DNA replication stress
YOR293W	RPS10A	-3.27025	4.78125e-06	Protein component of the small (40S) ribosomal subunit; homologous to mammalian ribosomal protein S10, no bacterial homolog; RPS10A has a paralog, RPS10B, that arose from the whole genome duplication
YML063W	RPS1B	-3.27387	1.97031e-09	Ribosomal protein 10 (rp10) of the small (40S) subunit; homologous to mammalian ribosomal protein S3A, no bacterial homolog; RPS1B has a paralog, RPS1A, that arose from the whole genome duplication
YLR438W	CAR2	-3.30618	1.11539e-07	L-ornithine transaminase (OTAse); catalyzes the second step of arginine degradation, expression is dually-regulated by allophanate induction and a specific arginine induction process; not nitrogen catabolite repression sensitive; protein abundance increases in response to DNA replication stress; human homolog OAT complements yeast null mutant
YEL054C	RPL12A	-3.31224	4.65664e-10	Ribosomal 60S subunit protein L12A; rpl12a rpl12b double mutant exhibits slow growth and slow translation; homologous to mammalian ribosomal protein L12 and bacterial L11; RPL12A has a paralog, RPL12B, that arose from the whole genome duplication
YLR372W	ELO3	-3.32129	2.88746e-06	Elongase; involved in fatty acid and sphingolipid biosynthesis; synthesizes very long chain 20-26-carbon fatty acids from C18-CoA primers; involved in regulation of sphingolipid biosynthesis
YJR156C	THI11	-3.32161	4.03494e-09	Protein involved in synthesis of the thiamine precursor HMP; member of a subtelomeric gene family including THI5, THI11, THI12, and THI13; hydroxymethylpyrimidine is also known as HMP
YFL058W	THI5	-3.32722	1.54974e-09	Protein involved in synthesis of the thiamine precursor HMP; member of a subtelomeric gene family including THI5, THI11, THI12, and THI13; hydroxymethylpyrimidine is also known as HMP
YNL332W	THI12	-3.33813	1.36405e-07	Protein involved in synthesis of the thiamine precursor HMP; member of a subtelomeric gene family including THI5, THI11, THI12, and THI13; hydroxymethylpyrimidine is also known as HMP
YLR150W	STM1	-3.34461	1.47207e-10	Protein required for optimal translation under nutrient stress; perturbs association of Yef3p with ribosomes; involved in TOR signaling; binds G4 quadruplex and purine motif triplex nucleic acid; helps maintain telomere structure; protein abundance increases in response to DNA replication stress; serves as a ribosome preservation factor both during quiescence and recovery
YEL071W	DLD3	-3.38575	1.61197e-06	D-lactate dehydrogenase; part of the retrograde regulon which consists of genes whose expression is stimulated by damage to mitochondria and reduced in cells grown with glutamate as the sole nitrogen source, located in the cytoplasm
YGL147C	RPL9A	-3.47157	5.49209e-13	Ribosomal 60S subunit protein L9A; homologous to mammalian ribosomal protein L9 and bacterial L6; RPL9A has a paralog, RPL9B, that arose from a single-locus duplication
YJL190C	RPS22A	-3.4785	3.37912e-08	Protein component of the small (40S) ribosomal subunit; homologous to mammalian ribosomal protein S15A and bacterial S8; RPS22A has a paralog, RPS22B, that arose from the whole genome duplication
YKL001C	MET14	-3.48675	5.61359e-06	Adenylylsulfate kinase; required for sulfate assimilation and involved in methionine metabolism; human homolog PAPSS2 complements yeast null mutant
YJL177W	RPL17B	-3.49985	4.9572e-10	Ribosomal 60S subunit protein L17B; homologous to mammalian ribosomal protein L17 and bacterial L22; RPL17B has a paralog, RPL17A, that arose from the whole genome duplication
YOL039W	RPP2A	-3.55124	4.38968e-09	Ribosomal protein P2 alpha; a component of the ribosomal stalk, which is involved in the interaction between translational elongation factors and the ribosome; free (non-ribosomal) P2 stimulates the phosphorylation of the eIF2 alpha subunit (Sui2p) by Gcn2p; regulates the accumulation of P1 (Rpp1Ap and Rpp1Bp) in the cytoplasm
YHR055C	CUP1-2	-3.58374	2.24015e-08	Metallothionein; binds copper and mediates resistance to high concentrations of copper and cadmium; locus is variably amplified in different strains, with two copies, CUP1-1 and CUP1-2, in the genomic sequence reference strain S288C; CUP1-2 has a paralog, CUP1-1, that arose from a segmental duplication
YOR096W	RPS7A	-3.58695	1.10904e-06	Protein component of the small (40S) ribosomal subunit; interacts with Kti11p; deletion causes hypersensitivity to zymocin; homologous to mammalian ribosomal protein S7, no bacterial homolog; RPS7A has a paralog, RPS7B, that arose from the whole genome duplication
YLL024C	SSA2	-3.5967	4.03468e-07	ATP-binding protein; involved in protein folding and vacuolar import of proteins; member of heat shock protein 70 (HSP70) family; associated with the chaperonin-containing T-complex; present in the cytoplasm, vacuolar membrane and cell wall; 98% identical to paralog Ssa1p, but has distinct functional specificity in propagation of yeast [URE3] prions and vacuolar-mediated degradation of gluconeoge…
YLR406C	RPL31B	-3.61109	1.16614e-09	Ribosomal 60S subunit protein L31B; associates with karyopherin Sxm1p; loss of both Rpl31p and Rpl39p confers lethality; homologous to mammalian ribosomal protein L31, no bacterial homolog; RPL31B has a paralog, RPL31A, that arose from the whole genome duplication
YHR053C	CUP1-1	-3.61276	8.66688e-08	Metallothionein; binds copper and mediates resistance to high concentrations of copper and cadmium; locus is variably amplified in different strains, with two copies, CUP1-1 and CUP1-2, in the genomic sequence reference strain S288C; CUP1-1 has a paralog, CUP1-2, that arose from a segmental duplication
YGL031C	RPL24A	-3.65066	2.15091e-09	Ribosomal 60S subunit protein L24A; not essential for translation but may be required for normal translation rate; homologous to mammalian ribosomal protein L24, no bacterial homolog; RPL24A has a paralog, RPL24B, that arose from the whole genome duplication
YJR010W	MET3	-3.69242	8.43814e-10	ATP sulfurylase; catalyzes the primary step of intracellular sulfate activation, essential for assimilatory reduction of sulfate to sulfide, involved in methionine metabolism; human homolog PAPSS2 complements yeast null mutant
YLR037C	PAU23	-3.73209	5.40042e-06	Cell wall mannoprotein; has similarity to Tir1p, Tir2p, Tir3p, and Tir4p; member of the seripauperin multigene family encoded mainly in subtelomeric regions; expressed under anaerobic conditions, completely repressed during aerobic growth
YOL120C	RPL18A	-3.74714	1.78566e-09	Ribosomal 60S subunit protein L18A; intron of RPL18A pre-mRNA forms stem-loop structures that are a target for Rnt1p cleavage leading to degradation; homologous to mammalian ribosomal protein L18, no bacterial homolog; RPL18A has a paralog, RPL18B, that arose from the whole genome duplication
YIL169C	YIL169C	-4.08918	3.52147e-11	Putative protein of unknown function; serine/threonine rich and highly similar to YOL155C, a putative glucan alpha-1,4-glucosidase; transcript is induced in both high and low pH environments; YIL169C is a non-essential gene
YOR071C	NRT1	-4.19183	7.56357e-11	High-affinity nicotinamide riboside transporter; also transports thiamine with low affinity; major transporter for 5-aminoimidazole-4-carboxamide-1-beta-D-ribofuranoside (acadesine) uptake; shares sequence similarity with Thi7p and Thi72p; proposed to be involved in 5-fluorocytosine sensitivity
YLL025W	PAU17	-4.26178	2.11792e-05	Protein of unknown function; member of the seripauperin multigene family encoded mainly in subtelomeric regions; YLL025W is not an essential gene
YNL333W	SNZ2	-4.29681	7.20803e-14	Member of a stationary phase-induced gene family; transcription of SNZ2 is induced prior to diauxic shift, and also in the absence of thiamin in a Thi2p-dependent manner; forms a coregulated gene pair with SNO2; interacts with Thi11p
YOL155C	HPF1	-4.36592	8.27554e-10	Haze-protective mannoprotein; reduces the particle size of aggregated proteins in white wines
YFL059W	SNZ3	-4.63041	7.55194e-11	Member of a stationary phase-induced gene family; expressed in the presence of galactose; transcription of SNZ3 is induced prior to diauxic shift, and also in the absence of thiamin in a Thi2p-dependent manner; forms a coregulated gene pair with SNO3
