# Supplementary material for: Cysteine, methionine, and pantothenic acid remodel the Saccharomyces cerevisiae transcriptome and volatile sulfur compound metabolome during alcoholic fermentation
Source: FEMS Yeast Res. 2026 Jul 7;26:foag022. doi: 10.1093/femsyr/foag022 (PMC13348253; doi:10.1093/femsyr/foag022)
Supplement: foag022_Supplemental_Files [file foag022_supplemental_files.zip › DGE_SM200_vs_MET_5g.xlsx]

## Sheet: Comparison 5gmod_GeneReg_CtrlMe
Name	funcname	log2FC	adj.P.Val	SGDAnnotation
YOR348C	PUT4	4.37261	2.1e-08	Proline permease; required for high-affinity transport of proline; also transports the toxic proline analog azetidine-2-carboxylate (AzC); PUT4 transcription is repressed in ammonia-grown cells
YJR152W	DAL5	4.11278	5.25e-07	Allantoate permease; ureidosuccinate permease; also transports dipeptides. though with lower affinity than for allantoate and ureidosuccinate; expression is constitutive but sensitive to nitrogen catabolite repression
YKR093W	PTR2	3.98591	4.23e-12	Integral membrane peptide transporter; mediates transport of di- and tri-peptides; conserved protein that contains 12 transmembrane domains; PTR2 expression is regulated by the N-end rule pathway via repression by Cup9p
YKR034W	DAL80	3.61518	1.92e-08	Negative regulator of genes in multiple nitrogen degradation pathways; expression is regulated by nitrogen levels and by Gln3p; member of the GATA-binding family. forms homodimers and heterodimers with Gzf3p; DAL80 has a paralog. GZF3. that arose from the whole genome duplication
YPR194C	OPT2	3.47842	6.8e-07	Oligopeptide transporter; localized to peroxisomes and affects glutathione redox homeostasis; also localizes to the plasma membrane (PM) and to the late Golgi. and has a role in maintenance of lipid asymmetry between the inner and outer leaflets of the PM; member of the OPT family. with potential orthologs in S. pombe and C. albicans; also plays a role in formation of mature vacuoles and in polar…
YGR190C	YGR190C	3.34596	3.74e-06	Dubious open reading frame; unlikely to encode a functional protein. based on available experimental and comparative sequence data; overlaps the verified gene HIP1/YGR191W
YKR039W	GAP1	2.98077	4.24e-09	General amino acid permease; Gap1p senses the presence of amino acid substrates to regulate localization to the plasma membrane when needed; essential for invasive growth
YJL172W	CPS1	2.93618	2.44e-06	Vacuolar carboxypeptidase S; expression is induced under low-nitrogen conditions
YDL215C	GDH2	2.93545	1.61e-08	NAD(+)-dependent glutamate dehydrogenase; degrades glutamate to ammonia and alpha-ketoglutarate; expression sensitive to nitrogen catabolite repression and intracellular ammonia levels; genetically interacts with GDH3 by suppressing stress-induced apoptosis
YHR213W	YHR213W	2.76714	1.19e-07	Pseudogenic fragment with similarity to flocculins; YHR213W has a paralog. YAR062W. that arose from a segmental duplication
YDL210W	UGA4	2.72793	0.000203024	GABA (gamma-aminobutyrate) permease; serves as a GABA transport protein involved in the utilization of GABA as a nitrogen source; catalyzes the transport of putrescine and delta-aminolevulinic acid (ALA); localized to the vacuolar membrane
YAR064W	YAR064W	2.70504	8e-06	Pseudogenic fragment with similarity to flocculins; YAR064W has a paralog. YHR213W-B. that arose from a segmental duplication
YHR213W	YHR213W	2.64336	1.14e-06	Pseudogenic fragment with similarity to flocculins; YHR213W has a paralog. YAR062W. that arose from a segmental duplication
YBR043C	QDR3	2.58688	0.000319099	Multidrug transporter of the major facilitator superfamily; member of the 12-spanner drug:H(+) antiporter DHA1 family; has a role in polyamine homeostasis; involved in spore wall asembly; sequence similarity to DTR1 and QDR1. and the triple mutant dtr1 qdr1 qdr3 exhibits reduced dityrosine fluorescence relative to the single mutants; expression is upregulated under polyamine stress; required for …
EC1118_1O4_6502g	EC1118_1O4_6502g	2.53119	0.000368251	NA
YOL140W	ARG8	2.4989	8.59e-08	Acetylornithine aminotransferase; catalyzes the fourth step in the biosynthesis of the arginine precursor ornithine
YDR242W	AMD2	2.41527	0.00691057	Putative amidase
EC1118_1O4_6513g	EC1118_1O4_6513g	2.40564	8.29e-07	NA
YKL218C	SRY1	2.39192	3.4e-05	3-hydroxyaspartate dehydratase; deaminates L-threo-3-hydroxyaspartate to form oxaloacetate and ammonia; required in the presence of hydroxyaspartate; highly similar to mouse serine racemase (Srr) but has no serine racemase activity
YGR087C	PDC6	2.3234	0.0170501	Minor isoform of pyruvate decarboxylase; decarboxylates pyruvate to acetaldehyde. involved in amino acid catabolism; transcription is glucose- and ethanol-dependent. and is strongly induced during sulfur limitation
YBR068C	BAP2	2.31542	1.19e-07	High-affinity leucine permease; functions as a branched-chain amino acid permease involved in uptake of leucine. isoleucine and valine; contains 12 predicted transmembrane domains; BAP2 has a paralog. BAP3. that arose from the whole genome duplication
YIL066C	RNR3	2.28555	7.12e-06	Minor isoform of large subunit of ribonucleotide-diphosphate reductase; the RNR complex catalyzes rate-limiting step in dNTP synthesis. regulated by DNA replication and DNA damage checkpoint pathways via localization of small subunits; RNR3 has a paralog. RNR1. that arose from the whole genome duplication
YMR279C	YMR279C	2.24073	0.00260707	Putative boron transporter involved in boron efflux and resistance; overexpression mutant but not null mutant displays boron tolerance phenotype; identified as a heat-induced gene in a high-throughout screen; YMR279C is not an essential gene; YMR279C has a paralog. ATR1. that arose from the whole genome duplication
YOL058W	ARG1	2.20171	0.000642084	Arginosuccinate synthetase; catalyzes the formation of L-argininosuccinate from citrulline and L-aspartate in the arginine biosynthesis pathway; potential Cdc28p substrate
YIL121W	QDR2	2.17739	2.42e-06	Plasma membrane transporter of the major facilitator superfamily; member of the 12-spanner drug:H(+) antiporter DHA1 family; exports copper; has broad substrate specificity and can transport many mono- and divalent cations; transports a variety of drugs and is required for resistance to quinidine. barban. cisplatin. and bleomycin; contributes to potassium homeostasis; expression is regulated by c…
YJL088W	ARG3	2.12846	0.0342897	Ornithine carbamoyltransferase; also known as carbamoylphosphate:L-ornithine carbamoyltransferase; catalyzes the biosynthesis of the arginine precursor citrulline
YMR096W	SNZ1	2.0805	0.000855442	Protein involved in vitamin B6 biosynthesis; member of a stationary phase-induced gene family; coregulated with SNO1; interacts with Sno1p and with Yhr198p. perhaps as a multiprotein complex containing other Snz and Sno proteins
YCL025C	AGP1	2.03048	0.00349391	Low-affinity amino acid permease with broad substrate range; involved in uptake of asparagine. glutamine. and other amino acids; expression regulated by SPS plasma membrane amino acid sensor system (Ssy1p-Ptr3p-Ssy5p); AGP1 has a paralog. GNP1. that arose from the whole genome duplication
YFL051C	YFL051C	2.0114	0.000176466	Putative protein of unknown function; YFL051C is not an essential gene
YBL048W	RRT1	1.9672	0.048028	Protein of unknown function; identified in a screen for mutants with increased levels of rDNA transcription; dubious open reading frame unlikely to encode a protein. based on experimental and comparative sequence data
YGR088W	CTT1	1.96125	0.00603163	Cytosolic catalase T; has a role in protection from oxidative damage by hydrogen peroxide
YOL128C	YGK3	1.95622	0.000435759	Protein kinase related to mammalian GSK-3 glycogen synthase kinases; GSK-3 homologs (Mck1p. Rim11p. Mrk1p. Ygk3p) are involved in control of Msn2p-dependent transcription of stress responsive genes and in protein degradation; YGK3 has a paralog. MCK1. that arose from the whole genome duplication
YLR257W	YLR257W	1.92106	0.0329063	Protein of unknown function; protein abundance increases in response to DNA replication stress
YNR068C	YNR068C	1.85333	0.000100915	Putative protein of unknown function; exhibits homology to C-terminal end of Bul1p; expressed as a readthrough product of BSC5. the readthrough locus being termed BUL3; the BUL3 readthrough product is involved in ubiquitin-mediated sorting of plasma membrane proteins and interacts with WW domains of Rsp5p in vitro. but in a functionally different way than the non-readthrough form
YFR055W	IRC7	1.85053	0.0220377	Beta-lyase involved in the production of thiols; null mutant displays increased levels of spontaneous Rad52p foci; expression induced by nitrogen limitation in a GLN3. GAT1-dependent manner and by copper levels in a Mac1-dependent manner
YGR032W	GSC2	1.81689	5.68e-05	Catalytic subunit of 1.3-beta-glucan synthase; involved in formation of the inner layer of the spore wall; activity positively regulated by Rho1p and negatively by Smk1p; GSC2 has a paralog. FKS1. that arose from the whole genome duplication
YER069W	ARG5.6	1.73343	0.00362518	Acetylglutamate kinase and N-acetyl-gamma-glutamyl-phosphate reductase; N-acetyl-L-glutamate kinase (NAGK) catalyzes the 2nd and N-acetyl-gamma-glutamyl-phosphate reductase (NAGSA). the 3rd step in arginine biosynthesis; synthesized as a precursor which is processed in the mitochondrion to yield mature NAGK and NAGSA; enzymes form a metabolon complex with Arg2p; NAGK C-terminal domain stabilizes …
YMR174C	PAI3	1.69741	0.000724402	Cytoplasmic proteinase A (Pep4p) inhibitor; dependent on Pbs2p and Hog1p protein kinases for osmotic induction; intrinsically unstructured. N-terminal half becomes ordered in the active site of proteinase A upon contact
YER060W	FCY21	1.64872	0.000650758	Putative purine-cytosine permease; very similar to Fcy2p but cannot substitute for its function
YER064C	VHR2	1.62193	0.000201674	Non-essential nuclear protein; null mutation has global effects on transcription; VHR2 has a paralog. VHR1. that arose from the whole genome duplication; relative distribution to the nucleus increases upon DNA replication stress
YMR170C	ALD2	1.60684	0.038729	Cytoplasmic aldehyde dehydrogenase; involved in ethanol oxidation and beta-alanine biosynthesis; uses NAD+ as the preferred coenzyme; expression is stress induced and glucose repressed; very similar to Ald3p
YOL109W	ZEO1	1.60033	0.0028577	Peripheral membrane protein of the plasma membrane; interacts with Mid2p; regulates the cell integrity pathway mediated by Pkc1p and Slt2p; the authentic protein is detected in a phosphorylated state in highly purified mitochondria
YOR062C	YOR062C	1.59517	0.00804341	Protein of unknown function; similar to Reg1p; expression regulated by glucose and Rgt1p; GFP-fusion protein is induced in response to the DNA-damaging agent MMS; YOR062C has a paralog. YKR075C. that arose from the whole genome duplication
YJR148W	BAT2	1.58231	0.000125798	Cytosolic branched-chain amino acid (BCAA) aminotransferase; preferentially involved in BCAA catabolism; homolog of murine ECA39; highly expressed during stationary phase and repressed during logarithmic phase; BAT2 has a paralog. BAT1. that arose from the whole genome duplication
YBL049W	MOH1	1.56653	0.00388959	Protein of unknown function; has homology to kinase Snf7p; not required for growth on nonfermentable carbon sources; essential for survival in stationary phase; possibly linked with vacuolar transport
YJR151C	DAN4	1.54317	0.000485775	Cell wall mannoprotein; has similarity to Tir1p. Tir2p. Tir3p. and Tir4p; expressed under anaerobic conditions. completely repressed during aerobic growth
YJL212C	OPT1	1.54142	0.00725832	Proton-coupled oligopeptide transporter of the plasma membrane; also transports glutathione and phytochelatin; member of the OPT family
YHL042W	YHL042W	1.53227	0.0143071	Putative protein of unknown function; member of the DUP380 subfamily of conserved. often subtelomerically-encoded proteins
YGR213C	RTA1	1.52292	0.0397873	Protein involved in 7-aminocholesterol resistance; has seven potential membrane-spanning regions; expression is induced under both low-heme and low-oxygen conditions; member of the fungal lipid-translocating exporter (LTE) family of protein; RTA1 has a paralog. YLR046C. that arose from the whole genome duplication
YML058W-A	HUG1	1.51843	0.00725832	Protein involved in the Mec1p-mediated checkpoint pathway; transcription is induced by DNA damage; protein abundance increases in response to DNA replication stress
YDL239C	ADY3	1.5157	0.0220987	Protein required for spore wall formation; thought to mediate assembly of a Don1p-containing structure at the leading edge of the prospore membrane via interaction with spindle pole body components; potentially phosphorylated by Cdc28p; ADY3 has a paralog. CNM67. that arose from the whole genome duplication
YPL058C	PDR12	1.49607	0.0365235	Plasma membrane ATP-binding cassette (ABC) transporter; weak-acid-inducible multidrug transporter required for weak organic acid resistance; induced by sorbate and benzoate and regulated by War1p; mutants exhibit sorbate hypersensitivity
YMR251W-A	HOR7	1.48043	1.19e-07	Protein of unknown function; overexpression suppresses Ca2+ sensitivity of mutants lacking inositol phosphorylceramide mannosyltransferases Csg1p and Csh1p; transcription is induced under hyperosmotic stress and repressed by alpha factor; HOR7 has a paralog. DDR2. that arose from the whole genome duplication
YMR088C	VBA1	1.46938	0.0016917	Permease of basic amino acids in the vacuolar membrane
YGL184C	STR3	1.44794	0.00311262	Peroxisomal cystathionine beta-lyase; converts cystathionine into homocysteine; may be redox regulated by Gto1p; involved in the release of the aromatic thiol 3-mercaptohexanol during wine fermentation
YOL126C	MDH2	1.44789	0.0169212	Cytoplasmic malate dehydrogenase; one of three isozymes that catalyze interconversion of malate and oxaloacetate; involved in the glyoxylate cycle and gluconeogenesis during growth on two-carbon compounds; interacts with Pck1p and Fbp1
YJR103W	URA8	1.44407	0.00817831	Minor CTP synthase isozyme (see also URA7); catalyzes the ATP-dependent transfer of the amide nitrogen from glutamine to UTP. forming CTP. the final step in de novo biosynthesis of pyrimidines; involved in phospholipid biosynthesis; capable of forming cytoplasmic filaments termed cytoophidium. especially during conditions of glucose depletion; URA8 has a paralog. URA7. that arose from the whole g…
YOR049C	RSB1	1.42351	0.00412767	Suppressor of sphingoid LCB sensitivity of an LCB-lyase mutation; putative integral membrane transporter or flippase that may transport long chain bases (LCBs) from the cytoplasmic side toward the extracytoplasmic side of the membrane
YMR009W	ADI1	1.4186	0.00321564	Acireductone dioxygenease involved in the methionine salvage pathway; ortholog of human MTCBP-1; transcribed as polycistronic mRNA with YMR010W and regulated post-transcriptionally by RNase III (Rnt1p) cleavage; ADI1 mRNA is induced in heat shock conditions
YLR205C	HMX1	1.39735	0.0329063	ER localized heme oxygenase; involved in heme degradation during iron starvation and in the oxidative stress response; expression is regulated by AFT1 and oxidative stress; relocates to the perinuclear region in the presence of oxidants
YIL164C	NIT1	1.39261	0.0135831	Nitrilase; member of the nitrilase branch of the nitrilase superfamily; in closely related species and other S. cerevisiae strain backgrounds YIL164C and adjacent ORF. YIL165C. likely constitute a single ORF encoding a nitrilase gene
YLR348C	DIC1	1.39108	7.6e-05	Mitochondrial dicarboxylate carrier; integral membrane protein. catalyzes a dicarboxylate-phosphate exchange across the inner mitochondrial membrane. transports cytoplasmic dicarboxylates into the mitochondrial matrix
YBL042C	FUI1	1.36843	0.00682585	High affinity uridine permease. localizes to the plasma membrane; also mediates low but significant transport of the cytotoxic nucleoside analog 5-fluorouridine; not involved in uracil transport; relative distribution to the vacuole increases upon DNA replication stress
YMR095C	SNO1	1.3645	0.000493732	Protein of unconfirmed function; involved in pyridoxine metabolism; expression is induced during stationary phase; forms a putative glutamine amidotransferase complex with Snz1p. with Sno1p serving as the glutaminase
YPL265W	DIP5	1.35191	0.00804341	Dicarboxylic amino acid permease; mediates high-affinity and high-capacity transport of L-glutamate and L-aspartate; also a transporter for Gln. Asn. Ser. Ala. and Gly; relocalizes from plasma membrane to vacuole upon DNA replication stress
YDL169C	UGX2	1.33693	0.000626991	Protein of unknown function; transcript accumulates in response to any combination of stress conditions
YOR052C	TMC1	1.32691	0.0407261	AN1-type zinc finger protein of unknown function; may protect cells from trivalent metalloid induced proteotoxicity; contains a PACE promoter element. a transcriptional profile similar to CUZ1 and RPN2. and decreased expression in an RPN4 mutant; induced by nitrogen limitation and weak acid; ortholog of human AIRAP. which stimulates proteasome activity in response to arsenic; protein abundance in…
YLR299W	ECM38	1.32112	0.000626991	Gamma-glutamyltranspeptidase; major glutathione-degrading enzyme; involved in detoxification of electrophilic xenobiotics; expression induced mainly by nitrogen starvation
YFL021W	GAT1	1.30494	0.0110542	Transcriptional activator of nitrogen catabolite repression genes; contains a GATA-1-type zinc finger DNA-binding motif; activity and localization regulated by nitrogen limitation and Ure2p; different translational starts produce two major and two minor isoforms that are differentially regulated and localized
YOR374W	ALD4	1.30365	0.0176793	Mitochondrial aldehyde dehydrogenase; required for growth on ethanol and conversion of acetaldehyde to acetate; phosphorylated; activity is K+ dependent; utilizes NADP+ or NAD+ equally as coenzymes; expression is glucose repressed; can substitute for cytosolic NADP-dependent aldehyde dehydrogenase when directed to the cytosol
YMR175W	SIP18	1.29499	0.00745725	Phospholipid-binding hydrophilin; essential to overcome desiccation-rehydration process; expression is induced by osmotic stress; SIP18 has a paralog. GRE1. that arose from the whole genome duplication
YGR157W	CHO2	1.29312	0.000185459	Phosphatidylethanolamine methyltransferase (PEMT); catalyzes the first step in the conversion of phosphatidylethanolamine to phosphatidylcholine during the methylation pathway of phosphatidylcholine biosynthesis
YHR029C	YHI9	1.27454	0.0347996	Protein of unknown function; null mutant is defective in unfolded protein response; possibly involved in a membrane regulation metabolic pathway; member of the PhzF superfamily. though most likely not involved in phenazine production
YMR169C	ALD3	1.25407	0.0105616	Cytoplasmic aldehyde dehydrogenase; involved in beta-alanine synthesis; uses NAD+ as the preferred coenzyme; very similar to Ald2p; expression is induced by stress and repressed by glucose
YBR046C	ZTA1	1.24288	0.00666153	NADPH-dependent quinone reductase; GFP-tagged protein localizes to the cytoplasm and nucleus; has similarity to E. coli quinone oxidoreductase and to human zeta-crystallin
YNL240C	NAR1	1.20973	4.17e-05	Subunit of the cytosolic iron-sulfur (FeS) protein assembly machinery; required for maturation of cytosolic and nuclear FeS proteins and for normal resistance to oxidative stress; deficiency results in shortened lifespan and sensitivity to paraquat; homologous to human Narf
YKL029C	MAE1	1.19588	0.00352677	Mitochondrial malic enzyme; catalyzes the oxidative decarboxylation of malate to pyruvate. which is a key intermediate in sugar metabolism and a precursor for synthesis of several amino acids
YBR203W	COS111	1.18915	0.0102371	Protein required for antifungal drug ciclopirox olamine resistance; not related to the subtelomerically-encoded COS family; the authentic. non-tagged protein is detected in highly purified mitochondria in high-throughput studies
YHL043W	ECM34	1.11759	0.00134815	Putative protein of unknown function; member of the DUP380 subfamily of conserved. often subtelomerically-encoded proteins
YGR044C	RME1	1.11308	0.00579815	Zinc finger protein involved in control of meiosis; prevents meiosis by repressing IME1 expression and promotes mitosis by activating CLN2 expression; directly repressed by a1-alpha2 regulator; mediates cell type control of sporulation; relocalizes from nucleus to cytoplasm upon DNA replication stress
YJR149W	YJR149W	1.11005	0.00603163	Putative protein of unknown function; green fluorescent protein (GFP)-fusion protein localizes to the cytoplasm
YEL065W	SIT1	1.10007	0.0189042	Ferrioxamine B transporter; member of the ARN family of transporters that specifically recognize siderophore-iron chelates; transcription is induced during iron deprivation and diauxic shift; potentially phosphorylated by Cdc28p
YJL116C	NCA3	1.08222	0.00144414	Protein involved in mitochondrion organization; functions with Nca2p to regulate mitochondrial expression of subunits 6 (Atp6p) and 8 (Atp8p) of the Fo-F1 ATP synthase; member of the SUN family; expression induced in cells treated with the mycotoxin patulin; NCA3 has a paralog. UTH1. that arose from the whole genome duplication
YBR285W	YBR285W	1.07839	0.00416616	Putative protein of unknown function; YBR285W is not an essential gene
YLL039C	UBI4	1.07313	0.00120405	Ubiquitin; becomes conjugated to proteins. marking them for selective degradation via the ubiquitin-26S proteasome system; essential for the cellular stress response; encoded as a polyubiquitin precursor comprised of 5 head-to-tail repeats; protein abundance increases in response to DNA replication stress
YPL061W	ALD6	1.06377	0.034142	Cytosolic aldehyde dehydrogenase; activated by Mg2+ and utilizes NADP+ as the preferred coenzyme; required for conversion of acetaldehyde to acetate; constitutively expressed; locates to the mitochondrial outer surface upon oxidative stress
YGR161C	RTS3	1.05064	0.000261768	Putative component of the protein phosphatase type 2A complex
YOR302W	YOR302W	1.02128	0.0410143	CPA1 uORF; Arginine attenuator peptide. regulates translation of the CPA1 mRNA
YKR061W	KTR2	1.01519	0.00722549	Mannosyltransferase involved in N-linked protein glycosylation; member of the KRE2/MNT1 mannosyltransferase family; KTR2 has a paralog. YUR1. that arose from the whole genome duplication
YNL129W	NRK1	1.00349	0.0148428	Nicotinamide riboside kinase; catalyzes the phosphorylation of nicotinamide riboside and nicotinic acid riboside in salvage pathways for NAD+ biosynthesis
YIR034C	LYS1	-1.01894	0.00349391	Saccharopine dehydrogenase (NAD+. L-lysine-forming); catalyzes the conversion of saccharopine to L-lysine. which is the final step in the lysine biosynthesis pathway; also has mRNA binding activity
YFR020W	YFR020W	-1.03021	0.000686798	Protein of unknown function; mRNA identified as translated by ribosome profiling data
YFL060C	SNO3	-1.15454	0.00297941	Protein of unknown function; nearly identical to Sno2p; expression is induced before the diauxic shift and also in the absence of thiamin
YIR027C	DAL1	-1.16585	0.0342897	Allantoinase; converts allantoin to allantoate in the first step of allantoin degradation; expression sensitive to nitrogen catabolite repression
YPL258C	THI21	-1.27159	0.0230528	Hydroxymethylpyrimidine (HMP) and HMP-phosphate kinase; involved in thiamine biosynthesis; member of a gene family with THI20 and THI22; functionally redundant with Thi20p
YER060W-A	FCY22	-1.31588	0.0006022	Putative purine-cytosine permease; very similar to Fcy2p but cannot substitute for its function
YEL073C	YEL073C	-1.50224	0.000511104	Putative protein of unknown function; located adjacent to ARS503 and the telomere on the left arm of chromosome V; regulated by inositol/choline
YHL016C	DUR3	-1.5057	0.0100002	Plasma membrane transporter for both urea and polyamines; expression is highly sensitive to nitrogen catabolite repression and induced by allophanate. the last intermediate of the allantoin degradative pathway
YBR208C	DUR1.2	-1.72512	0.00024254	Urea amidolyase; contains both urea carboxylase and allophanate hydrolase activities. degrades urea to CO2 and NH3; expression sensitive to nitrogen catabolite repression and induced by allophanate. an intermediate in allantoin degradation; protein abundance increases in response to DNA replication stress
YOR071C	NRT1	-1.7611	1.51e-07	High-affinity nicotinamide riboside transporter; also transports thiamine with low affinity; major transporter for 5-aminoimidazole-4-carboxamide-1-beta-D-ribofuranoside (acadesine) uptake; shares sequence similarity with Thi7p and Thi72p; proposed to be involved in 5-fluorocytosine sensitivity
YNL334C	SNO2	-1.81078	6.86e-07	Protein of unknown function; nearly identical to Sno3p; expression is induced before the diauxic shift and also in the absence of thiamin
YBR054W	YRO2	-2.05793	0.0109138	Protein with a putative role in response to acid stress; null mutant is sensitive to acetic acid; transcription is regulated by Haa1p and induced in the presence of acetic acid; protein observed in plasma membrane foci in the presence of acetic acid; the authentic. non-tagged protein is detected in a phosphorylated state in highly purified mitochondria in high-throughput studies
YOR192C	THI72	-2.11758	2.02e-07	Transporter of thiamine or related compound; contributes to uptake of 5-aminoimidazole-4-carboxamide-1-beta-D-ribofuranoside (acadesine); shares sequence similarity with Thi7p
YNL331C	AAD14	-2.13241	3.85e-07	Putative aryl-alcohol dehydrogenase; similar to P. chrysosporium aryl-alcohol dehydrogenase; mutational analysis has not yet revealed a physiological role; members of the AAD gene family comprise three pairs (AAD3 + AAD15. AAD6/AAD16 + AAD4. AAD10 + AAD14) whose two genes are more related to one another than to other members of the family
YPR121W	THI22	-2.93833	1.16e-08	Protein with similarity to hydroxymethylpyrimidine phosphate kinases; member of a gene family with THI20 and THI21; not required for thiamine biosynthesis
YPL111W	CAR1	-3.20233	5.19e-06	Arginase. catabolizes arginine to ornithine and urea; expression responds to both induction by arginine and nitrogen catabolite repression; disruption decreases production of carcinogen ethyl carbamate during wine fermentation and also enhances freeze tolerance
YNL333W	SNZ2	-3.76061	5.43e-14	Member of a stationary phase-induced gene family; transcription of SNZ2 is induced prior to diauxic shift. and also in the absence of thiamin in a Thi2p-dependent manner; forms a coregulated gene pair with SNO2; interacts with Thi11p
YFL059W	SNZ3	-3.97902	2.88e-10	Member of a stationary phase-induced gene family; expressed in the presence of galactose; transcription of SNZ3 is induced prior to diauxic shift. and also in the absence of thiamin in a Thi2p-dependent manner; forms a coregulated gene pair with SNO3
YLR438W	CAR2	-4.67551	2.88e-10	L-ornithine transaminase (OTAse); catalyzes the second step of arginine degradation. expression is dually-regulated by allophanate induction and a specific arginine induction process; not nitrogen catabolite repression sensitive; protein abundance increases in response to DNA replication stress; human homolog OAT complements yeast null mutant
YDL244W	THI13	-4.87805	1.12e-14	Protein involved in synthesis of the thiamine precursor HMP; member of a subtelomeric gene family including THI5. THI11. THI12. and THI13; hydroxymethylpyrimidine is also known as HMP
YNL332W	THI12	-5.64488	1.47e-11	Protein involved in synthesis of the thiamine precursor HMP; member of a subtelomeric gene family including THI5. THI11. THI12. and THI13; hydroxymethylpyrimidine is also known as HMP
YJR156C	THI11	-5.66945	1.23e-13	Protein involved in synthesis of the thiamine precursor HMP; member of a subtelomeric gene family including THI5. THI11. THI12. and THI13; hydroxymethylpyrimidine is also known as HMP
YFL058W	THI5	-5.77466	5.43e-14	Protein involved in synthesis of the thiamine precursor HMP; member of a subtelomeric gene family including THI5. THI11. THI12. and THI13; hydroxymethylpyrimidine is also known as HMP
